# Supplementary material for: Stochastic modelling of single-cell gene expression adaptation reveals non-genomic contribution to evolution of tumor subclones
Source: bioRxiv. 2024 Apr 20:2024.04.17.588869. Preprint. [Version 1] doi: 10.1101/2024.04.17.588869 (PMC11071284; doi:10.1101/2024.04.17.588869)
Supplement: Supplement 2 [file media-2.zip › Supplementary Files/Simulated Data/Adaptive_Simulation/tr_1.1_sq_15_r_200_a_8.csv]

gene	species	replicate	exprval
1	C23	R1	7.4757334309664
1	C17	R1	6.95419631038687
1	C12	R1	7.34872815423108
1	C10	R1	6.98868468677217
1	C3	R1	7.20945336562895
1	C14	R1	7.45121111183233
1	C5	R1	7.25738784269265
1	C9	R1	7.55458885167764
1	C24	R1	7.49185309632967
1	C21	R1	7.4178525148859
1	C19	R1	7.16992500144231
1	C1	R1	7.3037807481771
1	C22	R1	7.467605550083
1	C4	R1	7.32192809488736
1	C13	R1	7.12928301694497
1	C18	R1	7.22881869049588
1	C15	R1	7.12928301694497
1	C11	R1	7.08746284125034
1	C16	R1	7.18982455888002
1	C8	R1	7.34872815423108
1	C20	R1	7.3037807481771
1	C7	R1	7.01122725542325
2	C23	R1	7.34872815423108
2	C17	R1	7.39231742277876
2	C12	R1	7
2	C10	R1	7.39231742277876
2	C3	R1	7.24792751344359
2	C14	R1	7.28540221886225
2	C5	R1	7.33091687811462
2	C9	R1	7.43462822763672
2	C24	R1	7.20945336562895
2	C6	R1	7.44294349584873
2	C21	R1	7.12928301694497
2	C19	R1	7.21916852046216
2	C1	R1	7.24792751344359
2	C22	R1	7.28540221886225
2	C4	R1	7.31288295528436
2	C13	R1	7.4178525148859
2	C18	R1	7.19967234483636
2	C15	R1	6.97727992349992
2	C11	R1	7.12928301694497
2	C16	R1	7.07681559705083
2	C8	R1	7.39231742277876
2	C20	R1	7.4262647547021
2	C7	R1	7.34872815423108
3	C23	R1	7.4262647547021
3	C17	R1	7.29462074889163
3	C12	R1	7.48381577726426
3	C10	R1	7.18982455888002
3	C3	R1	7.29462074889163
3	C14	R1	7.33985000288462
3	C5	R1	7.23840473932508
3	C9	R1	7.27612440527424
3	C24	R1	7.3037807481771
3	C6	R1	7.32192809488736
3	C21	R1	7.36632221424582
3	C19	R1	7.18982455888002
3	C1	R1	7.38370429247405
3	C22	R1	7.49185309632967
3	C4	R1	7.5077946401987
3	C13	R1	7.14974711950468
3	C18	R1	7.06608919045777
3	C15	R1	7.24792751344359
3	C11	R1	7.13955135239879
3	C8	R1	7.53138146051631
3	C20	R1	7.24792751344359
3	C7	R1	6.89481776330794
4	C12	R1	7.35755200461808
4	C10	R1	7.21916852046216
4	C3	R1	7.18982455888002
4	C14	R1	6.83289001416474
4	C5	R1	7.24792751344359
4	C9	R1	7.32192809488736
4	C24	R1	7.56224242422107
4	C21	R1	7.44294349584873
4	C19	R1	7.44294349584873
4	C1	R1	7.62935662007961
4	C22	R1	7.29462074889163
4	C4	R1	7.22881869049588
4	C13	R1	7.36632221424582
4	C18	R1	7.04439411935845
4	C15	R1	7.3037807481771
4	C11	R1	7.14974711950468
4	C16	R1	7.18982455888002
4	C8	R1	7.24792751344359
4	C20	R1	7.21916852046216
4	C7	R1	7.59991284218713
5	C23	R1	7.3037807481771
5	C17	R1	7.22881869049588
5	C10	R1	7.20945336562895
5	C3	R1	7.4594316186373
5	C14	R1	7.27612440527424
5	C5	R1	7.2667865406949
5	C9	R1	7.33985000288462
5	C24	R1	7.2667865406949
5	C6	R1	7.32192809488736
5	C21	R1	7.29462074889163
5	C19	R1	7.19967234483636
5	C1	R1	7.09803208296053
5	C22	R1	7.18982455888002
5	C4	R1	7.37503943134692
5	C13	R1	7.45121111183233
5	C18	R1	7.06608919045777
5	C15	R1	7.28540221886225
5	C11	R1	6.91886323727459
5	C16	R1	7.12928301694497
5	C8	R1	7.35755200461808
5	C20	R1	7.51569983828404
5	C7	R1	7.19967234483636
6	C23	R1	7.25738784269265
6	C17	R1	7.24792751344359
6	C12	R1	7.18982455888002
6	C10	R1	7.3037807481771
6	C3	R1	7.25738784269265
6	C5	R1	7.09803208296053
6	C9	R1	7.33985000288462
6	C24	R1	7.24792751344359
6	C21	R1	7.04439411935845
6	C19	R1	7.19967234483636
6	C1	R1	7.4262647547021
6	C22	R1	7.2667865406949
6	C4	R1	6.98868468677217
6	C13	R1	7.33091687811462
6	C15	R1	7.27612440527424
6	C11	R1	7.21916852046216
6	C16	R1	6.96578428466209
6	C8	R1	7.32192809488736
6	C20	R1	6.95419631038687
6	C7	R1	7.4757334309664
7	C17	R1	7.22881869049588
7	C12	R1	7.28540221886225
7	C10	R1	7.33091687811462
7	C3	R1	7.07681559705083
7	C14	R1	7.13955135239879
7	C5	R1	7.09803208296053
7	C9	R1	7.35755200461808
7	C6	R1	7.22881869049588
7	C21	R1	7.4178525148859
7	C19	R1	7.36632221424582
7	C1	R1	7.13955135239879
7	C22	R1	7.28540221886225
7	C4	R1	7.16992500144231
7	C13	R1	7.58496250072116
7	C18	R1	7.17990909001493
7	C15	R1	7.08746284125034
7	C11	R1	6.90689059560852
7	C16	R1	7.4093909361377
7	C8	R1	7.3037807481771
7	C20	R1	7.22881869049588
8	C17	R1	7.25738784269265
8	C12	R1	7.12928301694497
8	C10	R1	7.37503943134692
8	C3	R1	7.40087943628218
8	C14	R1	7.33091687811462
8	C5	R1	7.33985000288462
8	C9	R1	7.14974711950468
8	C24	R1	7.23840473932508
8	C6	R1	7.43462822763672
8	C21	R1	7.33091687811462
8	C19	R1	7.4594316186373
8	C1	R1	7.49984588708321
8	C22	R1	7.3037807481771
8	C4	R1	7.36632221424582
8	C13	R1	7.11894107272351
8	C18	R1	7.29462074889163
8	C16	R1	6.82017896241519
8	C8	R1	7.17990909001493
8	C20	R1	7.13955135239879
8	C7	R1	7.03342300153745
9	C23	R1	7.31288295528436
9	C17	R1	7.24792751344359
9	C12	R1	7.14974711950468
9	C3	R1	7.21916852046216
9	C5	R1	7.3037807481771
9	C9	R1	7.27612440527424
9	C6	R1	7.17990909001493
9	C21	R1	7.05528243550119
9	C19	R1	7.27612440527424
9	C1	R1	7.05528243550119
9	C22	R1	7.13955135239879
9	C4	R1	7.18982455888002
9	C13	R1	7.44294349584873
9	C18	R1	7.3037807481771
9	C15	R1	7.5077946401987
9	C11	R1	7.40087943628218
9	C16	R1	7.19967234483636
9	C8	R1	7.2667865406949
9	C7	R1	7.31288295528436
10	C23	R1	7.27612440527424
10	C17	R1	7.27612440527424
10	C12	R1	7.34872815423108
10	C10	R1	7.38370429247405
10	C3	R1	7.35755200461808
10	C14	R1	7.24792751344359
10	C5	R1	7.23840473932508
10	C9	R1	7.25738784269265
10	C24	R1	7.20945336562895
10	C6	R1	7.4262647547021
10	C21	R1	7.25738784269265
10	C19	R1	7.34872815423108
10	C1	R1	6.85798099512757
10	C22	R1	7.45121111183233
10	C4	R1	6.91886323727459
10	C13	R1	7.4262647547021
10	C18	R1	7.2667865406949
10	C15	R1	7.27612440527424
10	C11	R1	7.23840473932508
10	C16	R1	7.24792751344359
10	C8	R1	7.31288295528436
10	C20	R1	7.35755200461808
10	C7	R1	7.03342300153745
11	C23	R1	7.28540221886225
11	C17	R1	7.22881869049588
11	C12	R1	7.37503943134692
11	C10	R1	7.11894107272351
11	C3	R1	7.20945336562895
11	C14	R1	6.95419631038687
11	C5	R1	7.44294349584873
11	C9	R1	7.01122725542325
11	C6	R1	7.40087943628218
11	C21	R1	7.27612440527424
11	C19	R1	7.33985000288462
11	C1	R1	7.32192809488736
11	C22	R1	7.48381577726426
11	C4	R1	7.37503943134692
11	C13	R1	7.3037807481771
11	C18	R1	7.13955135239879
11	C11	R1	7.3037807481771
11	C8	R1	7.09803208296053
11	C20	R1	7.40087943628218
11	C7	R1	7.32192809488736
12	C23	R1	7.3037807481771
12	C17	R1	7.39231742277876
12	C12	R1	7.28540221886225
12	C10	R1	7.07681559705083
12	C3	R1	7.32192809488736
12	C14	R1	7.14974711950468
12	C5	R1	7.60733031374961
12	C24	R1	7.18982455888002
12	C6	R1	7.32192809488736
12	C21	R1	7.2667865406949
12	C19	R1	7.45121111183233
12	C1	R1	7.33091687811462
12	C22	R1	7.22881869049588
12	C4	R1	7.10852445677817
12	C13	R1	7.33985000288462
12	C18	R1	7.15987133677839
12	C15	R1	7.27612440527424
12	C11	R1	7.16992500144231
12	C16	R1	7.19967234483636
12	C8	R1	7.4178525148859
12	C20	R1	7.24792751344359
12	C7	R1	7.48381577726426
13	C23	R1	7.08746284125034
13	C17	R1	7.62205181945638
13	C12	R1	7.4594316186373
13	C10	R1	7.4093909361377
13	C3	R1	7.21916852046216
13	C14	R1	7.17990909001493
13	C5	R1	7.4594316186373
13	C24	R1	7.39231742277876
13	C6	R1	7.467605550083
13	C21	R1	7.19967234483636
13	C19	R1	7.21916852046216
13	C1	R1	7.49185309632967
13	C4	R1	7.467605550083
13	C13	R1	7.66533591718518
13	C18	R1	7.20945336562895
13	C15	R1	7.25738784269265
13	C11	R1	7.18982455888002
13	C16	R1	6.84549005094437
13	C8	R1	7.67948009950545
13	C20	R1	7.21916852046216
13	C7	R1	6.75488750216347
14	C23	R1	7.14974711950468
14	C17	R1	7.25738784269265
14	C12	R1	7.33985000288462
14	C3	R1	7.28540221886225
14	C14	R1	7.33091687811462
14	C5	R1	7.53915881110803
14	C9	R1	7.35755200461808
14	C24	R1	7.51569983828404
14	C6	R1	7.48381577726426
14	C21	R1	7.16992500144231
14	C19	R1	7.36632221424582
14	C1	R1	7.2667865406949
14	C22	R1	7.29462074889163
14	C4	R1	7.3037807481771
14	C13	R1	7.28540221886225
14	C18	R1	7.31288295528436
14	C15	R1	7.13955135239879
14	C16	R1	7.10852445677817
14	C7	R1	7.27612440527424
15	C23	R1	7.18982455888002
15	C17	R1	7.32192809488736
15	C12	R1	7.53138146051631
15	C10	R1	7.4178525148859
15	C3	R1	7.57742882803575
15	C14	R1	7.27612440527424
15	C5	R1	7.12928301694497
15	C9	R1	7.24792751344359
15	C24	R1	7.02236781302845
15	C6	R1	7.32192809488736
15	C19	R1	7.25738784269265
15	C1	R1	7.18982455888002
15	C4	R1	7.40087943628218
15	C13	R1	7.24792751344359
15	C15	R1	7.27612440527424
15	C11	R1	7.08746284125034
15	C16	R1	6.90689059560852
15	C20	R1	7.07681559705083
15	C7	R1	7.467605550083
16	C23	R1	7.61470984411521
16	C17	R1	7.10852445677817
16	C12	R1	7.36632221424582
16	C3	R1	7.16992500144231
16	C14	R1	7.06608919045777
16	C5	R1	7.3037807481771
16	C9	R1	7.16992500144231
16	C24	R1	7.14974711950468
16	C6	R1	6.91886323727459
16	C19	R1	7.13955135239879
16	C22	R1	7.35755200461808
16	C4	R1	7.4093909361377
16	C13	R1	7.43462822763672
16	C18	R1	7.4178525148859
16	C15	R1	7.06608919045777
16	C11	R1	7.19967234483636
16	C16	R1	6.84549005094437
16	C8	R1	6.94251450533924
16	C20	R1	7.44294349584873
16	C7	R1	7.3037807481771
17	C23	R1	7.39231742277876
17	C17	R1	7.18982455888002
17	C12	R1	7.20945336562895
17	C10	R1	7.39231742277876
17	C3	R1	7.33091687811462
17	C14	R1	7.31288295528436
17	C5	R1	7.39231742277876
17	C9	R1	7.61470984411521
17	C24	R1	7.14974711950468
17	C19	R1	7.467605550083
17	C22	R1	7.24792751344359
17	C4	R1	7.27612440527424
17	C13	R1	7.61470984411521
17	C18	R1	7.21916852046216
17	C15	R1	7.33985000288462
17	C16	R1	7.31288295528436
17	C8	R1	7.19967234483636
17	C20	R1	7.56224242422107
17	C7	R1	7.05528243550119
18	C23	R1	7.22881869049588
18	C17	R1	7.49185309632967
18	C12	R1	7.14974711950468
18	C10	R1	7.20945336562895
18	C14	R1	7.5077946401987
18	C5	R1	7.29462074889163
18	C9	R1	7.37503943134692
18	C24	R1	7.467605550083
18	C6	R1	7.36632221424582
18	C21	R1	7.24792751344359
18	C19	R1	7.21916852046216
18	C1	R1	7.57742882803575
18	C22	R1	7.13955135239879
18	C4	R1	7.19967234483636
18	C13	R1	7.4178525148859
18	C18	R1	7.2667865406949
18	C11	R1	7.33985000288462
18	C16	R1	7.4594316186373
18	C8	R1	6.96578428466209
18	C20	R1	7.4594316186373
18	C7	R1	7.44294349584873
19	C23	R1	7.33091687811462
19	C12	R1	7.15987133677839
19	C10	R1	7.23840473932508
19	C14	R1	7.32192809488736
19	C5	R1	7.14974711950468
19	C9	R1	7.37503943134692
19	C24	R1	7.43462822763672
19	C6	R1	7.18982455888002
19	C21	R1	7.16992500144231
19	C19	R1	7.5077946401987
19	C1	R1	7.38370429247405
19	C22	R1	7.17990909001493
19	C4	R1	7.27612440527424
19	C13	R1	7.48381577726426
19	C18	R1	7.08746284125034
19	C15	R1	7.07681559705083
19	C11	R1	7.10852445677817
19	C16	R1	7.5077946401987
19	C8	R1	7.20945336562895
19	C20	R1	7.25738784269265
20	C23	R1	7.19967234483636
20	C17	R1	7.54689445988764
20	C12	R1	7.49185309632967
20	C10	R1	7.18982455888002
20	C3	R1	7.31288295528436
20	C14	R1	7.20945336562895
20	C5	R1	7.08746284125034
20	C9	R1	7.31288295528436
20	C24	R1	7.19967234483636
20	C6	R1	7.23840473932508
20	C21	R1	7.15987133677839
20	C19	R1	7.4757334309664
20	C1	R1	7.3037807481771
20	C22	R1	7.37503943134692
20	C4	R1	7.23840473932508
20	C18	R1	7.18982455888002
20	C15	R1	7.28540221886225
20	C16	R1	6.83289001416474
20	C8	R1	7.23840473932508
20	C20	R1	7.13955135239879
21	C23	R1	7.5077946401987
21	C17	R1	7.5077946401987
21	C12	R1	7.25738784269265
21	C10	R1	7.43462822763672
21	C3	R1	7.22881869049588
21	C14	R1	7.25738784269265
21	C5	R1	7.53138146051631
21	C9	R1	7.17990909001493
21	C24	R1	7.21916852046216
21	C6	R1	7.29462074889163
21	C21	R1	7.65105169117893
21	C19	R1	7.25738784269265
21	C1	R1	7.11894107272351
21	C22	R1	7.34872815423108
21	C13	R1	7.48381577726426
21	C18	R1	7.11894107272351
21	C15	R1	7.04439411935845
21	C11	R1	7
21	C16	R1	7.04439411935845
21	C8	R1	7.34872815423108
21	C20	R1	7.3037807481771
21	C7	R1	7.4262647547021
22	C23	R1	7.35755200461808
22	C17	R1	7.35755200461808
22	C12	R1	7.4594316186373
22	C10	R1	7.19967234483636
22	C3	R1	7.4093909361377
22	C14	R1	7.28540221886225
22	C5	R1	7.22881869049588
22	C6	R1	7.17990909001493
22	C21	R1	7.05528243550119
22	C19	R1	7.467605550083
22	C1	R1	7.10852445677817
22	C22	R1	7.29462074889163
22	C4	R1	7.34872815423108
22	C18	R1	7.38370429247405
22	C15	R1	6.96578428466209
22	C11	R1	7.3037807481771
22	C16	R1	7.20945336562895
22	C8	R1	7.4594316186373
22	C20	R1	7.38370429247405
22	C7	R1	7.52356195605701
23	C23	R1	7.10852445677817
23	C17	R1	7.20945336562895
23	C12	R1	7.19967234483636
23	C10	R1	7.4093909361377
23	C3	R1	7.39231742277876
23	C14	R1	7.20945336562895
23	C5	R1	7.49984588708321
23	C9	R1	7.36632221424582
23	C24	R1	7.56985560833095
23	C6	R1	7.25738784269265
23	C21	R1	7.38370429247405
23	C19	R1	7.4262647547021
23	C1	R1	7.48381577726426
23	C22	R1	7.15987133677839
23	C4	R1	7.18982455888002
23	C18	R1	7.3037807481771
23	C11	R1	6.93073733756289
23	C16	R1	6.94251450533924
23	C20	R1	7.14974711950468
24	C23	R1	7.2667865406949
24	C17	R1	6.96578428466209
24	C12	R1	7.22881869049588
24	C10	R1	7.38370429247405
24	C3	R1	6.98868468677217
24	C14	R1	7.60733031374961
24	C5	R1	7.3037807481771
24	C9	R1	7.5077946401987
24	C24	R1	7.21916852046216
24	C6	R1	7.25738784269265
24	C21	R1	7.23840473932508
24	C19	R1	7.44294349584873
24	C1	R1	7.25738784269265
24	C22	R1	7.07681559705083
24	C4	R1	7.36632221424582
24	C13	R1	7.43462822763672
24	C18	R1	7.02236781302845
24	C15	R1	7.33985000288462
24	C11	R1	7.28540221886225
24	C8	R1	7.28540221886225
24	C20	R1	7.19967234483636
24	C7	R1	7.4262647547021
25	C23	R1	7.35755200461808
25	C17	R1	7.4757334309664
25	C12	R1	7.18982455888002
25	C10	R1	7.44294349584873
25	C3	R1	7.29462074889163
25	C14	R1	7.09803208296053
25	C5	R1	6.98868468677217
25	C9	R1	7.18982455888002
25	C24	R1	7.13955135239879
25	C21	R1	7.18982455888002
25	C19	R1	7.11894107272351
25	C1	R1	7.20945336562895
25	C22	R1	7.33985000288462
25	C4	R1	7.49185309632967
25	C13	R1	7.38370429247405
25	C18	R1	7.09803208296053
25	C15	R1	7.48381577726426
25	C11	R1	7.10852445677817
25	C8	R1	7.15987133677839
25	C20	R1	7.23840473932508
25	C7	R1	7.36632221424582
26	C23	R1	7.18982455888002
26	C17	R1	7.40087943628218
26	C12	R1	7.33091687811462
26	C10	R1	7.48381577726426
26	C3	R1	6.97727992349992
26	C14	R1	7.29462074889163
26	C5	R1	7.18982455888002
26	C9	R1	7.38370429247405
26	C24	R1	7.53915881110803
26	C21	R1	6.93073733756289
26	C19	R1	7.36632221424582
26	C22	R1	7.44294349584873
26	C4	R1	7.24792751344359
26	C13	R1	7.64385618977472
26	C18	R1	7.33985000288462
26	C15	R1	6.97727992349992
26	C11	R1	7.2667865406949
26	C16	R1	7.05528243550119
26	C8	R1	7.45121111183233
26	C7	R1	7.37503943134692
27	C23	R1	6.74146698640115
27	C17	R1	7.14974711950468
27	C12	R1	7.04439411935845
27	C10	R1	7.14974711950468
27	C14	R1	7.467605550083
27	C5	R1	7.32192809488736
27	C9	R1	7.27612440527424
27	C24	R1	7.31288295528436
27	C6	R1	7.31288295528436
27	C21	R1	7.28540221886225
27	C19	R1	7.33985000288462
27	C1	R1	7.19967234483636
27	C22	R1	7.16992500144231
27	C4	R1	7.16992500144231
27	C13	R1	7.44294349584873
27	C18	R1	7.15987133677839
27	C15	R1	7.13955135239879
27	C11	R1	7.04439411935845
27	C16	R1	7.19967234483636
27	C8	R1	7.20945336562895
27	C7	R1	7.11894107272351
28	C23	R1	7.34872815423108
28	C17	R1	7.14974711950468
28	C12	R1	7.4757334309664
28	C10	R1	7.08746284125034
28	C3	R1	7.10852445677817
28	C14	R1	7.19967234483636
28	C5	R1	7.33985000288462
28	C9	R1	7.22881869049588
28	C24	R1	7.17990909001493
28	C6	R1	7.33985000288462
28	C21	R1	7.31288295528436
28	C19	R1	7.17990909001493
28	C1	R1	7.40087943628218
28	C22	R1	7.58496250072116
28	C4	R1	7.09803208296053
28	C13	R1	7.56985560833095
28	C18	R1	7.3037807481771
28	C15	R1	7.18982455888002
28	C11	R1	7.05528243550119
28	C16	R1	6.8703647195834
28	C8	R1	7.22881869049588
28	C20	R1	7.13955135239879
28	C7	R1	7.2667865406949
29	C23	R1	7.28540221886225
29	C17	R1	7.18982455888002
29	C12	R1	7.25738784269265
29	C10	R1	7.22881869049588
29	C14	R1	7.45121111183233
29	C5	R1	7.08746284125034
29	C9	R1	7.51569983828404
29	C24	R1	7.25738784269265
29	C6	R1	7.35755200461808
29	C21	R1	7.31288295528436
29	C19	R1	7.38370429247405
29	C1	R1	7.29462074889163
29	C22	R1	7.3037807481771
29	C4	R1	7.34872815423108
29	C13	R1	7.31288295528436
29	C18	R1	7.21916852046216
29	C11	R1	7.38370429247405
29	C16	R1	7.13955135239879
29	C8	R1	7.06608919045777
29	C7	R1	7
30	C23	R1	7.2667865406949
30	C17	R1	7.467605550083
30	C12	R1	7.29462074889163
30	C10	R1	7.13955135239879
30	C3	R1	7.25738784269265
30	C14	R1	7.24792751344359
30	C5	R1	7.13955135239879
30	C9	R1	7.53915881110803
30	C24	R1	7.31288295528436
30	C6	R1	7.33985000288462
30	C21	R1	7.39231742277876
30	C19	R1	7.4093909361377
30	C1	R1	7.38370429247405
30	C22	R1	7.03342300153745
30	C4	R1	7.37503943134692
30	C13	R1	7.53915881110803
30	C11	R1	6.95419631038687
30	C8	R1	7.08746284125034
30	C20	R1	7.36632221424582
30	C7	R1	7.36632221424582
31	C23	R1	7.44294349584873
31	C17	R1	7.38370429247405
31	C12	R1	7.3037807481771
31	C10	R1	7.56224242422107
31	C3	R1	7.39231742277876
31	C14	R1	6.98868468677217
31	C5	R1	7.467605550083
31	C9	R1	7.22881869049588
31	C24	R1	7.27612440527424
31	C6	R1	7.4594316186373
31	C21	R1	7.49984588708321
31	C19	R1	7.54689445988764
31	C1	R1	7.25738784269265
31	C22	R1	7.36632221424582
31	C4	R1	7.06608919045777
31	C13	R1	7.15987133677839
31	C18	R1	7.03342300153745
31	C15	R1	7.3037807481771
31	C11	R1	7.39231742277876
31	C16	R1	7.2667865406949
31	C8	R1	7.28540221886225
31	C20	R1	7.12928301694497
31	C7	R1	7.21916852046216
32	C23	R1	7.48381577726426
32	C17	R1	7.33091687811462
32	C12	R1	7.39231742277876
32	C10	R1	7.11894107272351
32	C3	R1	7.4093909361377
32	C14	R1	7.33091687811462
32	C5	R1	7.36632221424582
32	C24	R1	7.31288295528436
32	C6	R1	7.20945336562895
32	C21	R1	7.28540221886225
32	C19	R1	7.25738784269265
32	C1	R1	7.4178525148859
32	C22	R1	7.37503943134692
32	C4	R1	7.32192809488736
32	C13	R1	7.23840473932508
32	C18	R1	7.3037807481771
32	C11	R1	7.05528243550119
32	C16	R1	7.22881869049588
32	C8	R1	7.31288295528436
32	C20	R1	7.3037807481771
32	C7	R1	7.10852445677817
33	C17	R1	7.04439411935845
33	C3	R1	7.34872815423108
33	C14	R1	7.25738784269265
33	C5	R1	7.27612440527424
33	C9	R1	7.31288295528436
33	C24	R1	7.27612440527424
33	C6	R1	7.29462074889163
33	C21	R1	7.14974711950468
33	C19	R1	7.12928301694497
33	C1	R1	7.33985000288462
33	C22	R1	6.97727992349992
33	C4	R1	7.09803208296053
33	C13	R1	7.24792751344359
33	C18	R1	7.03342300153745
33	C11	R1	6.93073733756289
33	C16	R1	6.70043971814109
33	C8	R1	7.20945336562895
33	C20	R1	7.21916852046216
33	C7	R1	7.34872815423108
34	C23	R1	7.35755200461808
34	C17	R1	7.4262647547021
34	C12	R1	7.29462074889163
34	C10	R1	7.21916852046216
34	C14	R1	7.2667865406949
34	C5	R1	7.09803208296053
34	C9	R1	7.39231742277876
34	C24	R1	7.22881869049588
34	C6	R1	7.23840473932508
34	C19	R1	7.36632221424582
34	C1	R1	7.2667865406949
34	C22	R1	7.2667865406949
34	C4	R1	7.36632221424582
34	C13	R1	7.01122725542325
34	C18	R1	7.17990909001493
34	C15	R1	7.24792751344359
34	C11	R1	7.23840473932508
34	C16	R1	7.06608919045777
34	C8	R1	7.36632221424582
34	C20	R1	7.54689445988764
34	C7	R1	7.34872815423108
35	C23	R1	7.44294349584873
35	C17	R1	7.23840473932508
35	C12	R1	7.60733031374961
35	C10	R1	7.40087943628218
35	C3	R1	7.12928301694497
35	C14	R1	7.62205181945638
35	C5	R1	7.467605550083
35	C9	R1	7.09803208296053
35	C24	R1	7.3037807481771
35	C6	R1	7.09803208296053
35	C21	R1	7.34872815423108
35	C19	R1	7.60733031374961
35	C22	R1	7.34872815423108
35	C4	R1	7.13955135239879
35	C13	R1	7.29462074889163
35	C18	R1	6.76818432477693
35	C15	R1	7.16992500144231
35	C11	R1	7.31288295528436
35	C16	R1	7.17990909001493
35	C8	R1	7.22881869049588
35	C20	R1	7.24792751344359
35	C7	R1	7.36632221424582
36	C23	R1	7.22881869049588
36	C12	R1	7.36632221424582
36	C10	R1	7.12928301694497
36	C3	R1	7.38370429247405
36	C14	R1	7.22881869049588
36	C5	R1	7.4262647547021
36	C9	R1	7.16992500144231
36	C24	R1	7.49185309632967
36	C6	R1	7.3037807481771
36	C21	R1	7.19967234483636
36	C19	R1	7.27612440527424
36	C1	R1	7.37503943134692
36	C22	R1	7.24792751344359
36	C4	R1	7.18982455888002
36	C13	R1	7.15987133677839
36	C18	R1	7.25738784269265
36	C15	R1	7.19967234483636
36	C11	R1	6.94251450533924
36	C16	R1	7.10852445677817
36	C8	R1	7.25738784269265
36	C20	R1	7.23840473932508
36	C7	R1	7.49185309632967
37	C23	R1	7.39231742277876
37	C17	R1	6.98868468677217
37	C12	R1	7.48381577726426
37	C10	R1	7.14974711950468
37	C3	R1	7.33091687811462
37	C14	R1	7.28540221886225
37	C5	R1	7.13955135239879
37	C9	R1	7.43462822763672
37	C24	R1	7.67948009950545
37	C6	R1	7.01122725542325
37	C19	R1	7.49185309632967
37	C1	R1	7.25738784269265
37	C22	R1	7.09803208296053
37	C4	R1	7.3037807481771
37	C18	R1	7.21916852046216
37	C15	R1	7.09803208296053
37	C16	R1	6.98868468677217
37	C8	R1	7.25738784269265
37	C20	R1	7.06608919045777
37	C7	R1	7.35755200461808
38	C23	R1	7.467605550083
38	C17	R1	7.27612440527424
38	C12	R1	7.07681559705083
38	C10	R1	6.83289001416474
38	C3	R1	7.54689445988764
38	C14	R1	7.25738784269265
38	C5	R1	7.36632221424582
38	C9	R1	7.37503943134692
38	C24	R1	7.44294349584873
38	C6	R1	7.4093909361377
38	C21	R1	7.49984588708321
38	C19	R1	7.59991284218713
38	C1	R1	7.4594316186373
38	C22	R1	7.36632221424582
38	C4	R1	7.24792751344359
38	C13	R1	7.18982455888002
38	C18	R1	7.14974711950468
38	C15	R1	7.08746284125034
38	C11	R1	7.08746284125034
38	C16	R1	7.17990909001493
38	C20	R1	7.32192809488736
38	C7	R1	7.4093909361377
39	C23	R1	7.14974711950468
39	C17	R1	7.39231742277876
39	C10	R1	7.14974711950468
39	C3	R1	7.4262647547021
39	C14	R1	7.32192809488736
39	C5	R1	7.38370429247405
39	C9	R1	7.23840473932508
39	C24	R1	7.15987133677839
39	C6	R1	7.51569983828404
39	C21	R1	7.17990909001493
39	C19	R1	7.28540221886225
39	C1	R1	7.39231742277876
39	C22	R1	7.24792751344359
39	C4	R1	7.28540221886225
39	C18	R1	7.29462074889163
39	C15	R1	7.09803208296053
39	C11	R1	6.82017896241519
39	C16	R1	7.31288295528436
39	C8	R1	7.07681559705083
39	C7	R1	7.40087943628218
40	C23	R1	7.467605550083
40	C17	R1	7.13955135239879
40	C12	R1	7.53138146051631
40	C10	R1	7.51569983828404
40	C3	R1	7.48381577726426
40	C14	R1	7.09803208296053
40	C9	R1	7.27612440527424
40	C24	R1	7.08746284125034
40	C6	R1	7.39231742277876
40	C21	R1	7.39231742277876
40	C19	R1	7.16992500144231
40	C1	R1	7.25738784269265
40	C4	R1	7.45121111183233
40	C13	R1	7.34872815423108
40	C18	R1	7.01122725542325
40	C15	R1	7.34872815423108
40	C11	R1	7.12928301694497
40	C8	R1	7.49984588708321
40	C20	R1	7.3037807481771
40	C7	R1	7.59991284218713
41	C23	R1	7.15987133677839
41	C17	R1	7.4178525148859
41	C10	R1	7.19967234483636
41	C3	R1	7.18982455888002
41	C14	R1	7.3037807481771
41	C9	R1	7.48381577726426
41	C24	R1	7.3037807481771
41	C21	R1	7.33985000288462
41	C19	R1	7.33091687811462
41	C1	R1	7.57742882803575
41	C22	R1	7.4262647547021
41	C4	R1	7.23840473932508
41	C13	R1	7.2667865406949
41	C18	R1	7.07681559705083
41	C15	R1	7.19967234483636
41	C11	R1	7.28540221886225
41	C16	R1	7.07681559705083
41	C8	R1	6.94251450533924
41	C20	R1	7.33985000288462
42	C23	R1	7.08746284125034
42	C17	R1	7.4594316186373
42	C12	R1	7.09803208296053
42	C10	R1	7.3037807481771
42	C3	R1	7.60733031374961
42	C14	R1	7.33985000288462
42	C5	R1	7.24792751344359
42	C9	R1	7.13955135239879
42	C24	R1	7.27612440527424
42	C6	R1	7.37503943134692
42	C19	R1	7.49984588708321
42	C1	R1	7.35755200461808
42	C22	R1	7.28540221886225
42	C4	R1	7.34872815423108
42	C13	R1	7.07681559705083
42	C18	R1	7.25738784269265
42	C15	R1	7.04439411935845
42	C16	R1	6.76818432477693
42	C8	R1	7.20945336562895
42	C20	R1	7.4757334309664
42	C7	R1	7.23840473932508
43	C23	R1	7.24792751344359
43	C17	R1	7.07681559705083
43	C12	R1	7.44294349584873
43	C14	R1	7.33091687811462
43	C5	R1	7.2667865406949
43	C24	R1	7.4757334309664
43	C6	R1	7.34872815423108
43	C21	R1	7.51569983828404
43	C19	R1	7.03342300153745
43	C1	R1	7.12928301694497
43	C22	R1	6.90689059560852
43	C4	R1	7.53138146051631
43	C18	R1	7.24792751344359
43	C15	R1	7.23840473932508
43	C16	R1	7.32192809488736
43	C8	R1	7.25738784269265
43	C20	R1	7.28540221886225
43	C7	R1	7.08746284125034
44	C23	R1	7.34872815423108
44	C17	R1	7.45121111183233
44	C12	R1	7.27612440527424
44	C10	R1	7.51569983828404
44	C14	R1	7.36632221424582
44	C9	R1	7.35755200461808
44	C6	R1	7.38370429247405
44	C21	R1	7.467605550083
44	C19	R1	7.36632221424582
44	C1	R1	7.4178525148859
44	C22	R1	7.25738784269265
44	C4	R1	7.40087943628218
44	C13	R1	6.96578428466209
44	C18	R1	7.22881869049588
44	C11	R1	7.21916852046216
44	C8	R1	7.4178525148859
44	C20	R1	7.2667865406949
45	C23	R1	7.4594316186373
45	C17	R1	7.18982455888002
45	C12	R1	6.98868468677217
45	C10	R1	7.44294349584873
45	C3	R1	7.49984588708321
45	C14	R1	7.10852445677817
45	C5	R1	7.12928301694497
45	C9	R1	7.07681559705083
45	C24	R1	7.33091687811462
45	C6	R1	7.05528243550119
45	C21	R1	7.34872815423108
45	C19	R1	7.37503943134692
45	C22	R1	7.34872815423108
45	C4	R1	7.20945336562895
45	C13	R1	7.09803208296053
45	C18	R1	7.34872815423108
45	C15	R1	7.10852445677817
45	C11	R1	7.24792751344359
45	C16	R1	7.44294349584873
45	C8	R1	7.40087943628218
45	C20	R1	7.22881869049588
45	C7	R1	7.17990909001493
46	C23	R1	7.38370429247405
46	C17	R1	7.24792751344359
46	C12	R1	7.38370429247405
46	C3	R1	7.35755200461808
46	C14	R1	7.27612440527424
46	C5	R1	7.36632221424582
46	C9	R1	7.29462074889163
46	C24	R1	7.49984588708321
46	C6	R1	7.34872815423108
46	C21	R1	7.21916852046216
46	C19	R1	7.32192809488736
46	C1	R1	7.58496250072116
46	C22	R1	7.18982455888002
46	C4	R1	7.10852445677817
46	C13	R1	7.5077946401987
46	C18	R1	7.23840473932508
46	C15	R1	7.19967234483636
46	C11	R1	6.98868468677217
46	C16	R1	7.10852445677817
46	C8	R1	7.3037807481771
46	C20	R1	7.33091687811462
46	C7	R1	7.22881869049588
47	C23	R1	7.06608919045777
47	C17	R1	7.38370429247405
47	C12	R1	7.19967234483636
47	C10	R1	7.45121111183233
47	C3	R1	6.96578428466209
47	C5	R1	7.29462074889163
47	C9	R1	7.20945336562895
47	C24	R1	7.36632221424582
47	C6	R1	7.33985000288462
47	C21	R1	7.45121111183233
47	C1	R1	6.91886323727459
47	C22	R1	7.29462074889163
47	C4	R1	7.51569983828404
47	C13	R1	7.31288295528436
47	C18	R1	7.16992500144231
47	C15	R1	7.12928301694497
47	C11	R1	6.83289001416474
47	C16	R1	7.20945336562895
47	C8	R1	7.40087943628218
47	C20	R1	7.05528243550119
47	C7	R1	7.45121111183233
48	C23	R1	7.24792751344359
48	C17	R1	7.56224242422107
48	C12	R1	7.19967234483636
48	C10	R1	7.2667865406949
48	C3	R1	7.36632221424582
48	C14	R1	7.33985000288462
48	C5	R1	7.2667865406949
48	C6	R1	7.15987133677839
48	C21	R1	7.4178525148859
48	C19	R1	7.27612440527424
48	C1	R1	7.4262647547021
48	C22	R1	7.43462822763672
48	C4	R1	7.19967234483636
48	C13	R1	7.17990909001493
48	C15	R1	7.36632221424582
48	C11	R1	7.24792751344359
48	C8	R1	7.44294349584873
48	C20	R1	7.13955135239879
49	C23	R1	7.2667865406949
49	C17	R1	7.31288295528436
49	C12	R1	7.4594316186373
49	C10	R1	7.43462822763672
49	C3	R1	7.05528243550119
49	C14	R1	7.36632221424582
49	C5	R1	7.37503943134692
49	C9	R1	7.3037807481771
49	C24	R1	7.4594316186373
49	C6	R1	7.17990909001493
49	C21	R1	7.15987133677839
49	C1	R1	7.35755200461808
49	C22	R1	7.20945336562895
49	C4	R1	7.36632221424582
49	C13	R1	7.55458885167764
49	C18	R1	7.16992500144231
49	C15	R1	7.19967234483636
49	C11	R1	7.16992500144231
49	C16	R1	7.03342300153745
49	C8	R1	7.29462074889163
49	C7	R1	7.35755200461808
50	C23	R1	7.39231742277876
50	C17	R1	7.12928301694497
50	C12	R1	7.29462074889163
50	C10	R1	7.24792751344359
50	C14	R1	7.34872815423108
50	C5	R1	7.21916852046216
50	C9	R1	7.09803208296053
50	C24	R1	7.16992500144231
50	C6	R1	7.2667865406949
50	C21	R1	7.467605550083
50	C19	R1	7.24792751344359
50	C1	R1	7.24792751344359
50	C22	R1	7.01122725542325
50	C4	R1	7.32192809488736
50	C18	R1	7.43462822763672
50	C15	R1	7.27612440527424
50	C11	R1	7.09803208296053
50	C16	R1	7.23840473932508
50	C8	R1	7.03342300153745
50	C20	R1	7.14974711950468
50	C7	R1	7.36632221424582
51	C23	R1	7.51569983828404
51	C17	R1	7.2667865406949
51	C12	R1	7.05528243550119
51	C10	R1	7.24792751344359
51	C3	R1	7.10852445677817
51	C14	R1	7.20945336562895
51	C5	R1	7.28540221886225
51	C9	R1	7.13955135239879
51	C24	R1	7.37503943134692
51	C6	R1	7.27612440527424
51	C21	R1	7.19967234483636
51	C1	R1	7.4594316186373
51	C22	R1	7.22881869049588
51	C4	R1	7.36632221424582
51	C13	R1	7.4093909361377
51	C18	R1	7.17990909001493
51	C15	R1	6.90689059560852
51	C11	R1	7
51	C8	R1	7.4093909361377
51	C20	R1	7.29462074889163
51	C7	R1	7.02236781302845
52	C23	R1	7.33985000288462
52	C17	R1	7.06608919045777
52	C12	R1	7.10852445677817
52	C10	R1	7.53138146051631
52	C3	R1	7.467605550083
52	C14	R1	7.24792751344359
52	C5	R1	7.39231742277876
52	C9	R1	7.48381577726426
52	C24	R1	7.28540221886225
52	C6	R1	7.25738784269265
52	C21	R1	7.23840473932508
52	C19	R1	7.39231742277876
52	C1	R1	7.37503943134692
52	C22	R1	6.83289001416474
52	C4	R1	7.32192809488736
52	C18	R1	7.23840473932508
52	C15	R1	6.84549005094437
52	C11	R1	7.01122725542325
52	C16	R1	7.13955135239879
52	C8	R1	7.4093909361377
52	C20	R1	7.3037807481771
52	C7	R1	7.2667865406949
53	C23	R1	7.23840473932508
53	C17	R1	7.2667865406949
53	C12	R1	6.97727992349992
53	C10	R1	7.32192809488736
53	C3	R1	7.29462074889163
53	C14	R1	7.24792751344359
53	C5	R1	7.16992500144231
53	C9	R1	6.97727992349992
53	C24	R1	7.19967234483636
53	C6	R1	7.21916852046216
53	C21	R1	7.51569983828404
53	C19	R1	7.49185309632967
53	C1	R1	7.25738784269265
53	C4	R1	7.06608919045777
53	C13	R1	7.25738784269265
53	C18	R1	7.16992500144231
53	C15	R1	7.40087943628218
53	C11	R1	7.2667865406949
53	C16	R1	7.06608919045777
53	C8	R1	7.44294349584873
53	C20	R1	7.15987133677839
53	C7	R1	7.4594316186373
54	C23	R1	7.29462074889163
54	C17	R1	7.39231742277876
54	C12	R1	7.65821148275179
54	C10	R1	7.38370429247405
54	C3	R1	7.33985000288462
54	C14	R1	6.90689059560852
54	C5	R1	7.28540221886225
54	C9	R1	7.38370429247405
54	C24	R1	7.11894107272351
54	C6	R1	7.38370429247405
54	C21	R1	7.24792751344359
54	C19	R1	7.05528243550119
54	C1	R1	7.25738784269265
54	C22	R1	7.05528243550119
54	C4	R1	7.39231742277876
54	C13	R1	7.51569983828404
54	C18	R1	7.06608919045777
54	C15	R1	7.16992500144231
54	C11	R1	6.94251450533924
54	C16	R1	7.20945336562895
54	C8	R1	7.05528243550119
54	C20	R1	7.467605550083
55	C23	R1	7.24792751344359
55	C17	R1	7.23840473932508
55	C12	R1	7.21916852046216
55	C10	R1	7.4093909361377
55	C3	R1	7.21916852046216
55	C14	R1	7.23840473932508
55	C5	R1	7.22881869049588
55	C9	R1	7.05528243550119
55	C24	R1	7.35755200461808
55	C6	R1	7.28540221886225
55	C21	R1	7.29462074889163
55	C19	R1	7.38370429247405
55	C1	R1	7.39231742277876
55	C22	R1	7.53915881110803
55	C4	R1	7.29462074889163
55	C13	R1	7.17990909001493
55	C18	R1	7.17990909001493
55	C15	R1	7
55	C11	R1	7.13955135239879
55	C16	R1	6.82017896241519
55	C8	R1	7.4594316186373
55	C20	R1	7.22881869049588
55	C7	R1	7.01122725542325
56	C23	R1	7.40087943628218
56	C17	R1	7.29462074889163
56	C12	R1	7.07681559705083
56	C10	R1	7.28540221886225
56	C3	R1	7.16992500144231
56	C14	R1	7.25738784269265
56	C5	R1	7.40087943628218
56	C9	R1	7.25738784269265
56	C24	R1	7.33985000288462
56	C6	R1	7.52356195605701
56	C21	R1	7.3037807481771
56	C19	R1	7.17990909001493
56	C1	R1	7.3037807481771
56	C22	R1	7.24792751344359
56	C4	R1	7.16992500144231
56	C13	R1	7.10852445677817
56	C18	R1	7.2667865406949
56	C15	R1	7.29462074889163
56	C11	R1	7.25738784269265
56	C16	R1	7.17990909001493
56	C8	R1	7.3037807481771
56	C20	R1	7.27612440527424
56	C7	R1	7.4757334309664
57	C17	R1	7.35755200461808
57	C12	R1	7.22881869049588
57	C3	R1	7.08746284125034
57	C14	R1	7.12928301694497
57	C5	R1	7.4594316186373
57	C9	R1	7.27612440527424
57	C24	R1	7.13955135239879
57	C6	R1	7.3037807481771
57	C21	R1	7.21916852046216
57	C19	R1	7.36632221424582
57	C1	R1	7.29462074889163
57	C22	R1	7.40087943628218
57	C4	R1	7.3037807481771
57	C13	R1	7.10852445677817
57	C18	R1	7.01122725542325
57	C15	R1	7.16992500144231
57	C11	R1	7.17990909001493
57	C16	R1	7.23840473932508
57	C8	R1	7.4093909361377
57	C20	R1	7.39231742277876
57	C7	R1	7.10852445677817
58	C23	R1	7.45121111183233
58	C17	R1	7.3037807481771
58	C12	R1	7.14974711950468
58	C3	R1	7.08746284125034
58	C14	R1	7.39231742277876
58	C5	R1	7.467605550083
58	C9	R1	7.21916852046216
58	C24	R1	7.06608919045777
58	C6	R1	7.34872815423108
58	C21	R1	7.44294349584873
58	C19	R1	7.31288295528436
58	C1	R1	7.21916852046216
58	C22	R1	7.3037807481771
58	C4	R1	7.27612440527424
58	C18	R1	7.17990909001493
58	C15	R1	7.06608919045777
58	C11	R1	7.20945336562895
58	C16	R1	7.13955135239879
58	C8	R1	7.49185309632967
58	C20	R1	6.89481776330794
58	C7	R1	7.24792751344359
59	C23	R1	7.36632221424582
59	C17	R1	7.27612440527424
59	C12	R1	7.21916852046216
59	C10	R1	7.36632221424582
59	C3	R1	7.10852445677817
59	C14	R1	7.45121111183233
59	C5	R1	7.49185309632967
59	C9	R1	7.43462822763672
59	C24	R1	7.55458885167764
59	C6	R1	7.33091687811462
59	C21	R1	7.40087943628218
59	C19	R1	7.16992500144231
59	C1	R1	7.32192809488736
59	C22	R1	7.18982455888002
59	C4	R1	7.32192809488736
59	C13	R1	7.27612440527424
59	C18	R1	7.31288295528436
59	C11	R1	7.22881869049588
59	C16	R1	7.14974711950468
59	C8	R1	7.57742882803575
59	C20	R1	7.14974711950468
59	C7	R1	7.33091687811462
60	C23	R1	7.22881869049588
60	C17	R1	7.33985000288462
60	C12	R1	7.34872815423108
60	C10	R1	7.34872815423108
60	C5	R1	7.31288295528436
60	C9	R1	7.21916852046216
60	C24	R1	7.63662462054365
60	C6	R1	7.37503943134692
60	C21	R1	7.22881869049588
60	C19	R1	7.33985000288462
60	C1	R1	7.16992500144231
60	C22	R1	6.97727992349992
60	C13	R1	7.49185309632967
60	C18	R1	6.93073733756289
60	C15	R1	7.08746284125034
60	C16	R1	7.24792751344359
60	C8	R1	7.34872815423108
60	C20	R1	7.36632221424582
60	C7	R1	7.37503943134692
61	C23	R1	6.91886323727459
61	C17	R1	7.29462074889163
61	C12	R1	7.31288295528436
61	C10	R1	7.13955135239879
61	C3	R1	7.23840473932508
61	C14	R1	7.2667865406949
61	C5	R1	7.43462822763672
61	C9	R1	7.31288295528436
61	C24	R1	7.4093909361377
61	C6	R1	7.34872815423108
61	C19	R1	7.31288295528436
61	C1	R1	7.23840473932508
61	C22	R1	7.18982455888002
61	C4	R1	7.43462822763672
61	C13	R1	7.31288295528436
61	C18	R1	7.10852445677817
61	C15	R1	7.04439411935845
61	C11	R1	7.16992500144231
61	C8	R1	7.10852445677817
61	C20	R1	7.33091687811462
61	C7	R1	7.37503943134692
62	C23	R1	6.94251450533924
62	C17	R1	7.11894107272351
62	C12	R1	7.20945336562895
62	C10	R1	7.38370429247405
62	C3	R1	7.17990909001493
62	C14	R1	7.53915881110803
62	C5	R1	7.39231742277876
62	C9	R1	7.4093909361377
62	C24	R1	7.55458885167764
62	C6	R1	7.13955135239879
62	C21	R1	7.34872815423108
62	C19	R1	7.20945336562895
62	C1	R1	7.23840473932508
62	C22	R1	7.37503943134692
62	C4	R1	7.23840473932508
62	C13	R1	7.3037807481771
62	C18	R1	7.10852445677817
62	C15	R1	7.20945336562895
62	C11	R1	7.48381577726426
62	C16	R1	7.04439411935845
62	C20	R1	7.25738784269265
62	C7	R1	7.35755200461808
63	C23	R1	7.37503943134692
63	C17	R1	6.93073733756289
63	C12	R1	7.16992500144231
63	C10	R1	7.28540221886225
63	C3	R1	7.36632221424582
63	C14	R1	7.35755200461808
63	C9	R1	7.31288295528436
63	C6	R1	7.49984588708321
63	C21	R1	7.08746284125034
63	C19	R1	7.01122725542325
63	C1	R1	7.33091687811462
63	C22	R1	7.36632221424582
63	C4	R1	6.88264304936184
63	C13	R1	7.36632221424582
63	C18	R1	7.35755200461808
63	C15	R1	6.88264304936184
63	C11	R1	7
63	C16	R1	7.18982455888002
63	C8	R1	7.18982455888002
63	C20	R1	7.28540221886225
63	C7	R1	7.53138146051631
64	C17	R1	7.36632221424582
64	C12	R1	7.37503943134692
64	C10	R1	7.48381577726426
64	C3	R1	7.3037807481771
64	C14	R1	7.15987133677839
64	C5	R1	7.44294349584873
64	C9	R1	7.36632221424582
64	C24	R1	7.40087943628218
64	C6	R1	7.22881869049588
64	C21	R1	7.24792751344359
64	C19	R1	6.93073733756289
64	C1	R1	7.34872815423108
64	C4	R1	7.05528243550119
64	C13	R1	7.10852445677817
64	C18	R1	7.56224242422107
64	C15	R1	7
64	C11	R1	7.2667865406949
64	C16	R1	7.17990909001493
64	C8	R1	7.35755200461808
64	C20	R1	7.01122725542325
64	C7	R1	7.36632221424582
65	C23	R1	7.49984588708321
65	C17	R1	7.07681559705083
65	C10	R1	7.31288295528436
65	C3	R1	7.17990909001493
65	C5	R1	7.36632221424582
65	C9	R1	7.27612440527424
65	C24	R1	7.467605550083
65	C6	R1	7.17990909001493
65	C21	R1	7.21916852046216
65	C19	R1	7.12928301694497
65	C1	R1	7.40087943628218
65	C4	R1	7.4093909361377
65	C13	R1	7.29462074889163
65	C18	R1	7.23840473932508
65	C15	R1	7.03342300153745
65	C11	R1	7.02236781302845
65	C16	R1	7.22881869049588
65	C8	R1	7.27612440527424
65	C20	R1	7
65	C7	R1	7.4093909361377
66	C23	R1	7.43462822763672
66	C17	R1	7.43462822763672
66	C12	R1	7.04439411935845
66	C10	R1	7.07681559705083
66	C3	R1	7.4093909361377
66	C14	R1	7.04439411935845
66	C5	R1	7.21916852046216
66	C24	R1	7.18982455888002
66	C6	R1	7.35755200461808
66	C21	R1	7.10852445677817
66	C19	R1	7.11894107272351
66	C1	R1	7.09803208296053
66	C22	R1	7.44294349584873
66	C4	R1	7.22881869049588
66	C13	R1	7.11894107272351
66	C15	R1	7.05528243550119
66	C11	R1	7.09803208296053
66	C16	R1	7.32192809488736
66	C8	R1	7.27612440527424
66	C20	R1	7.3037807481771
66	C7	R1	7.4594316186373
67	C23	R1	7.35755200461808
67	C17	R1	7.02236781302845
67	C12	R1	7.37503943134692
67	C10	R1	7.03342300153745
67	C3	R1	7.24792751344359
67	C14	R1	7.27612440527424
67	C5	R1	7.04439411935845
67	C9	R1	7.3037807481771
67	C24	R1	7.17990909001493
67	C6	R1	7.35755200461808
67	C21	R1	7.4093909361377
67	C1	R1	7.33091687811462
67	C22	R1	7
67	C4	R1	7.36632221424582
67	C13	R1	7.16992500144231
67	C18	R1	6.97727992349992
67	C15	R1	7.3037807481771
67	C11	R1	7.19967234483636
67	C16	R1	7.31288295528436
67	C8	R1	7.4262647547021
67	C20	R1	7.38370429247405
67	C7	R1	7.3037807481771
68	C23	R1	7.13955135239879
68	C17	R1	7.31288295528436
68	C12	R1	7.4178525148859
68	C10	R1	7.63662462054365
68	C3	R1	7.3037807481771
68	C14	R1	7.25738784269265
68	C5	R1	7.3037807481771
68	C9	R1	7.20945336562895
68	C24	R1	7.38370429247405
68	C21	R1	7.11894107272351
68	C19	R1	7.33091687811462
68	C1	R1	7.16992500144231
68	C22	R1	7.2667865406949
68	C4	R1	7.56985560833095
68	C13	R1	7.467605550083
68	C18	R1	7.05528243550119
68	C15	R1	7.37503943134692
68	C11	R1	7.12928301694497
68	C16	R1	7.11894107272351
68	C8	R1	7.35755200461808
68	C20	R1	7.29462074889163
68	C7	R1	7.52356195605701
69	C23	R1	7.29462074889163
69	C17	R1	7.57742882803575
69	C12	R1	7.27612440527424
69	C10	R1	7.17990909001493
69	C3	R1	7.34872815423108
69	C14	R1	7.20945336562895
69	C5	R1	7.24792751344359
69	C9	R1	7.4757334309664
69	C24	R1	6.94251450533924
69	C6	R1	7.48381577726426
69	C19	R1	7.01122725542325
69	C22	R1	7.4178525148859
69	C4	R1	7.51569983828404
69	C18	R1	7.02236781302845
69	C15	R1	7.05528243550119
69	C11	R1	7.22881869049588
69	C16	R1	7.22881869049588
69	C8	R1	7.45121111183233
69	C20	R1	7.19967234483636
69	C7	R1	7.4262647547021
70	C23	R1	7.63662462054365
70	C10	R1	7.16992500144231
70	C3	R1	7.04439411935845
70	C14	R1	7.08746284125034
70	C9	R1	7.45121111183233
70	C24	R1	6.96578428466209
70	C6	R1	7.34872815423108
70	C21	R1	7.63662462054365
70	C19	R1	7.45121111183233
70	C1	R1	7.18982455888002
70	C22	R1	7.27612440527424
70	C4	R1	7.34872815423108
70	C13	R1	7.2667865406949
70	C18	R1	7.32192809488736
70	C15	R1	7.3037807481771
70	C11	R1	6.85798099512757
70	C8	R1	7.39231742277876
70	C20	R1	7.33985000288462
70	C7	R1	7.06608919045777
71	C23	R1	7.12928301694497
71	C17	R1	7.4594316186373
71	C12	R1	7.14974711950468
71	C10	R1	7.18982455888002
71	C3	R1	7.33091687811462
71	C14	R1	7.48381577726426
71	C5	R1	7.28540221886225
71	C9	R1	7.4594316186373
71	C24	R1	7.52356195605701
71	C6	R1	7.38370429247405
71	C21	R1	7.31288295528436
71	C19	R1	7.16992500144231
71	C1	R1	7.33985000288462
71	C22	R1	7.4757334309664
71	C4	R1	7.35755200461808
71	C13	R1	7.07681559705083
71	C18	R1	7.17990909001493
71	C15	R1	6.90689059560852
71	C11	R1	6.97727992349992
71	C16	R1	7.18982455888002
71	C8	R1	7.51569983828404
71	C20	R1	7.05528243550119
72	C23	R1	7.28540221886225
72	C17	R1	7.18982455888002
72	C12	R1	7.33091687811462
72	C10	R1	7.39231742277876
72	C3	R1	7.20945336562895
72	C14	R1	7.36632221424582
72	C5	R1	7.32192809488736
72	C9	R1	7.4093909361377
72	C24	R1	7.32192809488736
72	C6	R1	7.12928301694497
72	C19	R1	7.37503943134692
72	C1	R1	7.3037807481771
72	C22	R1	7.4178525148859
72	C4	R1	7.24792751344359
72	C13	R1	7.20945336562895
72	C18	R1	7.14974711950468
72	C15	R1	7.36632221424582
72	C11	R1	6.95419631038687
72	C16	R1	7.08746284125034
72	C8	R1	7.36632221424582
72	C20	R1	7.36632221424582
72	C7	R1	7.20945336562895
73	C23	R1	7.36632221424582
73	C17	R1	7.28540221886225
73	C12	R1	7.33985000288462
73	C3	R1	7.24792751344359
73	C14	R1	7.03342300153745
73	C5	R1	7.36632221424582
73	C9	R1	7.13955135239879
73	C24	R1	7.5077946401987
73	C6	R1	7.17990909001493
73	C21	R1	7.22881869049588
73	C19	R1	7.34872815423108
73	C22	R1	7.25738784269265
73	C4	R1	7
73	C13	R1	7.14974711950468
73	C18	R1	6.96578428466209
73	C15	R1	7.07681559705083
73	C11	R1	7.17990909001493
73	C16	R1	7.01122725542325
73	C20	R1	7.28540221886225
73	C7	R1	7.62205181945638
74	C17	R1	7.22881869049588
74	C12	R1	7.4178525148859
74	C10	R1	7.23840473932508
74	C3	R1	7.4262647547021
74	C5	R1	7.43462822763672
74	C9	R1	7.5077946401987
74	C24	R1	7.29462074889163
74	C6	R1	7.4594316186373
74	C21	R1	7.03342300153745
74	C19	R1	7.15987133677839
74	C1	R1	7.57742882803575
74	C13	R1	7.467605550083
74	C18	R1	7.19967234483636
74	C15	R1	7.43462822763672
74	C11	R1	7
74	C16	R1	7.35755200461808
74	C8	R1	7.22881869049588
74	C20	R1	7.28540221886225
74	C7	R1	7.15987133677839
75	C23	R1	7.18982455888002
75	C17	R1	7.19967234483636
75	C3	R1	7.17990909001493
75	C14	R1	7.5077946401987
75	C5	R1	7.18982455888002
75	C9	R1	7.48381577726426
75	C24	R1	7.28540221886225
75	C6	R1	7.23840473932508
75	C21	R1	7.2667865406949
75	C19	R1	7.10852445677817
75	C1	R1	7.32192809488736
75	C22	R1	7.2667865406949
75	C4	R1	7.24792751344359
75	C13	R1	7.25738784269265
75	C18	R1	7.2667865406949
75	C15	R1	7.01122725542325
75	C11	R1	7
75	C16	R1	7.38370429247405
75	C8	R1	7.28540221886225
75	C20	R1	7.23840473932508
75	C7	R1	7.22881869049588
76	C23	R1	7.17990909001493
76	C17	R1	7.14974711950468
76	C12	R1	7.29462074889163
76	C10	R1	6.85798099512757
76	C3	R1	7.27612440527424
76	C14	R1	7.01122725542325
76	C5	R1	7.23840473932508
76	C9	R1	7.25738784269265
76	C24	R1	7.32192809488736
76	C6	R1	7.16992500144231
76	C21	R1	7.33091687811462
76	C19	R1	7.12928301694497
76	C1	R1	7.56985560833095
76	C22	R1	7.4757334309664
76	C4	R1	7.33091687811462
76	C18	R1	7.2667865406949
76	C15	R1	7.12928301694497
76	C11	R1	7.24792751344359
76	C16	R1	7.33985000288462
76	C8	R1	7.08746284125034
76	C20	R1	7.59991284218713
76	C7	R1	7.12928301694497
77	C23	R1	7.38370429247405
77	C17	R1	6.95419631038687
77	C12	R1	7.4093909361377
77	C10	R1	7.49984588708321
77	C3	R1	7.33091687811462
77	C14	R1	7.23840473932508
77	C5	R1	6.97727992349992
77	C24	R1	7.28540221886225
77	C6	R1	7.37503943134692
77	C21	R1	7.23840473932508
77	C19	R1	7.02236781302845
77	C1	R1	7.17990909001493
77	C22	R1	7.12928301694497
77	C4	R1	7.23840473932508
77	C18	R1	7.32192809488736
77	C15	R1	6.85798099512757
77	C11	R1	7.16992500144231
77	C16	R1	7.25738784269265
77	C8	R1	7.23840473932508
77	C20	R1	7.55458885167764
77	C7	R1	7.2667865406949
78	C23	R1	7.40087943628218
78	C17	R1	6.98868468677217
78	C12	R1	7.22881869049588
78	C10	R1	7.18982455888002
78	C14	R1	7.55458885167764
78	C5	R1	7.17990909001493
78	C9	R1	7.18982455888002
78	C24	R1	7.39231742277876
78	C6	R1	7.10852445677817
78	C21	R1	7.28540221886225
78	C19	R1	7.4262647547021
78	C1	R1	7.19967234483636
78	C22	R1	7.43462822763672
78	C4	R1	7.10852445677817
78	C13	R1	7.49185309632967
78	C18	R1	6.98868468677217
78	C15	R1	6.91886323727459
78	C11	R1	6.97727992349992
78	C16	R1	7.24792751344359
78	C8	R1	7.28540221886225
78	C20	R1	7.36632221424582
78	C7	R1	7.2667865406949
79	C23	R1	7.21916852046216
79	C17	R1	7.23840473932508
79	C10	R1	7.13955135239879
79	C3	R1	7.15987133677839
79	C14	R1	7.467605550083
79	C5	R1	7.33091687811462
79	C9	R1	7.21916852046216
79	C24	R1	7.13955135239879
79	C6	R1	7.25738784269265
79	C21	R1	7.36632221424582
79	C19	R1	7.19967234483636
79	C1	R1	7.38370429247405
79	C22	R1	7.61470984411521
79	C4	R1	7.18982455888002
79	C13	R1	7.45121111183233
79	C18	R1	7.19967234483636
79	C15	R1	7.20945336562895
79	C11	R1	6.96578428466209
79	C16	R1	7.21916852046216
79	C8	R1	7.33091687811462
79	C20	R1	7.01122725542325
80	C23	R1	7.52356195605701
80	C17	R1	7.35755200461808
80	C12	R1	7.37503943134692
80	C10	R1	7.33091687811462
80	C3	R1	7.65821148275179
80	C14	R1	7.40087943628218
80	C5	R1	7.49984588708321
80	C9	R1	7.20945336562895
80	C24	R1	7.16992500144231
80	C6	R1	7.17990909001493
80	C21	R1	6.89481776330794
80	C19	R1	7.64385618977472
80	C1	R1	7.49185309632967
80	C22	R1	7.43462822763672
80	C4	R1	7.22881869049588
80	C13	R1	7.4594316186373
80	C18	R1	7.34872815423108
80	C15	R1	7.01122725542325
80	C11	R1	7.40087943628218
80	C16	R1	7.17990909001493
80	C8	R1	7.37503943134692
80	C20	R1	7.13955135239879
80	C7	R1	7.10852445677817
81	C23	R1	7.04439411935845
81	C17	R1	7.58496250072116
81	C12	R1	7.07681559705083
81	C10	R1	6.95419631038687
81	C3	R1	7.20945336562895
81	C14	R1	7.17990909001493
81	C5	R1	7.467605550083
81	C9	R1	7.20945336562895
81	C24	R1	7.22881869049588
81	C6	R1	7.44294349584873
81	C19	R1	7.31288295528436
81	C1	R1	7.44294349584873
81	C22	R1	7.3037807481771
81	C4	R1	7.21916852046216
81	C13	R1	7.29462074889163
81	C18	R1	7.17990909001493
81	C16	R1	7.29462074889163
81	C8	R1	7.16992500144231
81	C20	R1	7.53915881110803
81	C7	R1	7.4594316186373
82	C23	R1	7.4262647547021
82	C17	R1	7.27612440527424
82	C12	R1	7.31288295528436
82	C10	R1	7.35755200461808
82	C3	R1	7.36632221424582
82	C14	R1	7.37503943134692
82	C5	R1	7.56224242422107
82	C9	R1	7.34872815423108
82	C24	R1	7.02236781302845
82	C21	R1	7.37503943134692
82	C19	R1	7.21916852046216
82	C1	R1	7.18982455888002
82	C22	R1	7.27612440527424
82	C4	R1	7.58496250072116
82	C13	R1	7.20945336562895
82	C18	R1	7.28540221886225
82	C15	R1	7.31288295528436
82	C11	R1	7.17990909001493
82	C16	R1	7.22881869049588
82	C8	R1	7.16992500144231
82	C20	R1	7.27612440527424
82	C7	R1	7.04439411935845
83	C23	R1	7.4178525148859
83	C17	R1	7.65821148275179
83	C12	R1	7.38370429247405
83	C10	R1	7.467605550083
83	C14	R1	7.16992500144231
83	C5	R1	7.12928301694497
83	C9	R1	7.48381577726426
83	C24	R1	7.37503943134692
83	C6	R1	7.22881869049588
83	C21	R1	7.14974711950468
83	C19	R1	7.24792751344359
83	C1	R1	7.34872815423108
83	C22	R1	7.21916852046216
83	C4	R1	7.4093909361377
83	C13	R1	7.40087943628218
83	C18	R1	7.18982455888002
83	C15	R1	7.06608919045777
83	C11	R1	7.2667865406949
83	C16	R1	6.88264304936184
83	C8	R1	7.13955135239879
83	C20	R1	7.16992500144231
84	C23	R1	7.38370429247405
84	C17	R1	7.4262647547021
84	C12	R1	7.18982455888002
84	C10	R1	7.66533591718518
84	C3	R1	7.25738784269265
84	C14	R1	7.13955135239879
84	C5	R1	7.10852445677817
84	C9	R1	7.5077946401987
84	C24	R1	7.38370429247405
84	C6	R1	7.15987133677839
84	C21	R1	7.33091687811462
84	C1	R1	7.18982455888002
84	C22	R1	7.33985000288462
84	C4	R1	6.89481776330794
84	C13	R1	7.18982455888002
84	C18	R1	7.49984588708321
84	C15	R1	7.22881869049588
84	C11	R1	6.94251450533924
84	C16	R1	7.19967234483636
84	C8	R1	7.38370429247405
84	C20	R1	7.43462822763672
84	C7	R1	7.4093909361377
85	C23	R1	7.16992500144231
85	C17	R1	7.32192809488736
85	C12	R1	7.27612440527424
85	C10	R1	7.52356195605701
85	C14	R1	7.18982455888002
85	C5	R1	7.59991284218713
85	C9	R1	7.44294349584873
85	C24	R1	7.14974711950468
85	C6	R1	7.16992500144231
85	C21	R1	7.48381577726426
85	C19	R1	7.23840473932508
85	C1	R1	7.29462074889163
85	C4	R1	7.5077946401987
85	C13	R1	7.56985560833095
85	C11	R1	6.70043971814109
85	C8	R1	7.24792751344359
85	C20	R1	7.39231742277876
85	C7	R1	7.36632221424582
86	C23	R1	7.33091687811462
86	C17	R1	7.31288295528436
86	C12	R1	7.31288295528436
86	C10	R1	7.40087943628218
86	C3	R1	7.15987133677839
86	C14	R1	7.31288295528436
86	C5	R1	7.5077946401987
86	C9	R1	7.16992500144231
86	C24	R1	7.4262647547021
86	C6	R1	7.3037807481771
86	C21	R1	7
86	C19	R1	7.39231742277876
86	C1	R1	6.98868468677217
86	C22	R1	7.28540221886225
86	C4	R1	7.08746284125034
86	C13	R1	7.25738784269265
86	C15	R1	7.22881869049588
86	C11	R1	6.85798099512757
86	C16	R1	7.2667865406949
86	C8	R1	7.37503943134692
86	C20	R1	7.18982455888002
86	C7	R1	7.32192809488736
87	C23	R1	7.19967234483636
87	C17	R1	7.32192809488736
87	C12	R1	7.4093909361377
87	C10	R1	7.37503943134692
87	C3	R1	7.15987133677839
87	C14	R1	7.33091687811462
87	C5	R1	7.15987133677839
87	C9	R1	7.4757334309664
87	C24	R1	7.3037807481771
87	C6	R1	7.05528243550119
87	C19	R1	6.79441586635011
87	C1	R1	7.44294349584873
87	C4	R1	7.03342300153745
87	C13	R1	7.40087943628218
87	C15	R1	7.25738784269265
87	C11	R1	7.29462074889163
87	C16	R1	7.34872815423108
87	C8	R1	7.12928301694497
87	C20	R1	7.31288295528436
87	C7	R1	7.40087943628218
88	C23	R1	7.19967234483636
88	C17	R1	7.19967234483636
88	C10	R1	7.09803208296053
88	C3	R1	7.23840473932508
88	C24	R1	7.18982455888002
88	C6	R1	7.49984588708321
88	C21	R1	7.18982455888002
88	C19	R1	7.19967234483636
88	C22	R1	7
88	C13	R1	7.4178525148859
88	C18	R1	7.35755200461808
88	C15	R1	7.09803208296053
88	C16	R1	7.27612440527424
88	C8	R1	7.28540221886225
88	C20	R1	7.5077946401987
88	C7	R1	7.17990909001493
89	C23	R1	7.49984588708321
89	C17	R1	7.13955135239879
89	C12	R1	7.4093909361377
89	C10	R1	7.2667865406949
89	C3	R1	7.25738784269265
89	C14	R1	7.4594316186373
89	C5	R1	7.27612440527424
89	C9	R1	7.17990909001493
89	C24	R1	7.04439411935845
89	C6	R1	7.36632221424582
89	C21	R1	7.27612440527424
89	C19	R1	7.33985000288462
89	C1	R1	7.39231742277876
89	C22	R1	7.4093909361377
89	C4	R1	7.35755200461808
89	C13	R1	7.32192809488736
89	C18	R1	7.11894107272351
89	C15	R1	7.22881869049588
89	C11	R1	7.05528243550119
89	C16	R1	7.20945336562895
89	C8	R1	7.05528243550119
89	C20	R1	7.19967234483636
89	C7	R1	7.29462074889163
90	C23	R1	7.467605550083
90	C17	R1	7.15987133677839
90	C12	R1	7.39231742277876
90	C10	R1	7.52356195605701
90	C3	R1	7.32192809488736
90	C14	R1	7.20945336562895
90	C5	R1	7.28540221886225
90	C9	R1	7.32192809488736
90	C24	R1	7.12928301694497
90	C6	R1	7.04439411935845
90	C21	R1	7.3037807481771
90	C19	R1	7.35755200461808
90	C1	R1	7.4093909361377
90	C22	R1	7.5077946401987
90	C4	R1	7.19967234483636
90	C13	R1	7.12928301694497
90	C18	R1	7.14974711950468
90	C15	R1	7.29462074889163
90	C11	R1	7.34872815423108
90	C16	R1	7.12928301694497
90	C8	R1	7.12928301694497
90	C20	R1	7.38370429247405
90	C7	R1	7.24792751344359
91	C23	R1	7.39231742277876
91	C17	R1	7.10852445677817
91	C12	R1	7.40087943628218
91	C10	R1	7.4594316186373
91	C14	R1	7.09803208296053
91	C5	R1	7.52356195605701
91	C9	R1	7.31288295528436
91	C24	R1	7.33091687811462
91	C21	R1	7.21916852046216
91	C1	R1	7.2667865406949
91	C22	R1	7.62935662007961
91	C4	R1	7.40087943628218
91	C13	R1	7.56224242422107
91	C18	R1	6.97727992349992
91	C11	R1	7.14974711950468
91	C16	R1	6.93073733756289
91	C8	R1	7.20945336562895
91	C20	R1	7.11894107272351
91	C7	R1	7.13955135239879
92	C23	R1	7.37503943134692
92	C17	R1	7.35755200461808
92	C10	R1	7.36632221424582
92	C3	R1	7.36632221424582
92	C14	R1	7.24792751344359
92	C5	R1	7.13955135239879
92	C9	R1	7.19967234483636
92	C24	R1	7.37503943134692
92	C6	R1	7.4757334309664
92	C21	R1	7.17990909001493
92	C19	R1	7.29462074889163
92	C22	R1	7.15987133677839
92	C4	R1	7.39231742277876
92	C13	R1	7.35755200461808
92	C15	R1	7.24792751344359
92	C16	R1	7.15987133677839
92	C8	R1	7.38370429247405
92	C20	R1	6.98868468677217
92	C7	R1	7.39231742277876
93	C23	R1	7.3037807481771
93	C17	R1	7.58496250072116
93	C12	R1	6.97727992349992
93	C10	R1	7.09803208296053
93	C3	R1	7.49185309632967
93	C14	R1	7.06608919045777
93	C5	R1	7.19967234483636
93	C9	R1	7.35755200461808
93	C24	R1	7.3037807481771
93	C6	R1	7.31288295528436
93	C21	R1	7.33985000288462
93	C19	R1	7.33985000288462
93	C1	R1	7.69348695749933
93	C22	R1	7.23840473932508
93	C4	R1	7.45121111183233
93	C13	R1	7.24792751344359
93	C18	R1	7.20945336562895
93	C15	R1	7.17990909001493
93	C11	R1	7.18982455888002
93	C16	R1	7.33091687811462
93	C8	R1	6.88264304936184
93	C20	R1	7.17990909001493
93	C7	R1	7.49185309632967
94	C23	R1	7.22881869049588
94	C17	R1	7.44294349584873
94	C12	R1	7.28540221886225
94	C10	R1	7.29462074889163
94	C3	R1	7.34872815423108
94	C14	R1	7.35755200461808
94	C5	R1	7.28540221886225
94	C24	R1	7.24792751344359
94	C6	R1	7.36632221424582
94	C21	R1	7.4594316186373
94	C19	R1	7.467605550083
94	C1	R1	7.27612440527424
94	C22	R1	7.11894107272351
94	C4	R1	7.31288295528436
94	C13	R1	7.21916852046216
94	C15	R1	7.14974711950468
94	C11	R1	7.10852445677817
94	C16	R1	6.98868468677217
94	C8	R1	7.31288295528436
94	C20	R1	7.34872815423108
94	C7	R1	7.2667865406949
95	C23	R1	7.09803208296053
95	C17	R1	7.4093909361377
95	C12	R1	6.96578428466209
95	C10	R1	7.40087943628218
95	C3	R1	7.29462074889163
95	C14	R1	7.44294349584873
95	C5	R1	7.33985000288462
95	C9	R1	7.09803208296053
95	C24	R1	7.32192809488736
95	C6	R1	7.56985560833095
95	C21	R1	7.22881869049588
95	C19	R1	7.14974711950468
95	C1	R1	7.23840473932508
95	C22	R1	7.49185309632967
95	C4	R1	7.31288295528436
95	C13	R1	7.39231742277876
95	C18	R1	6.91886323727459
95	C15	R1	7.34872815423108
95	C11	R1	7.07681559705083
95	C16	R1	7.03342300153745
95	C8	R1	7.5077946401987
95	C20	R1	7.18982455888002
95	C7	R1	7.2667865406949
96	C23	R1	7.39231742277876
96	C17	R1	7.29462074889163
96	C12	R1	7.59991284218713
96	C10	R1	7.4093909361377
96	C3	R1	7.18982455888002
96	C14	R1	7.467605550083
96	C5	R1	7.28540221886225
96	C9	R1	7.33985000288462
96	C24	R1	7.28540221886225
96	C6	R1	7.16992500144231
96	C21	R1	7.24792751344359
96	C19	R1	7.4262647547021
96	C1	R1	7.33091687811462
96	C22	R1	7.34872815423108
96	C4	R1	7.4757334309664
96	C13	R1	7.14974711950468
96	C18	R1	7.22881869049588
96	C15	R1	7.24792751344359
96	C11	R1	6.88264304936184
[truncated: 14,519 more rows]
