# Supplementary material for: Stochastic modelling of single-cell gene expression adaptation reveals non-genomic contribution to evolution of tumor subclones
Source: bioRxiv. 2024 Apr 20:2024.04.17.588869. Preprint. [Version 1] doi: 10.1101/2024.04.17.588869 (PMC11071284; doi:10.1101/2024.04.17.588869)
Supplement: Supplement 2 [file media-2.zip › Supplementary Files/Simulated Data/Adaptive_Simulation/tr_1.1_sq_1.5_r_200_a_1.csv]

gene	species	replicate	exprval
1	C23	R1	7.33091687811462
1	C12	R1	7.22881869049588
1	C10	R1	7.36632221424582
1	C3	R1	7.33091687811462
1	C14	R1	7.27612440527424
1	C5	R1	7.10852445677817
1	C9	R1	7.4262647547021
1	C24	R1	7.4093909361377
1	C6	R1	7.13955135239879
1	C21	R1	7.44294349584873
1	C19	R1	7.28540221886225
1	C1	R1	7.45121111183233
1	C22	R1	7.45121111183233
1	C4	R1	7.4757334309664
1	C13	R1	7.33091687811462
1	C18	R1	6.74146698640115
1	C15	R1	7.07681559705083
1	C11	R1	7.13955135239879
1	C16	R1	7.16992500144231
1	C8	R1	7.31288295528436
1	C20	R1	7.39231742277876
2	C23	R1	7.34872815423108
2	C17	R1	7.33091687811462
2	C10	R1	7.38370429247405
2	C3	R1	7.39231742277876
2	C14	R1	7.34872815423108
2	C9	R1	7.25738784269265
2	C24	R1	7.4594316186373
2	C6	R1	7.33091687811462
2	C21	R1	7.40087943628218
2	C19	R1	7.4178525148859
2	C1	R1	7.24792751344359
2	C22	R1	7.28540221886225
2	C4	R1	7.32192809488736
2	C13	R1	7.32192809488736
2	C18	R1	7.11894107272351
2	C15	R1	7.35755200461808
2	C11	R1	6.94251450533924
2	C16	R1	7.2667865406949
2	C8	R1	7.21916852046216
2	C20	R1	7.18982455888002
2	C7	R1	7.25738784269265
3	C12	R1	7.35755200461808
3	C3	R1	7.05528243550119
3	C14	R1	7.11894107272351
3	C5	R1	7.4178525148859
3	C9	R1	7.29462074889163
3	C24	R1	7.48381577726426
3	C6	R1	7.21916852046216
3	C21	R1	7.39231742277876
3	C19	R1	7.40087943628218
3	C1	R1	7.4093909361377
3	C22	R1	7.11894107272351
3	C13	R1	7.5077946401987
3	C18	R1	7.05528243550119
3	C15	R1	7.32192809488736
3	C16	R1	7.14974711950468
3	C8	R1	7.23840473932508
3	C20	R1	7.20945336562895
3	C7	R1	7.03342300153745
4	C23	R1	7.09803208296053
4	C10	R1	7.25738784269265
4	C3	R1	7.05528243550119
4	C14	R1	7.33985000288462
4	C5	R1	7.32192809488736
4	C9	R1	6.94251450533924
4	C24	R1	7.37503943134692
4	C6	R1	7.28540221886225
4	C21	R1	7.21916852046216
4	C1	R1	7.4178525148859
4	C22	R1	7.52356195605701
4	C4	R1	7.27612440527424
4	C13	R1	7.4178525148859
4	C18	R1	7.40087943628218
4	C15	R1	7.02236781302845
4	C11	R1	7.04439411935845
4	C16	R1	7.17990909001493
4	C8	R1	7.2667865406949
4	C20	R1	7.16992500144231
4	C7	R1	7.3037807481771
5	C23	R1	7.38370429247405
5	C12	R1	7.4594316186373
5	C10	R1	7.18982455888002
5	C3	R1	7
5	C14	R1	7.39231742277876
5	C9	R1	7.16992500144231
5	C24	R1	7.31288295528436
5	C6	R1	7.38370429247405
5	C21	R1	7.35755200461808
5	C19	R1	7.4594316186373
5	C4	R1	7.22881869049588
5	C13	R1	7.40087943628218
5	C18	R1	7.31288295528436
5	C15	R1	7.20945336562895
5	C11	R1	7.18982455888002
5	C8	R1	7.44294349584873
5	C7	R1	7.23840473932508
6	C23	R1	6.98868468677217
6	C17	R1	7.33985000288462
6	C12	R1	7.24792751344359
6	C10	R1	7.10852445677817
6	C3	R1	7.10852445677817
6	C14	R1	7.22881869049588
6	C5	R1	7.24792751344359
6	C9	R1	7.25738784269265
6	C24	R1	7.49185309632967
6	C6	R1	7.33091687811462
6	C21	R1	7.19967234483636
6	C19	R1	7.34872815423108
6	C1	R1	6.85798099512757
6	C22	R1	7.22881869049588
6	C4	R1	7.20945336562895
6	C13	R1	7.45121111183233
6	C18	R1	7.4093909361377
6	C15	R1	7.32192809488736
6	C11	R1	6.83289001416474
6	C16	R1	6.89481776330794
6	C8	R1	7.59991284218713
6	C20	R1	7.467605550083
6	C7	R1	7.68650052718322
7	C23	R1	7.31288295528436
7	C17	R1	7.36632221424582
7	C12	R1	7.19967234483636
7	C10	R1	7.35755200461808
7	C3	R1	7.2667865406949
7	C14	R1	7.4178525148859
7	C5	R1	7.24792751344359
7	C9	R1	7.44294349584873
7	C6	R1	7.58496250072116
7	C21	R1	7.23840473932508
7	C19	R1	7.17990909001493
7	C1	R1	7.45121111183233
7	C22	R1	7.4757334309664
7	C4	R1	7.09803208296053
7	C13	R1	7.21916852046216
7	C18	R1	7.06608919045777
7	C15	R1	6.95419631038687
7	C11	R1	7.32192809488736
7	C16	R1	7.21916852046216
7	C20	R1	6.97727992349992
7	C7	R1	7.52356195605701
8	C23	R1	7.44294349584873
8	C17	R1	7.15987133677839
8	C12	R1	7.38370429247405
8	C10	R1	7.13955135239879
8	C3	R1	7.37503943134692
8	C14	R1	7.31288295528436
8	C5	R1	7.08746284125034
8	C9	R1	7.31288295528436
8	C24	R1	7.35755200461808
8	C6	R1	6.93073733756289
8	C21	R1	7.19967234483636
8	C19	R1	7.28540221886225
8	C1	R1	7.32192809488736
8	C22	R1	7.32192809488736
8	C4	R1	7.55458885167764
8	C13	R1	7.55458885167764
8	C18	R1	7.19967234483636
8	C15	R1	7.03342300153745
8	C11	R1	6.64385618977472
8	C16	R1	7.22881869049588
8	C8	R1	7.49984588708321
8	C20	R1	7.48381577726426
8	C7	R1	7.5077946401987
9	C17	R1	7.09803208296053
9	C12	R1	7.49984588708321
9	C10	R1	7.29462074889163
9	C3	R1	7.06608919045777
9	C14	R1	7.49185309632967
9	C5	R1	7.33985000288462
9	C9	R1	7.48381577726426
9	C24	R1	7.07681559705083
9	C21	R1	7.28540221886225
9	C19	R1	7.37503943134692
9	C1	R1	7.24792751344359
9	C22	R1	7.15987133677839
9	C4	R1	7.2667865406949
9	C13	R1	7.09803208296053
9	C18	R1	7.4178525148859
9	C15	R1	7.11894107272351
9	C16	R1	7.19967234483636
9	C8	R1	7.14974711950468
9	C20	R1	7.24792751344359
9	C7	R1	7.05528243550119
10	C23	R1	7.43462822763672
10	C17	R1	7.27612440527424
10	C10	R1	7.53138146051631
10	C3	R1	7.27612440527424
10	C14	R1	7.2667865406949
10	C5	R1	7.27612440527424
10	C9	R1	7.32192809488736
10	C24	R1	7.33091687811462
10	C6	R1	7.34872815423108
10	C21	R1	7.49185309632967
10	C19	R1	7.25738784269265
10	C1	R1	7.22881869049588
10	C22	R1	7.22881869049588
10	C4	R1	7.05528243550119
10	C13	R1	7.32192809488736
10	C18	R1	7.03342300153745
10	C15	R1	7.14974711950468
10	C11	R1	7.19967234483636
10	C16	R1	7.28540221886225
10	C8	R1	7.12928301694497
10	C20	R1	6.94251450533924
10	C7	R1	7.44294349584873
11	C23	R1	7.02236781302845
11	C17	R1	7.63662462054365
11	C12	R1	7.07681559705083
11	C10	R1	7.29462074889163
11	C3	R1	7.17990909001493
11	C14	R1	7.15987133677839
11	C5	R1	7.29462074889163
11	C24	R1	7.467605550083
11	C6	R1	7.37503943134692
11	C21	R1	7.23840473932508
11	C19	R1	7.2667865406949
11	C1	R1	7.23840473932508
11	C22	R1	7.36632221424582
11	C4	R1	7.11894107272351
11	C13	R1	7.31288295528436
11	C18	R1	7.01122725542325
11	C15	R1	7.14974711950468
11	C11	R1	7.03342300153745
11	C16	R1	6.93073733756289
11	C8	R1	7.10852445677817
11	C20	R1	7.12928301694497
11	C7	R1	7.34872815423108
12	C23	R1	7.09803208296053
12	C17	R1	7.36632221424582
12	C12	R1	7.32192809488736
12	C10	R1	7.28540221886225
12	C3	R1	7.21916852046216
12	C14	R1	7.21916852046216
12	C5	R1	7.08746284125034
12	C9	R1	7.18982455888002
12	C24	R1	7.32192809488736
12	C6	R1	7.34872815423108
12	C21	R1	7.2667865406949
12	C19	R1	7.28540221886225
12	C1	R1	7.25738784269265
12	C22	R1	7.58496250072116
12	C4	R1	7.20945336562895
12	C13	R1	7.28540221886225
12	C18	R1	7.12928301694497
12	C15	R1	7.13955135239879
12	C11	R1	7.11894107272351
12	C16	R1	7.19967234483636
12	C8	R1	7.33985000288462
12	C20	R1	7.4262647547021
12	C7	R1	7.34872815423108
13	C23	R1	7.3037807481771
13	C17	R1	7.49185309632967
13	C12	R1	7.35755200461808
13	C10	R1	7.33985000288462
13	C3	R1	7.35755200461808
13	C14	R1	7.40087943628218
13	C5	R1	7.28540221886225
13	C24	R1	7.19967234483636
13	C6	R1	7.07681559705083
13	C21	R1	7.53915881110803
13	C19	R1	7.17990909001493
13	C1	R1	7.57742882803575
13	C22	R1	7.27612440527424
13	C4	R1	7.48381577726426
13	C13	R1	7.29462074889163
13	C18	R1	6.84549005094437
13	C15	R1	6.93073733756289
13	C11	R1	7.22881869049588
13	C8	R1	7.24792751344359
13	C20	R1	7.66533591718518
13	C7	R1	7.13955135239879
14	C23	R1	6.91886323727459
14	C17	R1	7.38370429247405
14	C12	R1	7.43462822763672
14	C10	R1	7.16992500144231
14	C3	R1	7.37503943134692
14	C14	R1	7.36632221424582
14	C5	R1	7.16992500144231
14	C9	R1	7.28540221886225
14	C6	R1	7.12928301694497
14	C21	R1	7.33985000288462
14	C19	R1	6.89481776330794
14	C1	R1	7.36632221424582
14	C22	R1	7.2667865406949
14	C4	R1	7.17990909001493
14	C13	R1	7.28540221886225
14	C18	R1	7.12928301694497
14	C15	R1	7.33985000288462
14	C11	R1	6.8073549220576
14	C16	R1	7.3037807481771
14	C8	R1	7.4093909361377
14	C20	R1	7.33985000288462
15	C23	R1	7.33091687811462
15	C17	R1	7.05528243550119
15	C12	R1	7.17990909001493
15	C10	R1	7.35755200461808
15	C3	R1	7.31288295528436
15	C14	R1	7.14974711950468
15	C5	R1	7.4093909361377
15	C9	R1	7.4093909361377
15	C24	R1	7.44294349584873
15	C6	R1	7.54689445988764
15	C21	R1	7.24792751344359
15	C19	R1	7.17990909001493
15	C1	R1	7.5077946401987
15	C22	R1	7.37503943134692
15	C4	R1	7.24792751344359
15	C13	R1	7.27612440527424
15	C18	R1	7.27612440527424
15	C15	R1	7.35755200461808
15	C11	R1	6.78135971352466
15	C16	R1	7.13955135239879
15	C8	R1	7.08746284125034
15	C20	R1	7.12928301694497
15	C7	R1	7.39231742277876
16	C23	R1	7.24792751344359
16	C17	R1	7.11894107272351
16	C12	R1	7.03342300153745
16	C10	R1	7.09803208296053
16	C5	R1	7.07681559705083
16	C9	R1	7.18982455888002
16	C6	R1	7.53915881110803
16	C21	R1	7.49984588708321
16	C19	R1	7.39231742277876
16	C22	R1	7.20945336562895
16	C4	R1	7.32192809488736
16	C13	R1	7.05528243550119
16	C18	R1	7.34872815423108
16	C15	R1	6.96578428466209
16	C11	R1	7.4757334309664
16	C16	R1	6.93073733756289
16	C20	R1	7.28540221886225
16	C7	R1	7.10852445677817
17	C23	R1	7.53138146051631
17	C17	R1	7.49984588708321
17	C12	R1	7.33985000288462
17	C10	R1	7.27612440527424
17	C3	R1	7.5077946401987
17	C14	R1	7.22881869049588
17	C5	R1	7.4262647547021
17	C9	R1	7.17990909001493
17	C24	R1	7.38370429247405
17	C6	R1	7.40087943628218
17	C21	R1	7.25738784269265
17	C19	R1	7.36632221424582
17	C1	R1	7.36632221424582
17	C22	R1	7.25738784269265
17	C4	R1	7.24792751344359
17	C13	R1	7.3037807481771
17	C18	R1	6.98868468677217
17	C15	R1	7.17990909001493
17	C11	R1	7.29462074889163
17	C16	R1	7.01122725542325
17	C8	R1	7.13955135239879
17	C20	R1	7.38370429247405
17	C7	R1	7.07681559705083
18	C23	R1	7.4093909361377
18	C17	R1	7.49185309632967
18	C12	R1	7.34872815423108
18	C10	R1	7.23840473932508
18	C3	R1	7.3037807481771
18	C14	R1	7.28540221886225
18	C5	R1	7.4178525148859
18	C9	R1	7.40087943628218
18	C24	R1	7.70735913208088
18	C6	R1	7.52356195605701
18	C21	R1	7.4262647547021
18	C19	R1	7.22881869049588
18	C1	R1	7.48381577726426
18	C22	R1	7.19967234483636
18	C13	R1	7.19967234483636
18	C18	R1	7.24792751344359
18	C15	R1	7.34872815423108
18	C11	R1	7.07681559705083
18	C16	R1	7.20945336562895
18	C8	R1	7.28540221886225
18	C20	R1	7.56985560833095
18	C7	R1	7.02236781302845
19	C23	R1	7.56224242422107
19	C17	R1	7.34872815423108
19	C12	R1	7.58496250072116
19	C10	R1	7.53915881110803
19	C14	R1	7.48381577726426
19	C5	R1	7.18982455888002
19	C9	R1	7.25738784269265
19	C24	R1	7.29462074889163
19	C6	R1	7.01122725542325
19	C21	R1	7.39231742277876
19	C19	R1	7.31288295528436
19	C1	R1	7.39231742277876
19	C22	R1	7.31288295528436
19	C4	R1	7.51569983828404
19	C13	R1	7.03342300153745
19	C18	R1	7.11894107272351
19	C15	R1	7.2667865406949
19	C11	R1	7.18982455888002
19	C16	R1	7.34872815423108
19	C8	R1	7.19967234483636
19	C20	R1	7.04439411935845
19	C7	R1	7.24792751344359
20	C23	R1	7.54689445988764
20	C17	R1	7.4093909361377
20	C12	R1	7.27612440527424
20	C10	R1	7.33985000288462
20	C3	R1	7.43462822763672
20	C14	R1	7.20945336562895
20	C5	R1	7.54689445988764
20	C9	R1	7.25738784269265
20	C24	R1	7.25738784269265
20	C6	R1	7.18982455888002
20	C21	R1	7.28540221886225
20	C19	R1	7.40087943628218
20	C22	R1	7.12928301694497
20	C13	R1	7.05528243550119
20	C18	R1	7.22881869049588
20	C15	R1	7.36632221424582
20	C11	R1	7.2667865406949
20	C8	R1	7.37503943134692
20	C20	R1	7.38370429247405
21	C23	R1	7.35755200461808
21	C17	R1	7.2667865406949
21	C12	R1	7.21916852046216
21	C10	R1	7.34872815423108
21	C3	R1	7.40087943628218
21	C14	R1	7.39231742277876
21	C5	R1	7.22881869049588
21	C24	R1	7.54689445988764
21	C6	R1	7.25738784269265
21	C21	R1	7.4757334309664
21	C19	R1	7.27612440527424
21	C1	R1	7.33985000288462
21	C22	R1	7.24792751344359
21	C4	R1	7.21916852046216
21	C13	R1	7.08746284125034
21	C18	R1	7.15987133677839
21	C15	R1	6.95419631038687
21	C11	R1	7.25738784269265
21	C16	R1	7.10852445677817
21	C8	R1	7.33091687811462
21	C20	R1	7.28540221886225
21	C7	R1	7.34872815423108
22	C23	R1	7.21916852046216
22	C17	R1	7.56985560833095
22	C12	R1	7.17990909001493
22	C10	R1	7.12928301694497
22	C14	R1	7.25738784269265
22	C5	R1	7.20945336562895
22	C9	R1	7.65105169117893
22	C24	R1	7.11894107272351
22	C21	R1	7.22881869049588
22	C19	R1	7.22881869049588
22	C1	R1	7.18982455888002
22	C22	R1	7.05528243550119
22	C4	R1	7.32192809488736
22	C13	R1	7.38370429247405
22	C18	R1	7.01122725542325
22	C15	R1	7.03342300153745
22	C11	R1	6.95419631038687
22	C16	R1	7.15987133677839
22	C8	R1	7.49984588708321
22	C20	R1	7.05528243550119
22	C7	R1	7.25738784269265
23	C23	R1	7.29462074889163
23	C17	R1	7.53915881110803
23	C12	R1	7.4262647547021
23	C10	R1	7.09803208296053
23	C3	R1	7.39231742277876
23	C14	R1	7.05528243550119
23	C5	R1	7.24792751344359
23	C9	R1	7.09803208296053
23	C24	R1	7.3037807481771
23	C6	R1	7.25738784269265
23	C19	R1	7.27612440527424
23	C1	R1	7.55458885167764
23	C22	R1	7.35755200461808
23	C4	R1	7.07681559705083
23	C13	R1	7.25738784269265
23	C18	R1	7.22881869049588
23	C15	R1	6.97727992349992
23	C16	R1	7.01122725542325
23	C8	R1	7.25738784269265
23	C7	R1	7.28540221886225
24	C17	R1	7.22881869049588
24	C12	R1	7.45121111183233
24	C10	R1	7.12928301694497
24	C3	R1	7.21916852046216
24	C14	R1	7.08746284125034
24	C5	R1	7.33985000288462
24	C9	R1	7.53138146051631
24	C6	R1	7.23840473932508
24	C21	R1	6.97727992349992
24	C19	R1	7.02236781302845
24	C1	R1	7.4262647547021
24	C22	R1	7.34872815423108
24	C4	R1	6.95419631038687
24	C13	R1	7.4093909361377
24	C18	R1	7.27612440527424
24	C15	R1	7
24	C11	R1	7.5077946401987
24	C8	R1	7.23840473932508
24	C20	R1	7.40087943628218
24	C7	R1	7.14974711950468
25	C23	R1	7.33091687811462
25	C17	R1	7.03342300153745
25	C12	R1	7.38370429247405
25	C3	R1	7.28540221886225
25	C14	R1	7.09803208296053
25	C5	R1	6.95419631038687
25	C9	R1	7.48381577726426
25	C24	R1	7.09803208296053
25	C6	R1	7.12928301694497
25	C21	R1	7.19967234483636
25	C19	R1	7.14974711950468
25	C1	R1	7.22881869049588
25	C22	R1	7.14974711950468
25	C4	R1	7.43462822763672
25	C13	R1	7.32192809488736
25	C18	R1	7.4178525148859
25	C16	R1	7.39231742277876
25	C8	R1	7.45121111183233
25	C20	R1	7.33091687811462
26	C23	R1	7.27612440527424
26	C17	R1	7.35755200461808
26	C12	R1	7.04439411935845
26	C10	R1	7.45121111183233
26	C3	R1	7.25738784269265
26	C14	R1	7.24792751344359
26	C5	R1	7.22881869049588
26	C9	R1	7.70043971814109
26	C24	R1	7.3037807481771
26	C21	R1	7.10852445677817
26	C19	R1	7.24792751344359
26	C1	R1	7.37503943134692
26	C22	R1	7.11894107272351
26	C4	R1	7.18982455888002
26	C13	R1	7.38370429247405
26	C18	R1	7.28540221886225
26	C15	R1	7.18982455888002
26	C11	R1	7.01122725542325
26	C16	R1	7.17990909001493
26	C8	R1	6.96578428466209
26	C20	R1	7.4093909361377
26	C7	R1	7.18982455888002
27	C23	R1	7.22881869049588
27	C17	R1	7.60733031374961
27	C12	R1	7.2667865406949
27	C10	R1	7.4757334309664
27	C3	R1	7.22881869049588
27	C14	R1	7.25738784269265
27	C5	R1	7.21916852046216
27	C9	R1	7.22881869049588
27	C24	R1	7.06608919045777
27	C6	R1	7.20945336562895
27	C21	R1	7.22881869049588
27	C19	R1	7.39231742277876
27	C1	R1	7.4757334309664
27	C22	R1	7.24792751344359
27	C4	R1	7.53915881110803
27	C13	R1	7.11894107272351
27	C18	R1	6.90689059560852
27	C15	R1	7.09803208296053
27	C11	R1	7.07681559705083
27	C8	R1	7.11894107272351
27	C20	R1	7.56985560833095
27	C7	R1	7.40087943628218
28	C23	R1	7.56985560833095
28	C17	R1	7.19967234483636
28	C12	R1	7.05528243550119
28	C10	R1	7.39231742277876
28	C3	R1	7.29462074889163
28	C14	R1	7.3037807481771
28	C5	R1	7.33985000288462
28	C24	R1	7.02236781302845
28	C6	R1	7.37503943134692
28	C21	R1	7.33985000288462
28	C19	R1	7.31288295528436
28	C1	R1	7.06608919045777
28	C22	R1	7.21916852046216
28	C4	R1	7.22881869049588
28	C13	R1	7
28	C18	R1	6.91886323727459
28	C15	R1	6.95419631038687
28	C11	R1	7.08746284125034
28	C16	R1	7.05528243550119
28	C8	R1	7.35755200461808
28	C20	R1	7.4178525148859
29	C23	R1	7.23840473932508
29	C17	R1	7.53138146051631
29	C12	R1	7.22881869049588
29	C10	R1	7.27612440527424
29	C3	R1	7.33091687811462
29	C14	R1	6.7279204545632
29	C5	R1	7.36632221424582
29	C9	R1	7.15987133677839
29	C24	R1	7.44294349584873
29	C6	R1	7.16992500144231
29	C19	R1	6.98868468677217
29	C1	R1	7.18982455888002
29	C22	R1	7.56224242422107
29	C4	R1	7.4262647547021
29	C13	R1	7
29	C18	R1	7.34872815423108
29	C15	R1	7.2667865406949
29	C11	R1	7.10852445677817
29	C16	R1	7.21916852046216
29	C8	R1	7.53138146051631
29	C20	R1	7.4757334309664
29	C7	R1	7.56224242422107
30	C23	R1	7.45121111183233
30	C17	R1	7.39231742277876
30	C3	R1	7.13955135239879
30	C14	R1	7.12928301694497
30	C5	R1	7.3037807481771
30	C9	R1	7.48381577726426
30	C24	R1	7.55458885167764
30	C6	R1	6.96578428466209
30	C21	R1	7.14974711950468
30	C19	R1	7.20945336562895
30	C1	R1	7.15987133677839
30	C22	R1	7.40087943628218
30	C4	R1	7.27612440527424
30	C18	R1	7.19967234483636
30	C15	R1	6.74146698640115
30	C11	R1	7.07681559705083
30	C16	R1	7.35755200461808
30	C8	R1	7.28540221886225
30	C7	R1	7.57742882803575
31	C23	R1	7.27612440527424
31	C17	R1	7.4262647547021
31	C10	R1	7.39231742277876
31	C3	R1	6.95419631038687
31	C14	R1	7.24792751344359
31	C5	R1	7.31288295528436
31	C9	R1	7.36632221424582
31	C6	R1	7.40087943628218
31	C21	R1	7.40087943628218
31	C19	R1	7.16992500144231
31	C1	R1	7.20945336562895
31	C22	R1	7.33985000288462
31	C4	R1	7.3037807481771
31	C13	R1	7.22881869049588
31	C18	R1	7.17990909001493
31	C15	R1	7.04439411935845
31	C11	R1	7.20945336562895
31	C16	R1	7.16992500144231
31	C8	R1	7.16992500144231
31	C20	R1	7.33985000288462
31	C7	R1	7.33985000288462
32	C23	R1	7.31288295528436
32	C17	R1	7.39231742277876
32	C10	R1	7.34872815423108
32	C3	R1	7.40087943628218
32	C14	R1	7.4093909361377
32	C9	R1	7.36632221424582
32	C24	R1	7.36632221424582
32	C6	R1	7.2667865406949
32	C19	R1	7.21916852046216
32	C1	R1	7.3037807481771
32	C22	R1	7.35755200461808
32	C4	R1	7.62205181945638
32	C13	R1	6.93073733756289
32	C15	R1	7.22881869049588
32	C16	R1	7.15987133677839
32	C8	R1	7.32192809488736
32	C20	R1	7.31288295528436
32	C7	R1	7.11894107272351
33	C17	R1	7.39231742277876
33	C12	R1	7.58496250072116
33	C10	R1	7.11894107272351
33	C3	R1	7.28540221886225
33	C14	R1	7.04439411935845
33	C5	R1	7.29462074889163
33	C9	R1	7.29462074889163
33	C24	R1	7.31288295528436
33	C6	R1	7.3037807481771
33	C21	R1	7.15987133677839
33	C19	R1	7.03342300153745
33	C1	R1	7.01122725542325
33	C22	R1	7.4594316186373
33	C4	R1	7.32192809488736
33	C13	R1	7.31288295528436
33	C18	R1	7.22881869049588
33	C15	R1	7.12928301694497
33	C11	R1	7.19967234483636
33	C16	R1	7.11894107272351
33	C8	R1	7.49185309632967
33	C20	R1	6.97727992349992
33	C7	R1	7.12928301694497
34	C23	R1	7.43462822763672
34	C17	R1	7.43462822763672
34	C12	R1	7.12928301694497
34	C10	R1	7.31288295528436
34	C3	R1	7.39231742277876
34	C14	R1	7.467605550083
34	C5	R1	7.24792751344359
34	C9	R1	7.19967234483636
34	C24	R1	7.4262647547021
34	C21	R1	7.36632221424582
34	C19	R1	7.3037807481771
34	C1	R1	7.36632221424582
34	C22	R1	7.55458885167764
34	C4	R1	7.4262647547021
34	C13	R1	7.14974711950468
34	C18	R1	7.2667865406949
34	C15	R1	7.02236781302845
34	C11	R1	6.97727992349992
34	C8	R1	7.3037807481771
34	C20	R1	7.49185309632967
34	C7	R1	7.14974711950468
35	C23	R1	7.467605550083
35	C17	R1	7.19967234483636
35	C12	R1	7.20945336562895
35	C3	R1	7.11894107272351
35	C14	R1	7.4262647547021
35	C5	R1	7.32192809488736
35	C9	R1	7.19967234483636
35	C24	R1	7.28540221886225
35	C6	R1	7.33985000288462
35	C21	R1	7.07681559705083
35	C19	R1	7.07681559705083
35	C1	R1	7.4262647547021
35	C22	R1	7.15987133677839
35	C4	R1	7.15987133677839
35	C13	R1	7.20945336562895
35	C15	R1	7.14974711950468
35	C16	R1	7.19967234483636
35	C8	R1	7.06608919045777
35	C20	R1	7.05528243550119
35	C7	R1	7.11894107272351
36	C23	R1	7.34872815423108
36	C17	R1	7.36632221424582
36	C12	R1	7.34872815423108
36	C10	R1	7.33091687811462
36	C3	R1	7.23840473932508
36	C14	R1	7.38370429247405
36	C9	R1	7.3037807481771
36	C24	R1	7.19967234483636
36	C6	R1	7.20945336562895
36	C21	R1	7.44294349584873
36	C19	R1	7.33091687811462
36	C1	R1	7.28540221886225
36	C22	R1	7.27612440527424
36	C4	R1	7.52356195605701
36	C13	R1	7.27612440527424
36	C18	R1	6.8073549220576
36	C15	R1	7.23840473932508
36	C11	R1	7.08746284125034
36	C16	R1	7.13955135239879
36	C20	R1	7.3037807481771
36	C7	R1	7.13955135239879
37	C23	R1	7.28540221886225
37	C17	R1	7.33985000288462
37	C12	R1	7.21916852046216
37	C10	R1	7.07681559705083
37	C3	R1	7.3037807481771
37	C5	R1	7.35755200461808
37	C9	R1	7.17990909001493
37	C24	R1	7.40087943628218
37	C21	R1	7.49185309632967
37	C19	R1	7.16992500144231
37	C1	R1	7.59245703726808
37	C22	R1	7.3037807481771
37	C4	R1	7.39231742277876
37	C13	R1	7.29462074889163
37	C18	R1	7.19967234483636
37	C15	R1	7.4093909361377
37	C11	R1	7.14974711950468
37	C16	R1	7.20945336562895
37	C20	R1	7.28540221886225
37	C7	R1	7.467605550083
38	C23	R1	7.2667865406949
38	C17	R1	6.98868468677217
38	C12	R1	7.12928301694497
38	C10	R1	7.2667865406949
38	C3	R1	7.03342300153745
38	C14	R1	7.16992500144231
38	C9	R1	7.45121111183233
38	C24	R1	7.24792751344359
38	C6	R1	7.02236781302845
38	C21	R1	7.28540221886225
38	C19	R1	7.06608919045777
38	C1	R1	7.06608919045777
38	C22	R1	7.15987133677839
38	C4	R1	7.23840473932508
38	C13	R1	7.13955135239879
38	C18	R1	7.01122725542325
38	C15	R1	7.04439411935845
38	C11	R1	7.16992500144231
38	C16	R1	7.23840473932508
38	C8	R1	7.2667865406949
38	C20	R1	7.4594316186373
38	C7	R1	7.29462074889163
39	C17	R1	7.19967234483636
39	C12	R1	7.4093909361377
39	C10	R1	7.56224242422107
39	C3	R1	7.32192809488736
39	C14	R1	7.17990909001493
39	C5	R1	7.3037807481771
39	C9	R1	7.45121111183233
39	C24	R1	6.97727992349992
39	C6	R1	7.03342300153745
39	C21	R1	7.04439411935845
39	C19	R1	7.23840473932508
39	C1	R1	7.2667865406949
39	C22	R1	6.97727992349992
39	C4	R1	7.49984588708321
39	C13	R1	7.13955135239879
39	C18	R1	7.05528243550119
39	C15	R1	7
39	C11	R1	7.14974711950468
39	C16	R1	7.13955135239879
39	C8	R1	7.62205181945638
39	C20	R1	7.4093909361377
39	C7	R1	7.43462822763672
40	C23	R1	7.13955135239879
40	C17	R1	6.90689059560852
40	C12	R1	6.97727992349992
40	C10	R1	7.3037807481771
40	C3	R1	7.25738784269265
40	C14	R1	7.06608919045777
40	C5	R1	7.3037807481771
40	C9	R1	7.23840473932508
40	C24	R1	7.13955135239879
40	C6	R1	7.27612440527424
40	C21	R1	7.33985000288462
40	C19	R1	7.4178525148859
40	C1	R1	7.4262647547021
40	C22	R1	7.21916852046216
40	C4	R1	7.05528243550119
40	C13	R1	7.37503943134692
40	C18	R1	7.36632221424582
40	C15	R1	7.20945336562895
40	C11	R1	7.25738784269265
40	C16	R1	7.22881869049588
40	C8	R1	7.25738784269265
40	C7	R1	7.27612440527424
41	C23	R1	7.56224242422107
41	C17	R1	7.33091687811462
41	C12	R1	7.13955135239879
41	C10	R1	7.20945336562895
41	C3	R1	7.467605550083
41	C14	R1	7.13955135239879
41	C5	R1	7.48381577726426
41	C9	R1	7.36632221424582
41	C24	R1	7.21916852046216
41	C6	R1	7.11894107272351
41	C21	R1	7.18982455888002
41	C19	R1	7.4178525148859
41	C1	R1	7.60733031374961
41	C22	R1	7.48381577726426
41	C4	R1	7.21916852046216
41	C13	R1	7.29462074889163
41	C18	R1	7.45121111183233
41	C15	R1	7.08746284125034
41	C16	R1	7.07681559705083
41	C8	R1	6.93073733756289
41	C20	R1	7.32192809488736
41	C7	R1	7.31288295528436
42	C23	R1	6.98868468677217
42	C17	R1	7.467605550083
42	C12	R1	7.2667865406949
42	C10	R1	7.22881869049588
42	C3	R1	7.4262647547021
42	C14	R1	7.39231742277876
42	C5	R1	7.13955135239879
42	C9	R1	7.4093909361377
42	C24	R1	7.27612440527424
42	C6	R1	7.27612440527424
42	C21	R1	7.40087943628218
42	C19	R1	7.22881869049588
42	C1	R1	7.43462822763672
42	C22	R1	7.32192809488736
42	C4	R1	7.32192809488736
42	C13	R1	7.16992500144231
42	C15	R1	7.08746284125034
42	C11	R1	7.18982455888002
42	C16	R1	7.24792751344359
42	C8	R1	7.23840473932508
42	C20	R1	7.23840473932508
42	C7	R1	7.08746284125034
43	C23	R1	7.35755200461808
43	C17	R1	7.10852445677817
43	C12	R1	7.44294349584873
43	C10	R1	7.4594316186373
43	C3	R1	7.4093909361377
43	C14	R1	7.13955135239879
43	C5	R1	7.23840473932508
43	C9	R1	7.32192809488736
43	C24	R1	7.32192809488736
43	C6	R1	7.3037807481771
43	C21	R1	7.43462822763672
43	C19	R1	7.40087943628218
43	C1	R1	7.36632221424582
43	C22	R1	7.4093909361377
43	C4	R1	7.467605550083
43	C13	R1	7.4093909361377
43	C18	R1	7.05528243550119
43	C15	R1	7.17990909001493
43	C16	R1	7.16992500144231
43	C8	R1	7.4178525148859
43	C20	R1	7.48381577726426
43	C7	R1	7.48381577726426
44	C23	R1	7.15987133677839
44	C17	R1	7.36632221424582
44	C12	R1	7.45121111183233
44	C10	R1	7.24792751344359
44	C3	R1	7.45121111183233
44	C14	R1	7.4178525148859
44	C5	R1	7.4093909361377
44	C9	R1	7.2667865406949
44	C24	R1	7.08746284125034
44	C6	R1	7.2667865406949
44	C21	R1	7.19967234483636
44	C19	R1	7.25738784269265
44	C1	R1	7.48381577726426
44	C22	R1	7.43462822763672
44	C13	R1	7.51569983828404
44	C15	R1	7.2667865406949
44	C11	R1	7.09803208296053
44	C16	R1	7.12928301694497
44	C8	R1	7.23840473932508
44	C20	R1	7.21916852046216
44	C7	R1	7.37503943134692
45	C23	R1	7.19967234483636
45	C12	R1	7.48381577726426
45	C10	R1	7.14974711950468
45	C3	R1	7.20945336562895
45	C14	R1	7.53915881110803
45	C5	R1	7.49984588708321
45	C9	R1	7.09803208296053
45	C24	R1	7.21916852046216
45	C6	R1	7.3037807481771
45	C21	R1	7.13955135239879
45	C19	R1	7.2667865406949
45	C1	R1	7.36632221424582
45	C22	R1	7.29462074889163
45	C4	R1	7.08746284125034
45	C18	R1	6.97727992349992
45	C11	R1	7.17990909001493
45	C16	R1	6.98868468677217
45	C8	R1	7.20945336562895
45	C20	R1	7.28540221886225
45	C7	R1	7.48381577726426
46	C23	R1	7.39231742277876
46	C17	R1	7.467605550083
46	C12	R1	7.58496250072116
46	C3	R1	7.25738784269265
46	C14	R1	7.18982455888002
46	C5	R1	6.97727992349992
46	C9	R1	7.3037807481771
46	C24	R1	7.57742882803575
46	C6	R1	7.06608919045777
46	C21	R1	7.33091687811462
46	C19	R1	7.39231742277876
46	C1	R1	7.22881869049588
46	C4	R1	7.4757334309664
46	C18	R1	7.21916852046216
46	C15	R1	7.37503943134692
46	C11	R1	7.467605550083
46	C16	R1	7.12928301694497
46	C8	R1	7.27612440527424
46	C7	R1	7.03342300153745
47	C23	R1	7.34872815423108
47	C12	R1	7.20945336562895
47	C10	R1	7.36632221424582
47	C3	R1	7.21916852046216
47	C5	R1	7.58496250072116
47	C9	R1	7.35755200461808
47	C24	R1	7.27612440527424
47	C6	R1	7.44294349584873
47	C21	R1	6.96578428466209
47	C19	R1	7.13955135239879
47	C1	R1	7.25738784269265
47	C22	R1	7.16992500144231
47	C4	R1	7.16992500144231
47	C13	R1	7.11894107272351
47	C18	R1	7.17990909001493
47	C15	R1	7.09803208296053
47	C16	R1	7.31288295528436
47	C8	R1	7.24792751344359
47	C20	R1	7.38370429247405
48	C17	R1	7.4594316186373
48	C12	R1	7.3037807481771
48	C10	R1	7.4594316186373
48	C3	R1	7.09803208296053
48	C14	R1	7.43462822763672
48	C5	R1	7.34872815423108
48	C9	R1	7.24792751344359
48	C24	R1	7.4178525148859
48	C6	R1	7.49185309632967
48	C21	R1	6.94251450533924
48	C19	R1	7.2667865406949
48	C1	R1	7.09803208296053
48	C22	R1	7.25738784269265
48	C4	R1	7.45121111183233
48	C13	R1	7.33985000288462
48	C15	R1	7.48381577726426
48	C11	R1	6.74146698640115
48	C16	R1	7.18982455888002
48	C20	R1	6.98868468677217
48	C7	R1	7.5077946401987
49	C23	R1	7.32192809488736
49	C17	R1	7.48381577726426
49	C12	R1	7.12928301694497
49	C10	R1	7.12928301694497
49	C3	R1	7.59245703726808
49	C14	R1	7.20945336562895
49	C9	R1	7.22881869049588
49	C24	R1	7.48381577726426
49	C6	R1	7.29462074889163
49	C19	R1	7.19967234483636
49	C1	R1	7.31288295528436
49	C22	R1	7.20945336562895
49	C4	R1	7.11894107272351
49	C13	R1	7.43462822763672
49	C18	R1	6.95419631038687
49	C15	R1	7.25738784269265
49	C11	R1	7.07681559705083
49	C16	R1	7.45121111183233
49	C8	R1	7.37503943134692
49	C20	R1	7.45121111183233
49	C7	R1	7.28540221886225
50	C23	R1	7.19967234483636
50	C12	R1	7.39231742277876
50	C10	R1	7.18982455888002
50	C3	R1	7.39231742277876
50	C14	R1	7.62935662007961
50	C5	R1	7.23840473932508
50	C9	R1	7.27612440527424
50	C24	R1	7.29462074889163
50	C6	R1	7.34872815423108
50	C21	R1	7.33985000288462
50	C19	R1	7.31288295528436
50	C1	R1	7.18982455888002
50	C22	R1	7.12928301694497
50	C4	R1	7.467605550083
50	C13	R1	7.17990909001493
50	C18	R1	6.89481776330794
50	C15	R1	7.3037807481771
50	C11	R1	7.05528243550119
50	C16	R1	7.01122725542325
50	C8	R1	7.31288295528436
50	C20	R1	7.13955135239879
50	C7	R1	7.20945336562895
51	C23	R1	7.45121111183233
51	C12	R1	7.13955135239879
51	C10	R1	7.23840473932508
51	C3	R1	7.53138146051631
51	C14	R1	7.29462074889163
51	C5	R1	7.25738784269265
51	C9	R1	7.58496250072116
51	C24	R1	7.25738784269265
51	C6	R1	7.39231742277876
51	C21	R1	7.55458885167764
51	C19	R1	7.05528243550119
51	C1	R1	7.33091687811462
51	C22	R1	7.4594316186373
51	C4	R1	7.18982455888002
51	C13	R1	7.27612440527424
51	C18	R1	6.89481776330794
51	C15	R1	7.33091687811462
51	C11	R1	6.96578428466209
51	C8	R1	7.48381577726426
51	C20	R1	7.28540221886225
51	C7	R1	7.5077946401987
52	C23	R1	7.4178525148859
52	C17	R1	7.09803208296053
52	C12	R1	7.27612440527424
52	C3	R1	7.4178525148859
52	C14	R1	7.57742882803575
52	C5	R1	7.45121111183233
52	C9	R1	7.29462074889163
52	C24	R1	7.19967234483636
52	C6	R1	7.24792751344359
52	C19	R1	7.22881869049588
52	C1	R1	7.43462822763672
52	C22	R1	7.27612440527424
52	C4	R1	7.45121111183233
52	C13	R1	7.22881869049588
52	C18	R1	7.31288295528436
52	C15	R1	6.95419631038687
52	C11	R1	7.08746284125034
52	C16	R1	7.08746284125034
52	C20	R1	7.05528243550119
52	C7	R1	7.54689445988764
53	C23	R1	7.16992500144231
53	C17	R1	7.45121111183233
53	C12	R1	7.4594316186373
53	C10	R1	7.07681559705083
53	C3	R1	7.22881869049588
53	C14	R1	7.4262647547021
53	C5	R1	7.49984588708321
53	C9	R1	7.33091687811462
53	C24	R1	7.21916852046216
53	C6	R1	7.44294349584873
53	C21	R1	7.20945336562895
53	C19	R1	7.25738784269265
53	C1	R1	7.11894107272351
53	C22	R1	7.40087943628218
53	C4	R1	7.38370429247405
53	C13	R1	7.2667865406949
53	C18	R1	7.35755200461808
53	C15	R1	7.06608919045777
53	C11	R1	6.85798099512757
53	C16	R1	7.17990909001493
53	C8	R1	7.07681559705083
53	C20	R1	7.06608919045777
53	C7	R1	7.4178525148859
54	C23	R1	7.08746284125034
54	C17	R1	7.24792751344359
54	C12	R1	7.2667865406949
54	C10	R1	7.12928301694497
54	C3	R1	7.4178525148859
54	C14	R1	7.43462822763672
54	C5	R1	7.21916852046216
54	C9	R1	7.08746284125034
54	C24	R1	7.28540221886225
54	C6	R1	7.51569983828404
54	C21	R1	7.06608919045777
54	C19	R1	7.20945336562895
54	C1	R1	7.60733031374961
54	C22	R1	7.38370429247405
54	C4	R1	6.78135971352466
54	C18	R1	7.28540221886225
54	C15	R1	7.34872815423108
54	C11	R1	7.4093909361377
54	C16	R1	7.28540221886225
54	C8	R1	7.05528243550119
54	C20	R1	7.27612440527424
54	C7	R1	7.4262647547021
55	C23	R1	7.20945336562895
55	C17	R1	7.33985000288462
55	C12	R1	7.54689445988764
55	C10	R1	7.48381577726426
55	C3	R1	7.49185309632967
55	C14	R1	7.16992500144231
55	C5	R1	7.01122725542325
55	C9	R1	7.32192809488736
55	C24	R1	7.18982455888002
55	C6	R1	7.21916852046216
55	C19	R1	7.24792751344359
55	C1	R1	7.33091687811462
55	C22	R1	7.09803208296053
55	C4	R1	7.13955135239879
55	C13	R1	7.02236781302845
55	C18	R1	7.49185309632967
55	C15	R1	7.10852445677817
55	C11	R1	7.43462822763672
55	C16	R1	6.88264304936184
55	C8	R1	7.2667865406949
55	C20	R1	7.53915881110803
55	C7	R1	6.94251450533924
56	C17	R1	7.34872815423108
56	C10	R1	7.34872815423108
56	C3	R1	7.05528243550119
56	C14	R1	7.56985560833095
56	C5	R1	6.97727992349992
56	C9	R1	7.19967234483636
56	C24	R1	7.22881869049588
56	C6	R1	7.06608919045777
56	C21	R1	7.20945336562895
56	C19	R1	7.23840473932508
56	C1	R1	7.31288295528436
56	C22	R1	7.14974711950468
56	C4	R1	7.29462074889163
56	C13	R1	7.32192809488736
56	C15	R1	7.13955135239879
56	C11	R1	7.14974711950468
56	C16	R1	6.8073549220576
56	C8	R1	7.11894107272351
56	C20	R1	7.06608919045777
56	C7	R1	7.49185309632967
57	C23	R1	7.18982455888002
57	C17	R1	7.4178525148859
57	C12	R1	7.24792751344359
57	C10	R1	7.4178525148859
57	C3	R1	7.11894107272351
57	C5	R1	7.07681559705083
57	C9	R1	7.29462074889163
57	C24	R1	7.36632221424582
57	C6	R1	7.27612440527424
57	C21	R1	7.35755200461808
57	C19	R1	7.03342300153745
57	C1	R1	7.37503943134692
57	C22	R1	7.32192809488736
57	C4	R1	7.4093909361377
57	C13	R1	7.23840473932508
57	C18	R1	6.96578428466209
57	C15	R1	7.16992500144231
57	C11	R1	6.95419631038687
57	C16	R1	7.4262647547021
57	C8	R1	7.23840473932508
57	C20	R1	7.44294349584873
57	C7	R1	7.34872815423108
58	C23	R1	7.56985560833095
58	C17	R1	7.22881869049588
58	C12	R1	7.19967234483636
58	C3	R1	7.37503943134692
58	C14	R1	7.39231742277876
58	C5	R1	7.45121111183233
58	C9	R1	7.467605550083
58	C24	R1	7.44294349584873
58	C6	R1	7.22881869049588
58	C21	R1	7.4757334309664
58	C19	R1	7.29462074889163
58	C22	R1	7.37503943134692
58	C4	R1	7.17990909001493
58	C13	R1	7.3037807481771
58	C18	R1	7.20945336562895
58	C15	R1	6.88264304936184
58	C11	R1	7.11894107272351
58	C16	R1	7.40087943628218
58	C20	R1	7.4757334309664
59	C17	R1	7.31288295528436
59	C12	R1	7.35755200461808
59	C10	R1	7.3037807481771
59	C3	R1	7.24792751344359
59	C14	R1	7.16992500144231
59	C5	R1	6.97727992349992
59	C9	R1	7.22881869049588
59	C24	R1	7.33091687811462
59	C6	R1	7.16992500144231
59	C21	R1	7.16992500144231
59	C19	R1	7.14974711950468
59	C1	R1	7.29462074889163
59	C22	R1	7.16992500144231
59	C4	R1	7.25738784269265
59	C13	R1	7.20945336562895
59	C18	R1	7.07681559705083
59	C15	R1	7.09803208296053
59	C11	R1	7.19967234483636
59	C16	R1	7.21916852046216
59	C20	R1	7.29462074889163
59	C7	R1	7.69348695749933
60	C23	R1	7.43462822763672
60	C17	R1	7.54689445988764
60	C10	R1	7.11894107272351
60	C3	R1	7.3037807481771
60	C14	R1	7.18982455888002
60	C5	R1	7.28540221886225
60	C9	R1	7.27612440527424
60	C24	R1	7.02236781302845
60	C21	R1	7.33985000288462
60	C1	R1	7.22881869049588
60	C22	R1	7.43462822763672
60	C18	R1	7.18982455888002
60	C15	R1	7.17990909001493
60	C11	R1	7.20945336562895
60	C16	R1	7.15987133677839
60	C8	R1	7.33985000288462
60	C7	R1	7.33091687811462
61	C23	R1	7.20945336562895
61	C17	R1	7.31288295528436
61	C12	R1	7.27612440527424
61	C10	R1	7.3037807481771
61	C3	R1	7.3037807481771
61	C14	R1	7.21916852046216
61	C5	R1	7.06608919045777
61	C24	R1	7.55458885167764
61	C6	R1	7.17990909001493
61	C21	R1	7.40087943628218
61	C19	R1	7.25738784269265
61	C1	R1	7.05528243550119
61	C22	R1	7.2667865406949
61	C4	R1	7.33091687811462
61	C13	R1	7.27612440527424
61	C15	R1	7.11894107272351
61	C16	R1	7.33985000288462
61	C8	R1	7.53138146051631
61	C20	R1	7.09803208296053
61	C7	R1	7.45121111183233
62	C23	R1	7.33091687811462
62	C17	R1	6.97727992349992
62	C12	R1	7.48381577726426
62	C10	R1	7.43462822763672
62	C3	R1	7.4757334309664
62	C14	R1	7.17990909001493
62	C5	R1	7.22881869049588
62	C9	R1	7.27612440527424
62	C24	R1	7.43462822763672
62	C6	R1	7.28540221886225
62	C21	R1	7.22881869049588
62	C19	R1	7.38370429247405
62	C22	R1	7.3037807481771
62	C4	R1	7.49185309632967
62	C13	R1	7.3037807481771
62	C15	R1	7.28540221886225
62	C11	R1	7.22881869049588
62	C16	R1	7.03342300153745
62	C20	R1	7.33985000288462
62	C7	R1	7.36632221424582
63	C23	R1	7.29462074889163
63	C17	R1	7.4093909361377
63	C12	R1	7.23840473932508
63	C10	R1	7.21916852046216
63	C3	R1	7.32192809488736
63	C14	R1	7.33985000288462
63	C5	R1	6.97727992349992
63	C9	R1	7.44294349584873
63	C24	R1	7.2667865406949
63	C6	R1	7.06608919045777
63	C21	R1	7.39231742277876
63	C19	R1	6.85798099512757
63	C1	R1	7.19967234483636
63	C22	R1	7.45121111183233
63	C4	R1	7.29462074889163
63	C13	R1	7.22881869049588
63	C18	R1	7.15987133677839
63	C15	R1	7.08746284125034
63	C11	R1	7.13955135239879
63	C16	R1	6.90689059560852
63	C20	R1	7.14974711950468
63	C7	R1	7.48381577726426
64	C23	R1	7.28540221886225
64	C17	R1	7.28540221886225
64	C12	R1	7.33985000288462
64	C10	R1	7.60733031374961
64	C3	R1	7.31288295528436
64	C14	R1	6.96578428466209
64	C9	R1	7.40087943628218
64	C24	R1	7.31288295528436
64	C6	R1	7.08746284125034
64	C21	R1	7.10852445677817
64	C19	R1	7.19967234483636
64	C1	R1	7.4757334309664
64	C22	R1	7.2667865406949
64	C4	R1	7.44294349584873
64	C13	R1	7.37503943134692
64	C18	R1	7.13955135239879
64	C15	R1	7.19967234483636
64	C11	R1	6.96578428466209
64	C16	R1	7.22881869049588
64	C8	R1	7.16992500144231
64	C20	R1	7.60733031374961
64	C7	R1	7.20945336562895
65	C23	R1	7.18982455888002
65	C17	R1	7.68650052718322
65	C12	R1	7.34872815423108
65	C10	R1	7.19967234483636
65	C14	R1	7.4262647547021
65	C5	R1	7.17990909001493
65	C9	R1	7.16992500144231
65	C24	R1	7.4262647547021
65	C6	R1	7.19967234483636
65	C21	R1	7.51569983828404
65	C19	R1	6.96578428466209
65	C1	R1	7.20945336562895
65	C22	R1	7.27612440527424
65	C4	R1	7.4178525148859
65	C13	R1	7.2667865406949
65	C18	R1	7.13955135239879
65	C15	R1	6.85798099512757
65	C11	R1	7.27612440527424
65	C16	R1	7.28540221886225
65	C8	R1	7.31288295528436
65	C20	R1	7.33985000288462
65	C7	R1	7.06608919045777
66	C23	R1	7.20945336562895
66	C17	R1	7.39231742277876
66	C12	R1	7.32192809488736
66	C3	R1	7.14974711950468
66	C14	R1	7.4093909361377
66	C5	R1	7.01122725542325
66	C9	R1	7.37503943134692
66	C24	R1	7.21916852046216
66	C6	R1	7.22881869049588
66	C21	R1	7.21916852046216
66	C1	R1	7.32192809488736
66	C22	R1	7.37503943134692
66	C4	R1	7.23840473932508
66	C13	R1	7.4262647547021
66	C18	R1	7.33091687811462
66	C15	R1	6.91886323727459
66	C11	R1	6.85798099512757
66	C16	R1	7.3037807481771
66	C8	R1	7.36632221424582
66	C7	R1	7.4262647547021
67	C23	R1	7.44294349584873
67	C17	R1	6.88264304936184
67	C12	R1	7.34872815423108
67	C10	R1	7.48381577726426
67	C3	R1	7.20945336562895
67	C14	R1	6.91886323727459
67	C5	R1	7.12928301694497
67	C9	R1	7.27612440527424
67	C24	R1	7.37503943134692
67	C6	R1	7.33091687811462
67	C21	R1	7.21916852046216
67	C19	R1	7.51569983828404
67	C1	R1	7.37503943134692
67	C22	R1	7.59991284218713
67	C4	R1	7.33985000288462
67	C13	R1	7.25738784269265
67	C18	R1	7.19967234483636
67	C15	R1	7.38370429247405
67	C11	R1	7.24792751344359
67	C16	R1	7.07681559705083
67	C8	R1	7.39231742277876
67	C20	R1	7.31288295528436
67	C7	R1	7.32192809488736
68	C23	R1	7.33091687811462
68	C17	R1	7.22881869049588
68	C12	R1	7.10852445677817
68	C3	R1	7.32192809488736
68	C14	R1	7.38370429247405
68	C5	R1	7.18982455888002
68	C9	R1	7.06608919045777
68	C24	R1	6.8073549220576
68	C6	R1	7.38370429247405
68	C21	R1	7.17990909001493
68	C19	R1	7.33091687811462
68	C1	R1	7.01122725542325
68	C22	R1	7.22881869049588
68	C4	R1	7.40087943628218
68	C13	R1	7.467605550083
68	C18	R1	7.02236781302845
68	C15	R1	7.15987133677839
68	C11	R1	7.09803208296053
68	C16	R1	7.07681559705083
68	C8	R1	7.09803208296053
68	C20	R1	7.14974711950468
69	C23	R1	7.18982455888002
69	C17	R1	7.4262647547021
69	C12	R1	7.21916852046216
69	C10	R1	7.02236781302845
69	C14	R1	6.95419631038687
69	C5	R1	7.15987133677839
69	C9	R1	7.28540221886225
69	C21	R1	7.15987133677839
69	C19	R1	7.4093909361377
69	C1	R1	6.90689059560852
69	C22	R1	7.10852445677817
69	C4	R1	7.32192809488736
69	C13	R1	7.28540221886225
69	C18	R1	7.05528243550119
69	C15	R1	7.13955135239879
69	C11	R1	7.13955135239879
69	C16	R1	7.35755200461808
69	C20	R1	7.22881869049588
69	C7	R1	7.4262647547021
70	C23	R1	7.25738784269265
70	C17	R1	7.39231742277876
70	C12	R1	7.37503943134692
70	C3	R1	7.4178525148859
70	C14	R1	7.23840473932508
70	C5	R1	6.89481776330794
70	C9	R1	7.09803208296053
70	C6	R1	7.49984588708321
70	C21	R1	7.31288295528436
70	C19	R1	7.44294349584873
70	C1	R1	7.16992500144231
70	C22	R1	7.43462822763672
70	C4	R1	7.17990909001493
70	C13	R1	7.09803208296053
70	C18	R1	7.08746284125034
70	C15	R1	7.27612440527424
70	C11	R1	7.12928301694497
70	C16	R1	7.33091687811462
70	C8	R1	7.48381577726426
70	C20	R1	7.05528243550119
70	C7	R1	6.95419631038687
71	C17	R1	7.29462074889163
71	C12	R1	7.02236781302845
71	C10	R1	7.28540221886225
71	C3	R1	7.38370429247405
71	C14	R1	7.48381577726426
71	C5	R1	7.27612440527424
71	C9	R1	7.43462822763672
71	C6	R1	7.53915881110803
71	C21	R1	7.15987133677839
71	C19	R1	7.15987133677839
71	C1	R1	7.48381577726426
71	C22	R1	7.2667865406949
71	C4	R1	7.37503943134692
71	C13	R1	7.53915881110803
71	C18	R1	7.17990909001493
71	C15	R1	7.06608919045777
71	C11	R1	7.54689445988764
71	C16	R1	7.3037807481771
71	C20	R1	7.17990909001493
71	C7	R1	7.16992500144231
72	C23	R1	7.58496250072116
72	C17	R1	7.33985000288462
72	C12	R1	7.18982455888002
72	C10	R1	7.25738784269265
72	C3	R1	7.20945336562895
72	C14	R1	7.12928301694497
72	C5	R1	7.23840473932508
72	C9	R1	7.23840473932508
72	C24	R1	7.28540221886225
72	C6	R1	7.43462822763672
72	C21	R1	7.45121111183233
72	C19	R1	7.48381577726426
72	C1	R1	7.35755200461808
72	C22	R1	7.29462074889163
72	C13	R1	7.27612440527424
72	C18	R1	7.31288295528436
72	C15	R1	7.11894107272351
72	C11	R1	6.8073549220576
72	C16	R1	7.33091687811462
72	C8	R1	7.37503943134692
72	C20	R1	7.28540221886225
72	C7	R1	6.85798099512757
73	C23	R1	7.4178525148859
73	C17	R1	7.38370429247405
73	C12	R1	7.33985000288462
73	C10	R1	7.32192809488736
73	C3	R1	7.467605550083
73	C14	R1	7.25738784269265
73	C5	R1	7.13955135239879
73	C9	R1	7.08746284125034
73	C24	R1	7.15987133677839
73	C6	R1	7.57742882803575
73	C21	R1	7.13955135239879
73	C19	R1	7.11894107272351
73	C1	R1	7.20945336562895
73	C22	R1	7.15987133677839
73	C4	R1	7.16992500144231
73	C18	R1	7.34872815423108
73	C15	R1	7.09803208296053
73	C11	R1	7.467605550083
73	C16	R1	7.19967234483636
73	C8	R1	7.33091687811462
73	C20	R1	7.4262647547021
73	C7	R1	7.49185309632967
74	C23	R1	7.62205181945638
74	C17	R1	7.21916852046216
74	C12	R1	7.27612440527424
74	C14	R1	7.31288295528436
74	C5	R1	7.17990909001493
74	C9	R1	7.04439411935845
74	C21	R1	7.21916852046216
74	C19	R1	7.22881869049588
74	C4	R1	7.13955135239879
74	C13	R1	7.34872815423108
74	C18	R1	7.25738784269265
74	C15	R1	6.88264304936184
74	C11	R1	6.74146698640115
74	C8	R1	7.01122725542325
74	C20	R1	7.13955135239879
75	C23	R1	7.43462822763672
75	C17	R1	7.467605550083
75	C12	R1	7.4757334309664
75	C10	R1	6.96578428466209
75	C3	R1	7.56224242422107
75	C14	R1	7.4178525148859
75	C5	R1	7.33091687811462
75	C9	R1	7.64385618977472
75	C24	R1	7.37503943134692
75	C6	R1	7.38370429247405
75	C21	R1	7.33091687811462
75	C19	R1	7.48381577726426
75	C1	R1	7.29462074889163
75	C22	R1	7.12928301694497
75	C4	R1	6.97727992349992
75	C13	R1	7.2667865406949
75	C15	R1	7.13955135239879
75	C11	R1	6.95419631038687
75	C16	R1	7.16992500144231
75	C8	R1	7.52356195605701
75	C20	R1	7.39231742277876
76	C23	R1	7.2667865406949
76	C17	R1	7.23840473932508
76	C12	R1	7.23840473932508
76	C10	R1	7.14974711950468
76	C3	R1	7.34872815423108
76	C14	R1	7.06608919045777
76	C5	R1	7.4093909361377
76	C9	R1	7.25738784269265
76	C6	R1	7.34872815423108
76	C21	R1	7.31288295528436
76	C19	R1	7.22881869049588
76	C1	R1	7.24792751344359
76	C22	R1	7.54689445988764
76	C4	R1	7.37503943134692
76	C13	R1	7.37503943134692
76	C18	R1	7.11894107272351
76	C15	R1	7.4093909361377
76	C11	R1	7.16992500144231
76	C16	R1	7.23840473932508
76	C8	R1	7.17990909001493
76	C20	R1	7.27612440527424
76	C7	R1	7.36632221424582
77	C23	R1	7.23840473932508
77	C17	R1	7.22881869049588
77	C12	R1	7.10852445677817
77	C10	R1	7.33985000288462
77	C3	R1	7.33985000288462
77	C14	R1	7.45121111183233
77	C5	R1	7.16992500144231
77	C9	R1	7.18982455888002
77	C24	R1	7.4093909361377
77	C6	R1	7.36632221424582
77	C21	R1	7.45121111183233
77	C1	R1	7.58496250072116
77	C22	R1	7.32192809488736
77	C4	R1	7.27612440527424
77	C13	R1	7.33091687811462
77	C18	R1	7.39231742277876
77	C15	R1	6.7279204545632
77	C11	R1	7
77	C8	R1	7.4757334309664
77	C20	R1	7.15987133677839
77	C7	R1	7.48381577726426
78	C23	R1	7.23840473932508
78	C17	R1	7.467605550083
78	C12	R1	7.19967234483636
78	C10	R1	7.29462074889163
78	C3	R1	7.25738784269265
78	C5	R1	7.20945336562895
78	C9	R1	7.15987133677839
78	C21	R1	7.22881869049588
78	C19	R1	7.21916852046216
78	C1	R1	7.27612440527424
78	C22	R1	6.97727992349992
78	C4	R1	7.09803208296053
78	C13	R1	7.60733031374961
78	C18	R1	7.4594316186373
78	C15	R1	7.44294349584873
78	C11	R1	7.2667865406949
78	C16	R1	7.25738784269265
78	C8	R1	7.32192809488736
78	C20	R1	7.43462822763672
78	C7	R1	7.59245703726808
79	C23	R1	7.45121111183233
79	C17	R1	7.4178525148859
79	C10	R1	7.4178525148859
79	C3	R1	7.23840473932508
79	C14	R1	7.35755200461808
79	C5	R1	7.22881869049588
79	C9	R1	7.44294349584873
79	C24	R1	7.08746284125034
79	C6	R1	7.34872815423108
79	C21	R1	7.16992500144231
79	C19	R1	7.16992500144231
79	C1	R1	7.19967234483636
79	C22	R1	7.23840473932508
79	C13	R1	7.36632221424582
79	C18	R1	7.16992500144231
79	C15	R1	7.17990909001493
79	C11	R1	7.23840473932508
79	C16	R1	7.22881869049588
79	C8	R1	7.07681559705083
79	C20	R1	7.33985000288462
79	C7	R1	7.28540221886225
80	C23	R1	7.56985560833095
80	C17	R1	7.20945336562895
80	C12	R1	7.52356195605701
80	C10	R1	7.33985000288462
80	C3	R1	7.31288295528436
80	C5	R1	7.17990909001493
80	C9	R1	7.43462822763672
80	C24	R1	7.4757334309664
80	C6	R1	7.4093909361377
80	C21	R1	7.21916852046216
80	C19	R1	7.35755200461808
80	C1	R1	7.07681559705083
80	C22	R1	7.21916852046216
80	C4	R1	7.21916852046216
80	C13	R1	7.2667865406949
80	C18	R1	7.02236781302845
80	C11	R1	6.98868468677217
80	C16	R1	7.34872815423108
80	C8	R1	7.39231742277876
80	C20	R1	7.31288295528436
80	C7	R1	7.14974711950468
81	C23	R1	7.467605550083
81	C17	R1	7.44294349584873
81	C12	R1	7.3037807481771
81	C10	R1	7.33985000288462
81	C3	R1	7.31288295528436
81	C14	R1	7.11894107272351
81	C5	R1	7.3037807481771
81	C9	R1	7.36632221424582
81	C24	R1	7.34872815423108
81	C6	R1	7.56224242422107
81	C21	R1	7.07681559705083
81	C19	R1	7.23840473932508
81	C1	R1	7.09803208296053
81	C22	R1	7.11894107272351
81	C4	R1	7.45121111183233
81	C13	R1	7.53915881110803
81	C18	R1	7.18982455888002
81	C15	R1	7.07681559705083
81	C11	R1	6.98868468677217
81	C16	R1	7.10852445677817
81	C7	R1	6.93073733756289
82	C23	R1	7.44294349584873
82	C17	R1	7.27612440527424
82	C12	R1	7.24792751344359
82	C14	R1	7.28540221886225
82	C9	R1	7.12928301694497
82	C24	R1	7.05528243550119
82	C6	R1	7.2667865406949
82	C19	R1	7.19967234483636
82	C1	R1	7.27612440527424
82	C22	R1	7.4093909361377
82	C4	R1	7.21916852046216
82	C13	R1	7.37503943134692
82	C18	R1	7.4093909361377
82	C15	R1	7.24792751344359
82	C11	R1	6.85798099512757
82	C16	R1	7.27612440527424
82	C8	R1	7.34872815423108
82	C20	R1	7.33091687811462
82	C7	R1	7.22881869049588
83	C17	R1	7.16992500144231
83	C12	R1	7.22881869049588
83	C10	R1	7.31288295528436
83	C14	R1	7.03342300153745
83	C5	R1	7.08746284125034
83	C9	R1	7.13955135239879
83	C24	R1	7.37503943134692
83	C6	R1	7.01122725542325
83	C21	R1	7.29462074889163
83	C19	R1	7.10852445677817
83	C22	R1	7.21916852046216
83	C4	R1	7.49185309632967
83	C13	R1	7.35755200461808
83	C18	R1	7.05528243550119
83	C15	R1	7.4093909361377
83	C11	R1	7.14974711950468
83	C16	R1	7.59991284218713
83	C8	R1	7.07681559705083
83	C7	R1	7.3037807481771
84	C23	R1	7.33091687811462
84	C17	R1	7.33985000288462
84	C12	R1	7.48381577726426
84	C10	R1	7.4594316186373
84	C3	R1	6.97727992349992
84	C14	R1	7.4178525148859
84	C5	R1	7.36632221424582
84	C9	R1	7.37503943134692
84	C24	R1	7.2667865406949
84	C6	R1	7.31288295528436
84	C21	R1	7.17990909001493
84	C1	R1	7.22881869049588
84	C22	R1	7.53915881110803
84	C4	R1	7.28540221886225
84	C13	R1	7.52356195605701
84	C15	R1	7.18982455888002
84	C11	R1	7.07681559705083
84	C16	R1	7.20945336562895
84	C8	R1	6.97727992349992
84	C20	R1	7.37503943134692
84	C7	R1	7.29462074889163
85	C23	R1	7.03342300153745
85	C17	R1	7.60733031374961
85	C3	R1	7.467605550083
85	C14	R1	7.44294349584873
85	C5	R1	7.37503943134692
85	C9	R1	7.36632221424582
85	C6	R1	7.45121111183233
85	C19	R1	7.18982455888002
85	C1	R1	7.2667865406949
85	C22	R1	7.33985000288462
85	C4	R1	7.35755200461808
85	C13	R1	7.36632221424582
85	C18	R1	7.56224242422107
85	C15	R1	7.37503943134692
85	C11	R1	7.53138146051631
85	C8	R1	7.10852445677817
85	C20	R1	7.4262647547021
85	C7	R1	7.5077946401987
86	C23	R1	7.36632221424582
86	C17	R1	7.4262647547021
86	C12	R1	7.39231742277876
86	C10	R1	7.3037807481771
86	C3	R1	7.32192809488736
86	C5	R1	7.44294349584873
86	C24	R1	7.07681559705083
86	C6	R1	7.49185309632967
86	C21	R1	7.07681559705083
86	C19	R1	7.33985000288462
86	C1	R1	7.56985560833095
86	C22	R1	7.34872815423108
86	C4	R1	7.27612440527424
86	C13	R1	7.39231742277876
86	C18	R1	7.25738784269265
86	C15	R1	7.31288295528436
86	C11	R1	7.36632221424582
86	C16	R1	6.90689059560852
86	C8	R1	7.59245703726808
86	C20	R1	7.31288295528436
86	C7	R1	7.22881869049588
87	C23	R1	7.2667865406949
87	C17	R1	7.38370429247405
87	C12	R1	7.33985000288462
87	C10	R1	6.89481776330794
87	C3	R1	7.4757334309664
87	C14	R1	7.40087943628218
87	C5	R1	7.36632221424582
87	C24	R1	7.52356195605701
87	C6	R1	7.4093909361377
87	C21	R1	7.17990909001493
87	C19	R1	7.31288295528436
87	C1	R1	7.49185309632967
87	C22	R1	7.43462822763672
87	C4	R1	7.35755200461808
87	C13	R1	7.45121111183233
87	C18	R1	7.45121111183233
87	C15	R1	7.10852445677817
87	C11	R1	7.43462822763672
87	C16	R1	6.97727992349992
87	C8	R1	7.64385618977472
87	C20	R1	7
87	C7	R1	7.49984588708321
88	C23	R1	7.3037807481771
88	C17	R1	7.33091687811462
88	C12	R1	7.14974711950468
88	C10	R1	7.3037807481771
88	C14	R1	7.34872815423108
88	C5	R1	7.18982455888002
88	C24	R1	7.49984588708321
88	C6	R1	7.4594316186373
88	C21	R1	7.53915881110803
88	C19	R1	7.54689445988764
88	C1	R1	7.62935662007961
88	C4	R1	7.15987133677839
88	C13	R1	7.10852445677817
88	C18	R1	7.07681559705083
88	C15	R1	6.83289001416474
88	C11	R1	7.29462074889163
88	C16	R1	7.19967234483636
88	C8	R1	7.22881869049588
88	C20	R1	7.3037807481771
88	C7	R1	7.58496250072116
89	C23	R1	7.10852445677817
89	C17	R1	7.37503943134692
89	C12	R1	7.05528243550119
89	C10	R1	7.19967234483636
89	C3	R1	7.29462074889163
89	C14	R1	7.28540221886225
89	C5	R1	7.08746284125034
89	C6	R1	7.33985000288462
89	C21	R1	7.44294349584873
89	C19	R1	6.96578428466209
89	C1	R1	7.59991284218713
89	C22	R1	7.15987133677839
89	C4	R1	7.31288295528436
89	C13	R1	7.25738784269265
89	C18	R1	7.17990909001493
89	C15	R1	7.2667865406949
89	C11	R1	6.90689059560852
89	C16	R1	7.11894107272351
89	C8	R1	7.4093909361377
89	C20	R1	7.05528243550119
89	C7	R1	7.31288295528436
90	C17	R1	7.27612440527424
90	C12	R1	7.21916852046216
90	C10	R1	7.467605550083
90	C3	R1	7.62205181945638
90	C14	R1	7.35755200461808
90	C9	R1	7.45121111183233
90	C24	R1	7.55458885167764
90	C6	R1	7.22881869049588
90	C19	R1	7.15987133677839
90	C1	R1	7.44294349584873
90	C22	R1	7.21916852046216
90	C13	R1	7.21916852046216
90	C18	R1	7.17990909001493
90	C15	R1	7.20945336562895
90	C11	R1	7.24792751344359
90	C16	R1	7.29462074889163
90	C8	R1	7.25738784269265
90	C20	R1	7.45121111183233
90	C7	R1	7.3037807481771
91	C23	R1	7.48381577726426
91	C17	R1	7.33091687811462
91	C12	R1	7.5077946401987
91	C10	R1	7.02236781302845
91	C3	R1	7.18982455888002
91	C14	R1	7.15987133677839
91	C5	R1	7.22881869049588
91	C9	R1	7.21916852046216
91	C24	R1	7.56985560833095
91	C6	R1	7.08746284125034
91	C21	R1	7.11894107272351
91	C19	R1	7.55458885167764
91	C1	R1	7.61470984411521
91	C22	R1	7.06608919045777
91	C4	R1	7.23840473932508
91	C13	R1	7.16992500144231
91	C18	R1	7.09803208296053
91	C15	R1	7.09803208296053
91	C16	R1	7.13955135239879
91	C8	R1	7.23840473932508
91	C20	R1	7.19967234483636
91	C7	R1	7.59245703726808
92	C17	R1	7.23840473932508
92	C12	R1	7.12928301694497
92	C10	R1	7.23840473932508
92	C3	R1	7.29462074889163
92	C14	R1	7.27612440527424
92	C5	R1	7.38370429247405
92	C9	R1	7.02236781302845
92	C24	R1	7.15987133677839
92	C6	R1	7.24792751344359
92	C21	R1	7.4093909361377
92	C19	R1	7.10852445677817
92	C1	R1	7.17990909001493
92	C22	R1	7.27612440527424
92	C4	R1	7.33091687811462
92	C13	R1	7.34872815423108
92	C18	R1	7.28540221886225
92	C15	R1	7.3037807481771
92	C11	R1	7.27612440527424
92	C16	R1	6.68650052718322
92	C8	R1	7.49984588708321
92	C20	R1	6.90689059560852
92	C7	R1	7.34872815423108
93	C17	R1	7.07681559705083
93	C12	R1	7.13955135239879
93	C10	R1	7.4178525148859
93	C14	R1	7.08746284125034
93	C5	R1	7.5077946401987
93	C9	R1	7.09803208296053
93	C24	R1	7.66533591718518
93	C6	R1	7.2667865406949
93	C21	R1	7.24792751344359
93	C19	R1	7
93	C1	R1	7.17990909001493
93	C22	R1	7.4757334309664
93	C4	R1	7.04439411935845
93	C13	R1	7.45121111183233
93	C18	R1	7.45121111183233
93	C15	R1	7.20945336562895
93	C11	R1	7.08746284125034
93	C16	R1	7.15987133677839
93	C8	R1	7.21916852046216
93	C20	R1	7.40087943628218
93	C7	R1	7.24792751344359
94	C23	R1	7.09803208296053
94	C17	R1	7.4594316186373
94	C12	R1	7.31288295528436
94	C10	R1	7.2667865406949
94	C3	R1	7.40087943628218
94	C14	R1	7.24792751344359
94	C5	R1	7.15987133677839
94	C9	R1	7.467605550083
94	C24	R1	7.4093909361377
94	C21	R1	7.40087943628218
94	C19	R1	7.49984588708321
94	C1	R1	7.34872815423108
94	C22	R1	7.15987133677839
94	C4	R1	7.16992500144231
94	C13	R1	7.17990909001493
94	C18	R1	6.91886323727459
94	C15	R1	7.12928301694497
94	C11	R1	7.24792751344359
94	C16	R1	7.16992500144231
94	C8	R1	7.467605550083
94	C20	R1	7.33091687811462
94	C7	R1	7.13955135239879
95	C23	R1	7.05528243550119
95	C17	R1	7.07681559705083
95	C12	R1	7.28540221886225
95	C10	R1	7.12928301694497
95	C3	R1	7.37503943134692
95	C14	R1	7.05528243550119
95	C5	R1	7.36632221424582
95	C24	R1	7.48381577726426
95	C6	R1	7.48381577726426
95	C21	R1	7.4178525148859
95	C19	R1	7.17990909001493
95	C1	R1	7.20945336562895
95	C22	R1	7.32192809488736
95	C4	R1	7.16992500144231
95	C13	R1	7.29462074889163
95	C18	R1	7.33985000288462
95	C15	R1	7.11894107272351
95	C11	R1	7.14974711950468
95	C16	R1	7.32192809488736
95	C20	R1	7.31288295528436
95	C7	R1	7.44294349584873
96	C23	R1	7.49185309632967
96	C17	R1	7.19967234483636
96	C10	R1	7.3037807481771
96	C3	R1	7.37503943134692
96	C14	R1	7.24792751344359
96	C9	R1	7.57742882803575
96	C24	R1	7.55458885167764
96	C6	R1	7.4093909361377
96	C21	R1	7.4594316186373
96	C19	R1	7.33091687811462
96	C22	R1	7.32192809488736
96	C4	R1	7.23840473932508
96	C13	R1	7.32192809488736
96	C15	R1	6.96578428466209
96	C16	R1	7.02236781302845
96	C8	R1	7.22881869049588
96	C20	R1	7.18982455888002
96	C7	R1	7.36632221424582
97	C23	R1	7.58496250072116
97	C17	R1	7.4093909361377
97	C12	R1	7.18982455888002
97	C14	R1	7.33985000288462
97	C5	R1	7.03342300153745
[truncated: 14,558 more rows]
