# Supplementary material for: Stochastic modelling of single-cell gene expression adaptation reveals non-genomic contribution to evolution of tumor subclones
Source: bioRxiv. 2024 Apr 20:2024.04.17.588869. Preprint. [Version 1] doi: 10.1101/2024.04.17.588869 (PMC11071284; doi:10.1101/2024.04.17.588869)
Supplement: Supplement 2 [file media-2.zip › Supplementary Files/Simulated Data/Adaptive_Simulation/tr_1.1_sq_15_r_150_a_.125.csv]

gene	species	replicate	exprval
1	C23	R1	7.4594316186373
1	C17	R1	7.43462822763672
1	C12	R1	7.17990909001493
1	C10	R1	7.38370429247405
1	C3	R1	7.3037807481771
1	C14	R1	7.28540221886225
1	C5	R1	6.91886323727459
1	C9	R1	7.07681559705083
1	C24	R1	7.31288295528436
1	C6	R1	7.22881869049588
1	C21	R1	7.04439411935845
1	C19	R1	7.02236781302845
1	C1	R1	7.01122725542325
1	C22	R1	7.40087943628218
1	C4	R1	7.18982455888002
1	C13	R1	7.14974711950468
1	C18	R1	7.16992500144231
1	C15	R1	7.2667865406949
1	C11	R1	7.3037807481771
1	C16	R1	7.15987133677839
1	C8	R1	7.21916852046216
1	C20	R1	7.69348695749933
1	C7	R1	7.52356195605701
2	C23	R1	7.40087943628218
2	C17	R1	7.35755200461808
2	C12	R1	7.56985560833095
2	C10	R1	7.37503943134692
2	C3	R1	7.11894107272351
2	C14	R1	6.96578428466209
2	C5	R1	7.73470962022584
2	C9	R1	7.63662462054365
2	C24	R1	7.34872815423108
2	C6	R1	7.17990909001493
2	C21	R1	7.4594316186373
2	C19	R1	7.10852445677817
2	C1	R1	7.14974711950468
2	C22	R1	7.16992500144231
2	C4	R1	7.39231742277876
2	C13	R1	7.24792751344359
2	C18	R1	7.13955135239879
2	C15	R1	7.16992500144231
2	C11	R1	6.95419631038687
2	C16	R1	7.17990909001493
2	C8	R1	7.36632221424582
2	C20	R1	7.01122725542325
2	C7	R1	7.51569983828404
3	C23	R1	7.4178525148859
3	C17	R1	7.3037807481771
3	C12	R1	7.4093909361377
3	C10	R1	7.49984588708321
3	C3	R1	7.17990909001493
3	C14	R1	7.22881869049588
3	C5	R1	7.02236781302845
3	C9	R1	7.4594316186373
3	C24	R1	7.32192809488736
3	C6	R1	7.12928301694497
3	C21	R1	7.33091687811462
3	C1	R1	6.96578428466209
3	C22	R1	7.22881869049588
3	C18	R1	7.33985000288462
3	C15	R1	7.22881869049588
3	C11	R1	7.31288295528436
3	C16	R1	7.22881869049588
3	C8	R1	7.34872815423108
3	C20	R1	7.55458885167764
3	C7	R1	7.45121111183233
4	C23	R1	7.53138146051631
4	C17	R1	7.32192809488736
4	C12	R1	7.05528243550119
4	C10	R1	7.32192809488736
4	C3	R1	7.01122725542325
4	C5	R1	7.62935662007961
4	C9	R1	7.4178525148859
4	C24	R1	7.18982455888002
4	C6	R1	7.36632221424582
4	C21	R1	7.51569983828404
4	C19	R1	7.5077946401987
4	C1	R1	6.94251450533924
4	C22	R1	7.37503943134692
4	C4	R1	7.60733031374961
4	C13	R1	7.37503943134692
4	C18	R1	7.27612440527424
4	C15	R1	7.25738784269265
4	C11	R1	7.20945336562895
4	C16	R1	7.45121111183233
4	C8	R1	7.20945336562895
4	C20	R1	7.2667865406949
5	C23	R1	7.15987133677839
5	C17	R1	7.40087943628218
5	C12	R1	6.78135971352466
5	C10	R1	7.40087943628218
5	C3	R1	6.76818432477693
5	C14	R1	7.54689445988764
5	C5	R1	7.24792751344359
5	C9	R1	7.12928301694497
5	C24	R1	7.78790255939143
5	C6	R1	7.33985000288462
5	C21	R1	7.68650052718322
5	C19	R1	7.04439411935845
5	C22	R1	7.33985000288462
5	C4	R1	7.55458885167764
5	C13	R1	7.11894107272351
5	C18	R1	6.93073733756289
5	C11	R1	7.19967234483636
5	C16	R1	7.49984588708321
5	C8	R1	7.12928301694497
5	C20	R1	7.28540221886225
5	C7	R1	7.33985000288462
6	C23	R1	7.28540221886225
6	C17	R1	7.4757334309664
6	C12	R1	7.33091687811462
6	C10	R1	7.12928301694497
6	C3	R1	7.43462822763672
6	C14	R1	7.52356195605701
6	C5	R1	7.19967234483636
6	C9	R1	7.4594316186373
6	C24	R1	7.35755200461808
6	C6	R1	7.07681559705083
6	C21	R1	7.27612440527424
6	C19	R1	7.20945336562895
6	C1	R1	7.2667865406949
6	C22	R1	7.10852445677817
6	C4	R1	7.39231742277876
6	C13	R1	7.38370429247405
6	C18	R1	7.14974711950468
6	C15	R1	7.05528243550119
6	C11	R1	7.18982455888002
6	C16	R1	7.22881869049588
6	C8	R1	7.32192809488736
6	C20	R1	7.06608919045777
6	C7	R1	7.11894107272351
7	C23	R1	7.07681559705083
7	C17	R1	7.65821148275179
7	C12	R1	7.4757334309664
7	C10	R1	7.2667865406949
7	C3	R1	7.15987133677839
7	C14	R1	7.13955135239879
7	C5	R1	7.05528243550119
7	C24	R1	7.34872815423108
7	C21	R1	6.71424551766612
7	C19	R1	7.62935662007961
7	C22	R1	7.65821148275179
7	C4	R1	7.12928301694497
7	C13	R1	7.29462074889163
7	C18	R1	7.56985560833095
7	C15	R1	7.11894107272351
7	C11	R1	6.94251450533924
7	C16	R1	7.05528243550119
7	C20	R1	7.31288295528436
7	C7	R1	6.91886323727459
8	C23	R1	7.21916852046216
8	C17	R1	7.21916852046216
8	C12	R1	7.28540221886225
8	C10	R1	7.49185309632967
8	C3	R1	7.29462074889163
8	C14	R1	7.2667865406949
8	C5	R1	7.14974711950468
8	C24	R1	7.34872815423108
8	C6	R1	7.33091687811462
8	C21	R1	7.4262647547021
8	C19	R1	7.55458885167764
8	C1	R1	7.28540221886225
8	C22	R1	7.21916852046216
8	C4	R1	7.32192809488736
8	C13	R1	7.4594316186373
8	C18	R1	7.32192809488736
8	C15	R1	7.49185309632967
8	C11	R1	7.13955135239879
8	C16	R1	7.13955135239879
8	C8	R1	7.3037807481771
8	C20	R1	7.44294349584873
8	C7	R1	7.38370429247405
9	C23	R1	7.43462822763672
9	C17	R1	7.17990909001493
9	C12	R1	7.25738784269265
9	C3	R1	6.90689059560852
9	C14	R1	7.14974711950468
9	C5	R1	7.57742882803575
9	C9	R1	7.4093909361377
9	C24	R1	7.71424551766612
9	C6	R1	7.53138146051631
9	C21	R1	7.21916852046216
9	C19	R1	6.98868468677217
9	C1	R1	7.29462074889163
9	C22	R1	7.32192809488736
9	C4	R1	7.39231742277876
9	C18	R1	6.98868468677217
9	C15	R1	6.95419631038687
9	C16	R1	7.24792751344359
9	C8	R1	7.5077946401987
9	C20	R1	7.21916852046216
9	C7	R1	7.3037807481771
10	C23	R1	7.15987133677839
10	C17	R1	7.51569983828404
10	C12	R1	7.4594316186373
10	C10	R1	7.22881869049588
10	C3	R1	7.34872815423108
10	C14	R1	7.32192809488736
10	C5	R1	7.29462074889163
10	C9	R1	7.22881869049588
10	C24	R1	7.55458885167764
10	C6	R1	7.38370429247405
10	C21	R1	7.5077946401987
10	C1	R1	7.25738784269265
10	C22	R1	7.19967234483636
10	C4	R1	6.94251450533924
10	C13	R1	7.59991284218713
10	C15	R1	7.03342300153745
10	C11	R1	6.97727992349992
10	C16	R1	7.35755200461808
10	C8	R1	7.39231742277876
10	C20	R1	7.4594316186373
10	C7	R1	7.31288295528436
11	C23	R1	6.85798099512757
11	C17	R1	7.56224242422107
11	C12	R1	7.15987133677839
11	C10	R1	7.27612440527424
11	C3	R1	7.36632221424582
11	C14	R1	7.34872815423108
11	C5	R1	7.08746284125034
11	C9	R1	7.14974711950468
11	C24	R1	7.28540221886225
11	C6	R1	7.33985000288462
11	C21	R1	7.33985000288462
11	C19	R1	7.23840473932508
11	C1	R1	7.25738784269265
11	C22	R1	7.467605550083
11	C4	R1	7.21916852046216
11	C13	R1	7.06608919045777
11	C18	R1	7.05528243550119
11	C15	R1	7.39231742277876
11	C11	R1	7.01122725542325
11	C16	R1	6.88264304936184
11	C8	R1	7.29462074889163
11	C20	R1	7.05528243550119
11	C7	R1	7.4093909361377
12	C23	R1	7.27612440527424
12	C17	R1	7.16992500144231
12	C12	R1	7.43462822763672
12	C10	R1	7.35755200461808
12	C3	R1	7.49185309632967
12	C14	R1	7.5077946401987
12	C5	R1	7.22881869049588
12	C9	R1	7.56224242422107
12	C24	R1	7.22881869049588
12	C21	R1	7.34872815423108
12	C19	R1	7.4757334309664
12	C1	R1	7.09803208296053
12	C22	R1	7.35755200461808
12	C4	R1	7.11894107272351
12	C13	R1	7.37503943134692
12	C18	R1	7.29462074889163
12	C15	R1	7.60733031374961
12	C11	R1	7.01122725542325
12	C16	R1	6.97727992349992
12	C8	R1	7.14974711950468
12	C20	R1	7.53138146051631
13	C23	R1	7.4594316186373
13	C17	R1	7.33091687811462
13	C12	R1	7.17990909001493
13	C10	R1	7.35755200461808
13	C3	R1	7.3037807481771
13	C14	R1	7.20945336562895
13	C5	R1	7.16992500144231
13	C9	R1	7.20945336562895
13	C24	R1	7.18982455888002
13	C6	R1	7.05528243550119
13	C21	R1	6.94251450533924
13	C1	R1	7.20945336562895
13	C22	R1	7.29462074889163
13	C18	R1	7.08746284125034
13	C15	R1	7.15987133677839
13	C11	R1	7.18982455888002
13	C16	R1	7.28540221886225
13	C8	R1	7.40087943628218
13	C20	R1	7.08746284125034
13	C7	R1	7.23840473932508
14	C23	R1	7.35755200461808
14	C17	R1	7.08746284125034
14	C12	R1	7.27612440527424
14	C10	R1	6.98868468677217
14	C3	R1	7.40087943628218
14	C5	R1	7.54689445988764
14	C9	R1	7.51569983828404
14	C6	R1	7.33091687811462
14	C21	R1	7.38370429247405
14	C19	R1	6.90689059560852
14	C1	R1	7.4262647547021
14	C22	R1	7.4178525148859
14	C4	R1	7.4757334309664
14	C13	R1	7.66533591718518
14	C18	R1	7.43462822763672
14	C15	R1	7.19967234483636
14	C11	R1	6.94251450533924
14	C16	R1	7
14	C8	R1	7.24792751344359
14	C20	R1	7.12928301694497
14	C7	R1	7.28540221886225
15	C23	R1	7.16992500144231
15	C17	R1	7.53915881110803
15	C12	R1	6.84549005094437
15	C10	R1	7
15	C3	R1	7.36632221424582
15	C14	R1	7.39231742277876
15	C5	R1	7.06608919045777
15	C9	R1	6.94251450533924
15	C24	R1	7.28540221886225
15	C6	R1	7.64385618977472
15	C21	R1	7.51569983828404
15	C19	R1	7.29462074889163
15	C1	R1	7.06608919045777
15	C22	R1	7.4178525148859
15	C4	R1	7.21916852046216
15	C15	R1	7.39231742277876
15	C11	R1	7.13955135239879
15	C16	R1	7.33091687811462
15	C8	R1	7.14974711950468
15	C20	R1	7.11894107272351
15	C7	R1	7.15987133677839
16	C23	R1	7.37503943134692
16	C17	R1	7.09803208296053
16	C12	R1	7.36632221424582
16	C10	R1	7.15987133677839
16	C3	R1	7.38370429247405
16	C14	R1	7.29462074889163
16	C5	R1	7.4093909361377
16	C9	R1	7.55458885167764
16	C24	R1	7.25738784269265
16	C6	R1	7.29462074889163
16	C19	R1	7.36632221424582
16	C1	R1	7.31288295528436
16	C22	R1	7.29462074889163
16	C4	R1	7.12928301694497
16	C13	R1	7.02236781302845
16	C18	R1	7.03342300153745
16	C11	R1	6.84549005094437
16	C16	R1	7.4594316186373
16	C8	R1	7.11894107272351
16	C20	R1	7.18982455888002
16	C7	R1	7.05528243550119
17	C17	R1	7.08746284125034
17	C12	R1	7.10852445677817
17	C10	R1	7.56224242422107
17	C3	R1	7.19967234483636
17	C14	R1	7.02236781302845
17	C5	R1	7.08746284125034
17	C9	R1	7.27612440527424
17	C6	R1	7.63662462054365
17	C19	R1	6.91886323727459
17	C1	R1	7.43462822763672
17	C22	R1	7.22881869049588
17	C4	R1	7.59991284218713
17	C18	R1	7.37503943134692
17	C15	R1	7.48381577726426
17	C11	R1	7.16992500144231
17	C16	R1	7.49185309632967
17	C8	R1	7.45121111183233
17	C20	R1	7.24792751344359
17	C7	R1	7.5077946401987
18	C23	R1	7.18982455888002
18	C17	R1	7.14974711950468
18	C12	R1	7.3037807481771
18	C10	R1	7.11894107272351
18	C3	R1	7.4093909361377
18	C14	R1	6.82017896241519
18	C5	R1	7.60733031374961
18	C6	R1	7.21916852046216
18	C21	R1	7.43462822763672
18	C19	R1	7.32192809488736
18	C1	R1	7.53138146051631
18	C22	R1	7.12928301694497
18	C4	R1	7.32192809488736
18	C13	R1	7.33985000288462
18	C15	R1	7.03342300153745
18	C11	R1	7.28540221886225
18	C16	R1	7.2667865406949
18	C8	R1	7.19967234483636
18	C20	R1	7.17990909001493
18	C7	R1	6.93073733756289
19	C23	R1	7.33091687811462
19	C17	R1	7.23840473932508
19	C12	R1	7.53915881110803
19	C10	R1	7.19967234483636
19	C3	R1	7.31288295528436
19	C14	R1	7.33985000288462
19	C5	R1	7.19967234483636
19	C9	R1	7.467605550083
19	C24	R1	7.18982455888002
19	C6	R1	7.57742882803575
19	C21	R1	7.4594316186373
19	C19	R1	7.18982455888002
19	C1	R1	7.49185309632967
19	C22	R1	7.4262647547021
19	C15	R1	7.19967234483636
19	C16	R1	6.90689059560852
19	C8	R1	7.25738784269265
19	C20	R1	7.09803208296053
19	C7	R1	7.01122725542325
20	C23	R1	7.4757334309664
20	C17	R1	7.18982455888002
20	C12	R1	7.4594316186373
20	C10	R1	7.16992500144231
20	C3	R1	7.2667865406949
20	C14	R1	7.16992500144231
20	C5	R1	6.84549005094437
20	C24	R1	7.38370429247405
20	C6	R1	7.2667865406949
20	C21	R1	7.12928301694497
20	C19	R1	7.13955135239879
20	C1	R1	7.19967234483636
20	C22	R1	7.22881869049588
20	C4	R1	7.32192809488736
20	C13	R1	7.18982455888002
20	C18	R1	7.09803208296053
20	C15	R1	7.27612440527424
20	C11	R1	7.01122725542325
20	C8	R1	7.467605550083
20	C20	R1	7.29462074889163
20	C7	R1	7.09803208296053
21	C23	R1	7.4262647547021
21	C17	R1	7.53915881110803
21	C12	R1	7.43462822763672
21	C10	R1	7.5077946401987
21	C3	R1	7.53138146051631
21	C14	R1	7.29462074889163
21	C5	R1	7.53915881110803
21	C9	R1	7.53915881110803
21	C24	R1	7.18982455888002
21	C6	R1	7.35755200461808
21	C21	R1	7.45121111183233
21	C19	R1	7.36632221424582
21	C1	R1	7.12928301694497
21	C22	R1	7.29462074889163
21	C4	R1	7.16992500144231
21	C13	R1	7.56985560833095
21	C18	R1	7.12928301694497
21	C15	R1	7.24792751344359
21	C11	R1	7.16992500144231
21	C16	R1	7.13955135239879
21	C8	R1	7.29462074889163
21	C20	R1	7.06608919045777
21	C7	R1	7.56224242422107
22	C23	R1	7.17990909001493
22	C17	R1	7.03342300153745
22	C12	R1	6.89481776330794
22	C3	R1	7.27612440527424
22	C14	R1	7.01122725542325
22	C5	R1	7.66533591718518
22	C9	R1	7.55458885167764
22	C24	R1	7.51569983828404
22	C6	R1	7.37503943134692
22	C21	R1	7.33985000288462
22	C19	R1	7.25738784269265
22	C1	R1	7.17990909001493
22	C22	R1	7.15987133677839
22	C4	R1	7.16992500144231
22	C13	R1	7.22881869049588
22	C18	R1	7.02236781302845
22	C15	R1	7.37503943134692
22	C11	R1	7.33091687811462
22	C16	R1	7.28540221886225
22	C8	R1	7.49185309632967
22	C20	R1	7.33091687811462
22	C7	R1	7.16992500144231
23	C17	R1	7.27612440527424
23	C10	R1	6.98868468677217
23	C3	R1	7.06608919045777
23	C14	R1	7.31288295528436
23	C5	R1	7.01122725542325
23	C9	R1	7.21916852046216
23	C24	R1	7.17990909001493
23	C21	R1	7.15987133677839
23	C19	R1	7.33091687811462
23	C22	R1	7.10852445677817
23	C4	R1	7.4178525148859
23	C13	R1	7.29462074889163
23	C18	R1	7.06608919045777
23	C11	R1	7.24792751344359
23	C16	R1	6.96578428466209
23	C8	R1	7.17990909001493
23	C20	R1	7.45121111183233
23	C7	R1	7.13955135239879
24	C23	R1	7.28540221886225
24	C17	R1	7.36632221424582
24	C12	R1	7.61470984411521
24	C10	R1	7.40087943628218
24	C3	R1	7
24	C14	R1	7.12928301694497
24	C9	R1	7.32192809488736
24	C24	R1	7.69348695749933
24	C6	R1	7.45121111183233
24	C21	R1	7.28540221886225
24	C19	R1	7.49984588708321
24	C1	R1	7.36632221424582
24	C22	R1	7.40087943628218
24	C4	R1	7.18982455888002
24	C13	R1	7.16992500144231
24	C18	R1	7.10852445677817
24	C15	R1	7.48381577726426
24	C11	R1	6.96578428466209
24	C16	R1	7.14974711950468
24	C8	R1	7.36632221424582
24	C20	R1	7.14974711950468
24	C7	R1	7.32192809488736
25	C23	R1	7.49984588708321
25	C17	R1	7.4262647547021
25	C12	R1	7.4757334309664
25	C10	R1	7.59245703726808
25	C3	R1	7.36632221424582
25	C14	R1	7.19967234483636
25	C5	R1	7.27612440527424
25	C24	R1	7.71424551766612
25	C6	R1	7.29462074889163
25	C21	R1	7.18982455888002
25	C19	R1	6.82017896241519
25	C1	R1	6.91886323727459
25	C22	R1	7.18982455888002
25	C4	R1	7.4262647547021
25	C13	R1	7.08746284125034
25	C18	R1	7.4594316186373
25	C15	R1	7.28540221886225
25	C11	R1	6.96578428466209
25	C16	R1	7.33985000288462
25	C8	R1	7.33985000288462
25	C20	R1	7.21916852046216
25	C7	R1	7.5077946401987
26	C23	R1	7.51569983828404
26	C17	R1	7.09803208296053
26	C12	R1	7.48381577726426
26	C10	R1	6.96578428466209
26	C3	R1	7.21916852046216
26	C5	R1	7.01122725542325
26	C9	R1	7.49185309632967
26	C24	R1	7.49984588708321
26	C6	R1	7.58496250072116
26	C21	R1	7.21916852046216
26	C1	R1	6.91886323727459
26	C22	R1	7.20945336562895
26	C4	R1	7.33985000288462
26	C13	R1	7.64385618977472
26	C18	R1	7.38370429247405
26	C16	R1	7.22881869049588
26	C8	R1	7.18982455888002
26	C20	R1	7.38370429247405
27	C23	R1	7.39231742277876
27	C17	R1	6.85798099512757
27	C12	R1	7.12928301694497
27	C14	R1	7.11894107272351
27	C5	R1	7.40087943628218
27	C9	R1	7.33091687811462
27	C24	R1	7.34872815423108
27	C6	R1	7.35755200461808
27	C21	R1	7.49984588708321
27	C19	R1	7.10852445677817
27	C1	R1	7.18982455888002
27	C22	R1	7.16992500144231
27	C4	R1	7.23840473932508
27	C13	R1	7.35755200461808
27	C11	R1	7.13955135239879
27	C8	R1	7.2667865406949
27	C20	R1	7.38370429247405
28	C23	R1	7.43462822763672
28	C17	R1	7.467605550083
28	C12	R1	7.33985000288462
28	C10	R1	7.20945336562895
28	C14	R1	7.18982455888002
28	C5	R1	7.25738784269265
28	C9	R1	7.33985000288462
28	C24	R1	7.11894107272351
28	C6	R1	7.24792751344359
28	C21	R1	7.4178525148859
28	C19	R1	7.71424551766612
28	C1	R1	7.44294349584873
28	C22	R1	7.57742882803575
28	C4	R1	7.27612440527424
28	C13	R1	7.2667865406949
28	C18	R1	6.95419631038687
28	C15	R1	7.05528243550119
28	C11	R1	7.28540221886225
28	C16	R1	7.15987133677839
28	C20	R1	7.10852445677817
28	C7	R1	7.29462074889163
29	C23	R1	7.29462074889163
29	C17	R1	7.52356195605701
29	C12	R1	7.4093909361377
29	C10	R1	7.38370429247405
29	C3	R1	7.20945336562895
29	C14	R1	7.32192809488736
29	C5	R1	7.66533591718518
29	C9	R1	7.21916852046216
29	C24	R1	6.97727992349992
29	C6	R1	7.28540221886225
29	C21	R1	7.39231742277876
29	C19	R1	7.09803208296053
29	C1	R1	7.14974711950468
29	C22	R1	7.21916852046216
29	C4	R1	7.40087943628218
29	C13	R1	7.17990909001493
29	C18	R1	7.38370429247405
29	C11	R1	7.40087943628218
29	C16	R1	7.21916852046216
29	C8	R1	7.49984588708321
29	C20	R1	7.3037807481771
29	C7	R1	7.11894107272351
30	C23	R1	7.32192809488736
30	C17	R1	7.23840473932508
30	C12	R1	7.24792751344359
30	C10	R1	7.29462074889163
30	C3	R1	7.23840473932508
30	C14	R1	7.12928301694497
30	C5	R1	7.11894107272351
30	C9	R1	7.37503943134692
30	C24	R1	7.2667865406949
30	C6	R1	7.31288295528436
30	C21	R1	7.40087943628218
30	C1	R1	7.38370429247405
30	C22	R1	7.40087943628218
30	C4	R1	7.12928301694497
30	C13	R1	7.01122725542325
30	C15	R1	7.20945336562895
30	C11	R1	7.07681559705083
30	C16	R1	7.28540221886225
30	C8	R1	7.33091687811462
30	C20	R1	7.3037807481771
31	C23	R1	7.4594316186373
31	C17	R1	7.10852445677817
31	C12	R1	7.21916852046216
31	C10	R1	7.48381577726426
31	C3	R1	7.33985000288462
31	C14	R1	7.2667865406949
31	C5	R1	6.93073733756289
31	C24	R1	7.39231742277876
31	C6	R1	7.40087943628218
31	C21	R1	7.35755200461808
31	C19	R1	7.20945336562895
31	C1	R1	6.95419631038687
31	C18	R1	7.15987133677839
31	C15	R1	7.2667865406949
31	C11	R1	6.76818432477693
31	C16	R1	7.40087943628218
31	C8	R1	7.35755200461808
31	C20	R1	7.05528243550119
31	C7	R1	7.53138146051631
32	C23	R1	7.467605550083
32	C17	R1	7.40087943628218
32	C12	R1	7.11894107272351
32	C10	R1	7.31288295528436
32	C3	R1	7.10852445677817
32	C14	R1	7.55458885167764
32	C5	R1	7.28540221886225
32	C9	R1	7.13955135239879
32	C24	R1	7.62205181945638
32	C6	R1	7.49185309632967
32	C21	R1	7.60733031374961
32	C19	R1	7.17990909001493
32	C1	R1	7.22881869049588
32	C22	R1	7.01122725542325
32	C4	R1	7.6724253419715
32	C13	R1	7.27612440527424
32	C18	R1	7.11894107272351
32	C15	R1	7.16992500144231
32	C11	R1	7.36632221424582
32	C16	R1	7.06608919045777
32	C8	R1	7.35755200461808
32	C20	R1	7.18982455888002
32	C7	R1	7.25738784269265
33	C23	R1	7.4093909361377
33	C17	R1	7.3037807481771
33	C12	R1	7.20945336562895
33	C10	R1	7.52356195605701
33	C3	R1	7.3037807481771
33	C14	R1	7.08746284125034
33	C5	R1	7.03342300153745
33	C9	R1	7.53138146051631
33	C24	R1	7.22881869049588
33	C6	R1	7.11894107272351
33	C19	R1	7.24792751344359
33	C1	R1	7.36632221424582
33	C22	R1	7.11894107272351
33	C4	R1	7.4594316186373
33	C13	R1	7.15987133677839
33	C18	R1	7.33985000288462
33	C15	R1	7.33985000288462
33	C11	R1	7.58496250072116
33	C16	R1	7.11894107272351
33	C8	R1	7.36632221424582
33	C20	R1	7.51569983828404
33	C7	R1	7.40087943628218
34	C23	R1	7.15987133677839
34	C17	R1	7.54689445988764
34	C12	R1	7.15987133677839
34	C10	R1	7.31288295528436
34	C3	R1	7.07681559705083
34	C14	R1	7.31288295528436
34	C5	R1	7.39231742277876
34	C9	R1	7.37503943134692
34	C24	R1	7.22881869049588
34	C6	R1	7.22881869049588
34	C21	R1	7.60733031374961
34	C19	R1	7.38370429247405
34	C1	R1	7.70735913208088
34	C4	R1	7.21916852046216
34	C13	R1	7.21916852046216
34	C18	R1	7.08746284125034
34	C15	R1	7.3037807481771
34	C11	R1	7.20945336562895
34	C16	R1	7.17990909001493
34	C8	R1	7.05528243550119
34	C20	R1	7.18982455888002
34	C7	R1	7.13955135239879
35	C23	R1	7.49984588708321
35	C17	R1	7.467605550083
35	C12	R1	7.12928301694497
35	C10	R1	7.12928301694497
35	C3	R1	7.55458885167764
35	C14	R1	7.18982455888002
35	C5	R1	7.4178525148859
35	C24	R1	7.15987133677839
35	C6	R1	7.58496250072116
35	C21	R1	7
35	C19	R1	7.24792751344359
35	C22	R1	7.11894107272351
35	C4	R1	7.40087943628218
35	C13	R1	7.13955135239879
35	C18	R1	7.25738784269265
35	C15	R1	7.29462074889163
35	C11	R1	6.8073549220576
35	C16	R1	7.3037807481771
35	C8	R1	7.17990909001493
35	C20	R1	7.48381577726426
35	C7	R1	7.13955135239879
36	C23	R1	7.15987133677839
36	C12	R1	7.18982455888002
36	C10	R1	7.16992500144231
36	C14	R1	7.57742882803575
36	C5	R1	7.16992500144231
36	C9	R1	7.10852445677817
36	C24	R1	7.18982455888002
36	C6	R1	7.21916852046216
36	C21	R1	7.17990909001493
36	C19	R1	7.20945336562895
36	C1	R1	7.05528243550119
36	C22	R1	7.32192809488736
36	C4	R1	7.25738784269265
36	C13	R1	7.5077946401987
36	C18	R1	6.96578428466209
36	C15	R1	7.16992500144231
36	C11	R1	7.23840473932508
36	C16	R1	7.36632221424582
36	C8	R1	7.13955135239879
36	C20	R1	7.25738784269265
36	C7	R1	7.20945336562895
37	C23	R1	7.33985000288462
37	C17	R1	7.31288295528436
37	C12	R1	7.40087943628218
37	C10	R1	7.15987133677839
37	C14	R1	7.49185309632967
37	C5	R1	7.17990909001493
37	C9	R1	7.44294349584873
37	C24	R1	7.35755200461808
37	C6	R1	7.17990909001493
37	C21	R1	7.35755200461808
37	C1	R1	7.28540221886225
37	C22	R1	7.4093909361377
37	C4	R1	7.24792751344359
37	C13	R1	7.23840473932508
37	C18	R1	7.01122725542325
37	C15	R1	7.36632221424582
37	C11	R1	7.34872815423108
37	C16	R1	7.14974711950468
37	C8	R1	7.20945336562895
37	C20	R1	7.49984588708321
38	C23	R1	7.2667865406949
38	C17	R1	7.3037807481771
38	C12	R1	7.16992500144231
38	C10	R1	7.35755200461808
38	C3	R1	7.2667865406949
38	C14	R1	7.27612440527424
38	C9	R1	7.34872815423108
38	C24	R1	7.32192809488736
38	C6	R1	7.19967234483636
38	C21	R1	7.3037807481771
38	C19	R1	7.03342300153745
38	C1	R1	7.28540221886225
38	C4	R1	7.3037807481771
38	C13	R1	7.4262647547021
38	C18	R1	7.4178525148859
38	C15	R1	7.14974711950468
38	C11	R1	7.28540221886225
38	C16	R1	7.02236781302845
38	C8	R1	7.31288295528436
38	C20	R1	7.02236781302845
38	C7	R1	7.02236781302845
39	C23	R1	7.23840473932508
39	C17	R1	7.37503943134692
39	C12	R1	6.96578428466209
39	C3	R1	7.19967234483636
39	C14	R1	7.12928301694497
39	C9	R1	7.17990909001493
39	C24	R1	7.467605550083
39	C21	R1	7.25738784269265
39	C19	R1	7.35755200461808
39	C1	R1	7.37503943134692
39	C22	R1	7.12928301694497
39	C4	R1	7.57742882803575
39	C13	R1	7.18982455888002
39	C18	R1	6.94251450533924
39	C15	R1	7.02236781302845
39	C11	R1	7.24792751344359
39	C16	R1	6.90689059560852
39	C8	R1	7.37503943134692
39	C20	R1	7.2667865406949
39	C7	R1	6.89481776330794
40	C23	R1	7.12928301694497
40	C17	R1	7.10852445677817
40	C12	R1	7.33985000288462
40	C10	R1	7.40087943628218
40	C3	R1	7.06608919045777
40	C14	R1	7.04439411935845
40	C5	R1	7.52356195605701
40	C9	R1	7.2667865406949
40	C24	R1	7.53138146051631
40	C6	R1	7.23840473932508
40	C21	R1	7.2667865406949
40	C19	R1	7.28540221886225
40	C1	R1	7.34872815423108
40	C22	R1	7.23840473932508
40	C4	R1	7.10852445677817
40	C15	R1	7.06608919045777
40	C11	R1	7.15987133677839
40	C16	R1	7.07681559705083
40	C8	R1	7.33985000288462
40	C20	R1	7.22881869049588
40	C7	R1	7.34872815423108
41	C23	R1	7.18982455888002
41	C17	R1	7.24792751344359
41	C10	R1	7.40087943628218
41	C3	R1	7.57742882803575
41	C14	R1	7.10852445677817
41	C5	R1	7.4262647547021
41	C9	R1	7.23840473932508
41	C24	R1	7.08746284125034
41	C6	R1	7.11894107272351
41	C21	R1	7.35755200461808
41	C19	R1	7.51569983828404
41	C1	R1	7.39231742277876
41	C22	R1	7.25738784269265
41	C18	R1	7.06608919045777
41	C15	R1	7.29462074889163
41	C11	R1	7.17990909001493
41	C16	R1	7.15987133677839
41	C8	R1	7.56985560833095
41	C20	R1	7.43462822763672
41	C7	R1	7.3037807481771
42	C17	R1	7.32192809488736
42	C12	R1	7.09803208296053
42	C10	R1	7.51569983828404
42	C3	R1	7.29462074889163
42	C14	R1	7.4757334309664
42	C5	R1	7.31288295528436
42	C9	R1	7.48381577726426
42	C24	R1	7.43462822763672
42	C6	R1	7.33985000288462
42	C21	R1	7.09803208296053
42	C19	R1	7.45121111183233
42	C1	R1	7.33985000288462
42	C22	R1	7.28540221886225
42	C4	R1	7.11894107272351
42	C13	R1	6.83289001416474
42	C15	R1	6.91886323727459
42	C11	R1	7.44294349584873
42	C16	R1	7.20945336562895
42	C8	R1	7.44294349584873
42	C20	R1	6.98868468677217
42	C7	R1	7.18982455888002
43	C23	R1	7.34872815423108
43	C17	R1	7.06608919045777
43	C12	R1	7.49185309632967
43	C10	R1	7.36632221424582
43	C14	R1	7.07681559705083
43	C5	R1	7.27612440527424
43	C9	R1	7.01122725542325
43	C24	R1	7.15987133677839
43	C6	R1	7.28540221886225
43	C21	R1	7.2667865406949
43	C19	R1	7.16992500144231
43	C1	R1	7.48381577726426
43	C22	R1	7.19967234483636
43	C4	R1	7.23840473932508
43	C13	R1	7.24792751344359
43	C18	R1	7.16992500144231
43	C15	R1	6.84549005094437
43	C11	R1	7.33091687811462
43	C16	R1	7.12928301694497
43	C8	R1	7.76155123244448
43	C20	R1	7.16992500144231
43	C7	R1	7.11894107272351
44	C23	R1	7.2667865406949
44	C17	R1	7.21916852046216
44	C12	R1	7.19967234483636
44	C10	R1	7.13955135239879
44	C14	R1	7.15987133677839
44	C5	R1	7.36632221424582
44	C9	R1	7.22881869049588
44	C24	R1	7.19967234483636
44	C6	R1	6.8703647195834
44	C21	R1	7.25738784269265
44	C19	R1	7.49984588708321
44	C1	R1	7.28540221886225
44	C22	R1	7.43462822763672
44	C4	R1	7.34872815423108
44	C13	R1	7.07681559705083
44	C18	R1	6.90689059560852
44	C15	R1	7.21916852046216
44	C8	R1	7.51569983828404
44	C20	R1	7.13955135239879
44	C7	R1	7.52356195605701
45	C23	R1	7.07681559705083
45	C17	R1	7.25738784269265
45	C12	R1	7.4178525148859
45	C10	R1	7.4594316186373
45	C3	R1	7.55458885167764
45	C5	R1	7.4093909361377
45	C24	R1	7.34872815423108
45	C6	R1	7.25738784269265
45	C21	R1	7.29462074889163
45	C19	R1	7.19967234483636
45	C1	R1	7.27612440527424
45	C22	R1	7.28540221886225
45	C4	R1	7.21916852046216
45	C13	R1	7.59245703726808
45	C18	R1	7.18982455888002
45	C15	R1	7.16992500144231
45	C11	R1	6.94251450533924
45	C16	R1	7.3037807481771
45	C8	R1	7.3037807481771
45	C20	R1	7.32192809488736
45	C7	R1	7.10852445677817
46	C23	R1	7.62205181945638
46	C17	R1	7.25738784269265
46	C12	R1	7.3037807481771
46	C10	R1	7.38370429247405
46	C3	R1	7.62205181945638
46	C14	R1	7.24792751344359
46	C5	R1	6.98868468677217
46	C9	R1	7.15987133677839
46	C24	R1	7.17990909001493
46	C6	R1	7.73470962022584
46	C21	R1	6.96578428466209
46	C19	R1	7.43462822763672
46	C22	R1	7.52356195605701
46	C4	R1	7.15987133677839
46	C13	R1	7.35755200461808
46	C18	R1	7.01122725542325
46	C15	R1	7.20945336562895
46	C11	R1	7.23840473932508
46	C16	R1	7.24792751344359
46	C8	R1	7.43462822763672
46	C7	R1	7.4262647547021
47	C23	R1	7.36632221424582
47	C17	R1	7.18982455888002
47	C12	R1	6.95419631038687
47	C10	R1	7.34872815423108
47	C3	R1	7.39231742277876
47	C14	R1	7.45121111183233
47	C5	R1	7.12928301694497
47	C9	R1	7.4757334309664
47	C24	R1	7.11894107272351
47	C21	R1	7.19967234483636
47	C19	R1	7.14974711950468
47	C1	R1	7.21916852046216
47	C22	R1	7.12928301694497
47	C4	R1	7.11894107272351
47	C13	R1	7.59245703726808
47	C18	R1	7.21916852046216
47	C15	R1	7.5077946401987
47	C11	R1	7.15987133677839
47	C16	R1	6.96578428466209
47	C8	R1	7.27612440527424
47	C20	R1	7.06608919045777
47	C7	R1	7.12928301694497
48	C23	R1	7.67948009950545
48	C17	R1	7.4178525148859
48	C10	R1	7.53915881110803
48	C3	R1	7.37503943134692
48	C14	R1	7.52356195605701
48	C5	R1	7.28540221886225
48	C9	R1	7.56224242422107
48	C24	R1	7.10852445677817
48	C6	R1	7.33091687811462
48	C21	R1	7.04439411935845
48	C19	R1	7.20945336562895
48	C22	R1	7.18982455888002
48	C4	R1	7.4594316186373
48	C13	R1	7.25738784269265
48	C18	R1	7.03342300153745
48	C15	R1	7.28540221886225
48	C11	R1	7.40087943628218
48	C16	R1	7.02236781302845
48	C8	R1	7.32192809488736
48	C20	R1	7.68650052718322
48	C7	R1	7.24792751344359
49	C23	R1	7.24792751344359
49	C17	R1	7.64385618977472
49	C12	R1	7.14974711950468
49	C10	R1	7.33091687811462
49	C3	R1	7.24792751344359
49	C14	R1	7.29462074889163
49	C5	R1	7.5077946401987
49	C9	R1	7.43462822763672
49	C24	R1	7.12928301694497
49	C21	R1	7.23840473932508
49	C19	R1	7.35755200461808
49	C1	R1	7.24792751344359
49	C4	R1	7.4262647547021
49	C13	R1	7.22881869049588
49	C18	R1	7.58496250072116
49	C15	R1	7.16992500144231
49	C11	R1	7.59245703726808
49	C16	R1	7.39231742277876
49	C8	R1	7.29462074889163
49	C20	R1	7.37503943134692
49	C7	R1	7.3037807481771
50	C23	R1	7.31288295528436
50	C17	R1	7.38370429247405
50	C12	R1	7.39231742277876
50	C5	R1	7.61470984411521
50	C9	R1	7.5077946401987
50	C24	R1	7.22881869049588
50	C6	R1	7.06608919045777
50	C21	R1	7.70735913208088
50	C19	R1	7.27612440527424
50	C1	R1	7.03342300153745
50	C22	R1	7.06608919045777
50	C4	R1	7.40087943628218
50	C13	R1	7.17990909001493
50	C18	R1	7.15987133677839
50	C15	R1	7.3037807481771
50	C11	R1	7.16992500144231
50	C16	R1	7.11894107272351
50	C8	R1	7.29462074889163
50	C20	R1	7.25738784269265
51	C23	R1	7.29462074889163
51	C12	R1	7.44294349584873
51	C10	R1	7.25738784269265
51	C3	R1	7.4757334309664
51	C14	R1	7.32192809488736
51	C5	R1	7.35755200461808
51	C9	R1	7.40087943628218
51	C24	R1	7.31288295528436
51	C6	R1	7.14974711950468
51	C21	R1	7.52356195605701
51	C19	R1	7.36632221424582
51	C1	R1	7.61470984411521
51	C22	R1	7.25738784269265
51	C4	R1	7.18982455888002
51	C13	R1	7.37503943134692
51	C18	R1	7.34872815423108
51	C15	R1	7.37503943134692
51	C11	R1	7.11894107272351
51	C16	R1	7.07681559705083
51	C8	R1	7.31288295528436
51	C20	R1	6.83289001416474
51	C7	R1	7.23840473932508
52	C17	R1	6.94251450533924
52	C12	R1	7.40087943628218
52	C10	R1	7.16992500144231
52	C3	R1	7.36632221424582
52	C14	R1	7.18982455888002
52	C5	R1	7.2667865406949
52	C9	R1	7.4594316186373
52	C24	R1	7.31288295528436
52	C6	R1	7.3037807481771
52	C21	R1	7.57742882803575
52	C19	R1	7.29462074889163
52	C1	R1	7.29462074889163
52	C22	R1	7.2667865406949
52	C4	R1	7.59991284218713
52	C13	R1	7.23840473932508
52	C18	R1	7.17990909001493
52	C15	R1	7.08746284125034
52	C11	R1	7.43462822763672
52	C16	R1	7.23840473932508
52	C8	R1	7.35755200461808
52	C20	R1	7.31288295528436
52	C7	R1	7.12928301694497
53	C23	R1	7.36632221424582
53	C12	R1	7.37503943134692
53	C10	R1	7.21916852046216
53	C3	R1	7.18982455888002
53	C14	R1	7.27612440527424
53	C5	R1	7.48381577726426
53	C9	R1	7.43462822763672
53	C21	R1	7.4093909361377
53	C19	R1	7
53	C1	R1	7.467605550083
53	C22	R1	7.32192809488736
53	C4	R1	7.12928301694497
53	C13	R1	7.28540221886225
53	C18	R1	7.09803208296053
53	C11	R1	7.4178525148859
53	C16	R1	7.24792751344359
53	C8	R1	7.4757334309664
53	C20	R1	7.09803208296053
53	C7	R1	7.43462822763672
54	C23	R1	7.58496250072116
54	C17	R1	7.19967234483636
54	C12	R1	7.19967234483636
54	C10	R1	7.23840473932508
54	C3	R1	7.20945336562895
54	C14	R1	7.31288295528436
54	C5	R1	7.4093909361377
54	C9	R1	7.2667865406949
54	C6	R1	7.10852445677817
54	C21	R1	7.13955135239879
54	C19	R1	7.28540221886225
54	C1	R1	7.14974711950468
54	C22	R1	7.29462074889163
54	C13	R1	7.37503943134692
54	C15	R1	7.23840473932508
54	C11	R1	7.33985000288462
54	C16	R1	6.97727992349992
54	C20	R1	7.10852445677817
54	C7	R1	7.18982455888002
55	C23	R1	7.08746284125034
55	C17	R1	7.3037807481771
55	C12	R1	7.56224242422107
55	C10	R1	7.33091687811462
55	C3	R1	7.18982455888002
55	C14	R1	7.4594316186373
55	C5	R1	7.55458885167764
55	C9	R1	7.15987133677839
55	C24	R1	7.16992500144231
55	C6	R1	7.25738784269265
55	C21	R1	6.96578428466209
55	C19	R1	7.17990909001493
55	C1	R1	7.44294349584873
55	C4	R1	7.56985560833095
55	C13	R1	7.15987133677839
55	C18	R1	7.38370429247405
55	C15	R1	7.16992500144231
55	C11	R1	7.23840473932508
55	C16	R1	7.07681559705083
55	C8	R1	7.21916852046216
55	C7	R1	7.44294349584873
56	C23	R1	7.09803208296053
56	C17	R1	7.36632221424582
56	C12	R1	7.03342300153745
56	C10	R1	7.4757334309664
56	C3	R1	7.09803208296053
56	C14	R1	7.44294349584873
56	C9	R1	7.18982455888002
56	C24	R1	7.36632221424582
56	C6	R1	7.10852445677817
56	C21	R1	7.31288295528436
56	C1	R1	7.04439411935845
56	C22	R1	7.70735913208088
56	C4	R1	7.43462822763672
56	C13	R1	7.20945336562895
56	C18	R1	7.3037807481771
56	C15	R1	7.32192809488736
56	C11	R1	7.25738784269265
56	C16	R1	7.40087943628218
56	C8	R1	7.33985000288462
56	C20	R1	7.19967234483636
56	C7	R1	7.16992500144231
57	C17	R1	7.22881869049588
57	C12	R1	7.10852445677817
57	C10	R1	7.62205181945638
57	C14	R1	7.32192809488736
57	C5	R1	7.467605550083
57	C9	R1	7.6724253419715
57	C24	R1	7.467605550083
57	C6	R1	7.20945336562895
57	C21	R1	7.33091687811462
57	C19	R1	7.31288295528436
57	C1	R1	7.70043971814109
57	C22	R1	7.12928301694497
57	C4	R1	7.13955135239879
57	C13	R1	7.06608919045777
57	C18	R1	7.19967234483636
57	C15	R1	7.07681559705083
57	C11	R1	7.01122725542325
57	C16	R1	6.91886323727459
57	C8	R1	7.2667865406949
57	C20	R1	7.57742882803575
57	C7	R1	7.40087943628218
58	C23	R1	7.33091687811462
58	C17	R1	7.23840473932508
58	C12	R1	7.4262647547021
58	C10	R1	7.23840473932508
58	C3	R1	7.28540221886225
58	C14	R1	7.20945336562895
58	C5	R1	7.23840473932508
58	C9	R1	7.27612440527424
58	C24	R1	7.4262647547021
58	C6	R1	6.8703647195834
58	C21	R1	7.33985000288462
58	C19	R1	7.12928301694497
58	C1	R1	7.4093909361377
58	C22	R1	7.3037807481771
58	C4	R1	7.33091687811462
58	C15	R1	7.05528243550119
58	C11	R1	7.3037807481771
58	C16	R1	7.38370429247405
58	C8	R1	7.35755200461808
58	C7	R1	7.48381577726426
59	C23	R1	7.20945336562895
59	C17	R1	7.15987133677839
59	C12	R1	7.36632221424582
59	C10	R1	7.32192809488736
59	C3	R1	6.8703647195834
59	C14	R1	7.33985000288462
59	C5	R1	7.12928301694497
59	C9	R1	7.3037807481771
59	C24	R1	7.39231742277876
59	C6	R1	7.4262647547021
59	C21	R1	7.2667865406949
59	C19	R1	6.93073733756289
59	C1	R1	7.23840473932508
59	C22	R1	7.16992500144231
59	C4	R1	7.2667865406949
59	C13	R1	7.4178525148859
59	C18	R1	7.28540221886225
59	C15	R1	7.08746284125034
59	C11	R1	7.28540221886225
59	C16	R1	7.33091687811462
59	C8	R1	7.13955135239879
59	C20	R1	7.07681559705083
59	C7	R1	7.16992500144231
60	C23	R1	7.32192809488736
60	C17	R1	7.23840473932508
60	C12	R1	7.49984588708321
60	C10	R1	7.31288295528436
60	C3	R1	7.58496250072116
60	C14	R1	7.17990909001493
60	C5	R1	7.17990909001493
60	C9	R1	7.27612440527424
60	C24	R1	7.23840473932508
60	C6	R1	7.29462074889163
60	C21	R1	7.31288295528436
60	C19	R1	7.01122725542325
60	C1	R1	6.85798099512757
60	C22	R1	7.31288295528436
60	C4	R1	7.24792751344359
60	C13	R1	7.65105169117893
60	C18	R1	7.11894107272351
60	C15	R1	6.94251450533924
60	C11	R1	7.08746284125034
60	C8	R1	7.28540221886225
60	C20	R1	7.01122725542325
60	C7	R1	7.23840473932508
61	C23	R1	7.28540221886225
61	C17	R1	7.13955135239879
61	C12	R1	7.33091687811462
61	C10	R1	6.95419631038687
61	C3	R1	7.18982455888002
61	C14	R1	7.4178525148859
61	C5	R1	7.23840473932508
61	C9	R1	7.13955135239879
61	C24	R1	7.19967234483636
61	C6	R1	7.25738784269265
61	C21	R1	7.21916852046216
61	C19	R1	7.15987133677839
61	C1	R1	7.16992500144231
61	C22	R1	7.5077946401987
61	C4	R1	7.27612440527424
61	C13	R1	7.19967234483636
61	C15	R1	7.01122725542325
61	C11	R1	7.22881869049588
61	C16	R1	7.36632221424582
61	C8	R1	7.34872815423108
61	C20	R1	7.13955135239879
61	C7	R1	7.10852445677817
62	C23	R1	7.06608919045777
62	C17	R1	7.25738784269265
62	C12	R1	7.34872815423108
62	C10	R1	6.91886323727459
62	C3	R1	7.13955135239879
62	C5	R1	7.36632221424582
62	C24	R1	7.25738784269265
62	C6	R1	7.22881869049588
62	C21	R1	7.14974711950468
62	C19	R1	7.24792751344359
62	C1	R1	7.37503943134692
62	C22	R1	7.45121111183233
62	C4	R1	7.60733031374961
62	C13	R1	7.20945336562895
62	C18	R1	7.24792751344359
62	C15	R1	7.14974711950468
62	C11	R1	7.3037807481771
62	C8	R1	7.4178525148859
62	C7	R1	7.3037807481771
63	C23	R1	7.62935662007961
63	C17	R1	7.36632221424582
63	C12	R1	7.38370429247405
63	C10	R1	7.25738784269265
63	C3	R1	7.11894107272351
63	C14	R1	7.19967234483636
63	C5	R1	7.13955135239879
63	C9	R1	6.89481776330794
63	C24	R1	7
63	C21	R1	7.20945336562895
63	C19	R1	7.56985560833095
63	C1	R1	7.32192809488736
63	C22	R1	7.05528243550119
63	C4	R1	7.20945336562895
63	C13	R1	7.48381577726426
63	C15	R1	7.28540221886225
63	C11	R1	7.02236781302845
63	C16	R1	7.31288295528436
63	C8	R1	7.4262647547021
63	C20	R1	7.40087943628218
63	C7	R1	7.17990909001493
64	C23	R1	7.02236781302845
64	C17	R1	7.12928301694497
64	C12	R1	7.55458885167764
64	C10	R1	7.38370429247405
64	C3	R1	7.4594316186373
64	C14	R1	7.21916852046216
64	C5	R1	7.57742882803575
64	C9	R1	7.48381577726426
64	C24	R1	7.15987133677839
64	C6	R1	7.45121111183233
64	C21	R1	7.4757334309664
64	C19	R1	7.36632221424582
64	C1	R1	7.67948009950545
64	C22	R1	7.25738784269265
64	C4	R1	6.93073733756289
64	C13	R1	7.4178525148859
64	C18	R1	6.93073733756289
64	C15	R1	7.2667865406949
64	C11	R1	6.98868468677217
64	C16	R1	7.11894107272351
64	C8	R1	7
64	C20	R1	7.17990909001493
64	C7	R1	7.36632221424582
65	C23	R1	7.22881869049588
65	C17	R1	7.31288295528436
65	C12	R1	7.48381577726426
65	C10	R1	7.56985560833095
65	C3	R1	7.29462074889163
65	C14	R1	7.51569983828404
65	C5	R1	7.14974711950468
65	C9	R1	7.13955135239879
65	C24	R1	6.97727992349992
65	C6	R1	7.20945336562895
65	C21	R1	7.3037807481771
65	C19	R1	7.4178525148859
65	C1	R1	7.33985000288462
65	C22	R1	7.3037807481771
65	C4	R1	7.59245703726808
65	C13	R1	7.54689445988764
65	C18	R1	7.02236781302845
65	C15	R1	7.2667865406949
65	C11	R1	7.13955135239879
65	C16	R1	7.11894107272351
65	C8	R1	6.98868468677217
65	C20	R1	7.25738784269265
66	C23	R1	7.53915881110803
66	C17	R1	7.59991284218713
66	C10	R1	6.96578428466209
66	C3	R1	7.4594316186373
66	C14	R1	7.22881869049588
66	C5	R1	7.23840473932508
66	C9	R1	7.09803208296053
66	C24	R1	7.35755200461808
66	C6	R1	7.39231742277876
66	C21	R1	6.96578428466209
66	C19	R1	7.25738784269265
66	C1	R1	7.33985000288462
66	C4	R1	7.4093909361377
66	C13	R1	7.62205181945638
66	C18	R1	7.01122725542325
66	C15	R1	7.16992500144231
66	C11	R1	7.04439411935845
66	C16	R1	6.79441586635011
66	C8	R1	7.4757334309664
66	C20	R1	7.24792751344359
66	C7	R1	7.07681559705083
67	C23	R1	7.18982455888002
67	C17	R1	7.25738784269265
67	C12	R1	7.4178525148859
67	C10	R1	7.33985000288462
67	C14	R1	7.09803208296053
67	C5	R1	6.91886323727459
67	C9	R1	7.29462074889163
67	C24	R1	7.52356195605701
67	C6	R1	7.21916852046216
67	C19	R1	7.39231742277876
67	C1	R1	7.467605550083
67	C22	R1	7.45121111183233
67	C4	R1	7.35755200461808
67	C13	R1	7.59245703726808
67	C18	R1	7.18982455888002
67	C15	R1	7.23840473932508
67	C11	R1	7.57742882803575
67	C16	R1	7.33985000288462
67	C8	R1	7.15987133677839
67	C20	R1	7.33985000288462
67	C7	R1	7.04439411935845
68	C23	R1	7.06608919045777
68	C17	R1	7.31288295528436
68	C12	R1	7.17990909001493
68	C10	R1	7.23840473932508
68	C3	R1	7.4262647547021
68	C14	R1	7.19967234483636
68	C5	R1	7.2667865406949
68	C9	R1	7.65821148275179
68	C6	R1	7.3037807481771
68	C21	R1	7.4093909361377
68	C19	R1	7.04439411935845
68	C1	R1	7.35755200461808
68	C22	R1	7.03342300153745
68	C4	R1	7.17990909001493
68	C13	R1	7.52356195605701
68	C18	R1	7.45121111183233
68	C15	R1	7.01122725542325
68	C16	R1	7.08746284125034
68	C8	R1	7.59991284218713
68	C20	R1	7.13955135239879
68	C7	R1	7.4262647547021
69	C23	R1	7.49984588708321
69	C12	R1	7.38370429247405
69	C10	R1	6.95419631038687
69	C3	R1	7.35755200461808
69	C14	R1	6.84549005094437
69	C5	R1	7.37503943134692
69	C24	R1	7.28540221886225
69	C6	R1	7.4757334309664
69	C21	R1	7.32192809488736
69	C19	R1	7.28540221886225
69	C1	R1	7.21916852046216
69	C22	R1	7.24792751344359
69	C4	R1	7.467605550083
69	C13	R1	7.3037807481771
69	C18	R1	7.15987133677839
69	C15	R1	6.93073733756289
69	C11	R1	7.04439411935845
69	C16	R1	7.28540221886225
69	C8	R1	7.4178525148859
69	C20	R1	7.20945336562895
69	C7	R1	7.37503943134692
70	C23	R1	7.16992500144231
70	C17	R1	7.39231742277876
70	C12	R1	7.33985000288462
70	C10	R1	6.98868468677217
70	C14	R1	7.38370429247405
70	C5	R1	7.61470984411521
70	C9	R1	7.03342300153745
70	C24	R1	7.4093909361377
70	C6	R1	7.40087943628218
70	C21	R1	7.03342300153745
70	C19	R1	7.29462074889163
70	C1	R1	7.4178525148859
70	C22	R1	7.16992500144231
70	C4	R1	7.4757334309664
70	C13	R1	7.37503943134692
70	C18	R1	6.70043971814109
70	C15	R1	7.08746284125034
70	C11	R1	6.96578428466209
70	C16	R1	7.33091687811462
70	C8	R1	7.40087943628218
70	C20	R1	7.34872815423108
70	C7	R1	6.96578428466209
71	C23	R1	7.33985000288462
71	C17	R1	7.13955135239879
71	C12	R1	7.4594316186373
71	C10	R1	7.14974711950468
71	C3	R1	7.23840473932508
71	C14	R1	7.4594316186373
71	C5	R1	7.49185309632967
71	C9	R1	7.49185309632967
71	C24	R1	7.23840473932508
71	C6	R1	7.44294349584873
71	C21	R1	7.39231742277876
71	C19	R1	7.20945336562895
71	C1	R1	7.23840473932508
71	C22	R1	7.27612440527424
71	C4	R1	7.19967234483636
71	C13	R1	7.21916852046216
71	C18	R1	7.02236781302845
71	C15	R1	7.03342300153745
71	C11	R1	7.05528243550119
71	C16	R1	7.17990909001493
71	C8	R1	7.49185309632967
71	C20	R1	7.5077946401987
71	C7	R1	7.19967234483636
72	C23	R1	7.25738784269265
72	C17	R1	7.06608919045777
72	C12	R1	7.13955135239879
72	C10	R1	7.2667865406949
72	C14	R1	7.06608919045777
72	C5	R1	7.23840473932508
72	C9	R1	7.22881869049588
72	C6	R1	7.59245703726808
72	C21	R1	7.40087943628218
72	C19	R1	7.32192809488736
72	C1	R1	7.45121111183233
72	C22	R1	7.45121111183233
72	C4	R1	6.96578428466209
72	C13	R1	7.24792751344359
72	C18	R1	7.08746284125034
72	C15	R1	7.19967234483636
72	C11	R1	7.12928301694497
72	C16	R1	7.32192809488736
72	C8	R1	7.23840473932508
72	C20	R1	7.22881869049588
72	C7	R1	7.31288295528436
73	C23	R1	7.59991284218713
73	C17	R1	7.09803208296053
73	C12	R1	6.94251450533924
73	C10	R1	7.11894107272351
73	C3	R1	7.2667865406949
73	C14	R1	7.25738784269265
73	C5	R1	7.10852445677817
73	C9	R1	7.4093909361377
73	C24	R1	7.33091687811462
73	C6	R1	7.13955135239879
73	C21	R1	7.33985000288462
73	C19	R1	7.52356195605701
73	C1	R1	7.27612440527424
73	C22	R1	7.3037807481771
73	C4	R1	7.3037807481771
73	C13	R1	7.17990909001493
73	C18	R1	7.40087943628218
73	C15	R1	6.78135971352466
73	C11	R1	7.21916852046216
73	C20	R1	7.09803208296053
73	C7	R1	7.01122725542325
74	C17	R1	7.33091687811462
74	C12	R1	7.4093909361377
74	C10	R1	7.60733031374961
74	C3	R1	7.67948009950545
74	C5	R1	7.33985000288462
74	C9	R1	7.39231742277876
74	C24	R1	7.05528243550119
74	C6	R1	7.48381577726426
74	C21	R1	7.467605550083
74	C19	R1	7.31288295528436
74	C1	R1	7.35755200461808
74	C22	R1	7.28540221886225
74	C4	R1	7.10852445677817
74	C13	R1	7.09803208296053
74	C18	R1	7.19967234483636
74	C15	R1	7.25738784269265
74	C11	R1	7
74	C16	R1	7.02236781302845
74	C8	R1	7.31288295528436
74	C20	R1	7.44294349584873
74	C7	R1	7.09803208296053
75	C23	R1	7.29462074889163
75	C17	R1	7.36632221424582
75	C12	R1	7.14974711950468
75	C3	R1	6.8703647195834
75	C14	R1	7.06608919045777
75	C5	R1	7.29462074889163
75	C9	R1	7.28540221886225
75	C24	R1	7.48381577726426
75	C6	R1	7.23840473932508
75	C21	R1	7.11894107272351
75	C19	R1	7.36632221424582
75	C1	R1	7.59245703726808
75	C22	R1	7.57742882803575
75	C4	R1	7.22881869049588
75	C13	R1	7.40087943628218
75	C15	R1	7.28540221886225
75	C11	R1	7.4594316186373
75	C16	R1	6.8703647195834
75	C8	R1	7.66533591718518
75	C20	R1	7.12928301694497
76	C23	R1	7.21916852046216
76	C10	R1	7.467605550083
76	C3	R1	7.03342300153745
76	C5	R1	7.38370429247405
76	C6	R1	7.16992500144231
76	C21	R1	7.12928301694497
76	C19	R1	6.94251450533924
76	C1	R1	7.18982455888002
76	C22	R1	7.02236781302845
76	C4	R1	7.4093909361377
76	C13	R1	7.4262647547021
76	C18	R1	7.43462822763672
76	C15	R1	7.11894107272351
76	C11	R1	7.08746284125034
76	C16	R1	7.13955135239879
76	C8	R1	7.36632221424582
76	C20	R1	7.39231742277876
76	C7	R1	7.28540221886225
77	C23	R1	7.4594316186373
77	C17	R1	7.38370429247405
77	C10	R1	7.04439411935845
77	C3	R1	7.07681559705083
77	C14	R1	7.08746284125034
77	C5	R1	7.4093909361377
77	C9	R1	7.44294349584873
77	C6	R1	7.3037807481771
77	C21	R1	7.18982455888002
77	C19	R1	7.29462074889163
77	C1	R1	7.3037807481771
77	C22	R1	7.08746284125034
77	C4	R1	7.56224242422107
77	C18	R1	7.05528243550119
77	C15	R1	7.16992500144231
77	C11	R1	7.27612440527424
77	C16	R1	6.94251450533924
77	C8	R1	7.31288295528436
77	C7	R1	7.51569983828404
78	C17	R1	7.04439411935845
78	C12	R1	7.51569983828404
78	C10	R1	7.02236781302845
78	C3	R1	7.34872815423108
78	C14	R1	7.05528243550119
78	C5	R1	7.13955135239879
78	C9	R1	7.5077946401987
78	C24	R1	7.4262647547021
78	C6	R1	7.36632221424582
78	C21	R1	7.37503943134692
78	C19	R1	7.53915881110803
78	C1	R1	7.15987133677839
78	C22	R1	7.14974711950468
78	C4	R1	7.27612440527424
78	C13	R1	7.3037807481771
78	C15	R1	7.07681559705083
78	C11	R1	7.12928301694497
78	C16	R1	7.31288295528436
78	C20	R1	7.28540221886225
78	C7	R1	7.15987133677839
79	C23	R1	7.04439411935845
79	C17	R1	7.15987133677839
79	C12	R1	7.62935662007961
79	C3	R1	7.16992500144231
79	C14	R1	7.49185309632967
79	C5	R1	7.51569983828404
79	C9	R1	7.40087943628218
79	C24	R1	7.01122725542325
79	C6	R1	7.40087943628218
79	C21	R1	7.28540221886225
79	C19	R1	7.467605550083
79	C1	R1	7.3037807481771
79	C22	R1	7.49984588708321
79	C4	R1	7.15987133677839
79	C13	R1	7.13955135239879
79	C15	R1	7.29462074889163
79	C11	R1	7.08746284125034
79	C8	R1	7.18982455888002
79	C20	R1	7.65105169117893
79	C7	R1	7.22881869049588
80	C23	R1	7.29462074889163
80	C17	R1	7.2667865406949
80	C12	R1	7.22881869049588
80	C10	R1	7.5077946401987
80	C3	R1	7.56985560833095
80	C14	R1	7.37503943134692
80	C5	R1	7.39231742277876
80	C9	R1	7.3037807481771
80	C24	R1	7.4178525148859
80	C6	R1	7.61470984411521
80	C21	R1	7.27612440527424
80	C19	R1	7.07681559705083
80	C1	R1	7.31288295528436
80	C22	R1	7.467605550083
80	C4	R1	7.24792751344359
80	C13	R1	7.4594316186373
80	C18	R1	7.15987133677839
80	C11	R1	7.43462822763672
80	C16	R1	6.98868468677217
80	C8	R1	7.23840473932508
80	C20	R1	7.21916852046216
80	C7	R1	7.22881869049588
81	C23	R1	7.4757334309664
81	C12	R1	7.36632221424582
81	C10	R1	7.33985000288462
81	C3	R1	7.51569983828404
81	C14	R1	7.39231742277876
81	C5	R1	6.98868468677217
81	C24	R1	7.27612440527424
81	C6	R1	7.49984588708321
81	C21	R1	6.93073733756289
81	C19	R1	7.20945336562895
81	C1	R1	7.35755200461808
81	C22	R1	7.53915881110803
81	C4	R1	7.03342300153745
81	C13	R1	7.03342300153745
81	C18	R1	7.01122725542325
81	C11	R1	7.09803208296053
81	C16	R1	6.96578428466209
81	C8	R1	7.22881869049588
82	C23	R1	7.53138146051631
82	C12	R1	7.39231742277876
82	C10	R1	7.23840473932508
82	C3	R1	7.43462822763672
82	C14	R1	7.4178525148859
82	C5	R1	6.98868468677217
82	C9	R1	7.4093909361377
82	C24	R1	7.27612440527424
82	C6	R1	7.467605550083
82	C21	R1	7.4262647547021
82	C19	R1	7.37503943134692
82	C1	R1	7.23840473932508
82	C22	R1	7.4178525148859
82	C4	R1	7.02236781302845
82	C13	R1	7.29462074889163
82	C18	R1	7.33985000288462
82	C15	R1	7.56224242422107
82	C11	R1	7.06608919045777
82	C16	R1	7.27612440527424
82	C8	R1	7.22881869049588
82	C20	R1	7.2667865406949
82	C7	R1	7.34872815423108
83	C23	R1	7.38370429247405
83	C17	R1	7.11894107272351
83	C10	R1	7.4594316186373
83	C3	R1	7.4093909361377
83	C5	R1	7.5077946401987
83	C9	R1	7.29462074889163
83	C6	R1	7.467605550083
83	C21	R1	7.4093909361377
83	C19	R1	7.31288295528436
83	C1	R1	7.15987133677839
83	C22	R1	7.76818432477693
83	C4	R1	7.3037807481771
83	C13	R1	7.4262647547021
83	C18	R1	7.15987133677839
83	C11	R1	7.4178525148859
83	C16	R1	6.76818432477693
83	C8	R1	7.54689445988764
83	C20	R1	7.5077946401987
83	C7	R1	7.29462074889163
84	C23	R1	7.24792751344359
84	C17	R1	7.51569983828404
84	C12	R1	7.54689445988764
84	C10	R1	7.61470984411521
84	C3	R1	7.38370429247405
84	C5	R1	7.44294349584873
84	C9	R1	7.56224242422107
84	C24	R1	7.11894107272351
84	C6	R1	7.58496250072116
84	C19	R1	7.29462074889163
84	C1	R1	7.37503943134692
84	C22	R1	7.4178525148859
84	C4	R1	7.29462074889163
84	C18	R1	7.33985000288462
84	C15	R1	7.23840473932508
84	C16	R1	7.16992500144231
84	C20	R1	7.5077946401987
84	C7	R1	7.24792751344359
85	C23	R1	7.51569983828404
85	C17	R1	7.4178525148859
85	C10	R1	7.28540221886225
85	C3	R1	7.3037807481771
85	C14	R1	7.35755200461808
85	C5	R1	7.52356195605701
85	C9	R1	7.03342300153745
85	C24	R1	7.18982455888002
85	C6	R1	6.95419631038687
85	C21	R1	7.17990909001493
85	C19	R1	7.49185309632967
85	C22	R1	7.23840473932508
85	C4	R1	7.43462822763672
85	C13	R1	7.11894107272351
85	C18	R1	7.17990909001493
85	C15	R1	7.19967234483636
85	C11	R1	7.16992500144231
85	C8	R1	7
85	C20	R1	7.04439411935845
86	C23	R1	7.13955135239879
86	C17	R1	7.4093909361377
86	C12	R1	7.52356195605701
86	C10	R1	7.15987133677839
86	C3	R1	7.31288295528436
86	C14	R1	7.44294349584873
86	C5	R1	7.19967234483636
86	C9	R1	7.02236781302845
86	C24	R1	7.29462074889163
86	C6	R1	7.40087943628218
86	C21	R1	7.29462074889163
86	C19	R1	6.75488750216347
86	C1	R1	7.21916852046216
86	C22	R1	7.33985000288462
86	C4	R1	7.19967234483636
86	C13	R1	7.35755200461808
86	C18	R1	6.98868468677217
86	C15	R1	7.07681559705083
86	C11	R1	7.19967234483636
86	C16	R1	6.98868468677217
86	C8	R1	7.55458885167764
86	C20	R1	7.4093909361377
86	C7	R1	7.05528243550119
87	C23	R1	7.28540221886225
87	C17	R1	6.91886323727459
87	C12	R1	7.01122725542325
87	C10	R1	7.06608919045777
87	C3	R1	7.467605550083
87	C14	R1	7.4178525148859
87	C5	R1	7.44294349584873
87	C9	R1	7.31288295528436
87	C24	R1	7.2667865406949
87	C6	R1	7.28540221886225
87	C21	R1	7.62935662007961
87	C19	R1	7.05528243550119
87	C1	R1	7.33091687811462
87	C4	R1	7.59991284218713
87	C13	R1	7.4757334309664
87	C18	R1	6.89481776330794
87	C15	R1	7.2667865406949
87	C11	R1	7
87	C16	R1	7.2667865406949
87	C8	R1	7.13955135239879
87	C20	R1	7.49984588708321
87	C7	R1	7.34872815423108
88	C23	R1	7.2667865406949
88	C17	R1	7.5077946401987
88	C12	R1	7.44294349584873
88	C10	R1	7.16992500144231
88	C3	R1	7.07681559705083
88	C14	R1	7.23840473932508
88	C5	R1	7.14974711950468
88	C9	R1	7.18982455888002
88	C24	R1	7.33985000288462
88	C6	R1	7.19967234483636
88	C21	R1	7.33091687811462
88	C19	R1	7.57742882803575
88	C1	R1	7.45121111183233
88	C22	R1	7.45121111183233
88	C4	R1	7.07681559705083
88	C13	R1	7.32192809488736
88	C18	R1	7.29462074889163
88	C15	R1	7.15987133677839
88	C11	R1	7.22881869049588
88	C16	R1	7.04439411935845
88	C20	R1	7.04439411935845
89	C23	R1	7.35755200461808
89	C17	R1	7.29462074889163
89	C12	R1	7.58496250072116
89	C10	R1	7.31288295528436
89	C3	R1	7.467605550083
89	C14	R1	7.48381577726426
89	C5	R1	7.4178525148859
89	C24	R1	6.89481776330794
89	C6	R1	7
89	C21	R1	7.467605550083
89	C19	R1	7.4594316186373
89	C1	R1	7.28540221886225
89	C22	R1	7.03342300153745
89	C4	R1	7.56224242422107
89	C13	R1	7.45121111183233
89	C18	R1	7.39231742277876
89	C15	R1	7.09803208296053
89	C11	R1	7.11894107272351
89	C16	R1	6.82017896241519
89	C8	R1	7.57742882803575
89	C7	R1	7.15987133677839
90	C23	R1	7.39231742277876
90	C17	R1	7.34872815423108
90	C12	R1	7.23840473932508
90	C10	R1	7.39231742277876
90	C3	R1	7.4178525148859
90	C14	R1	7.35755200461808
90	C5	R1	7.34872815423108
90	C9	R1	7.36632221424582
90	C24	R1	7.23840473932508
90	C6	R1	6.90689059560852
90	C21	R1	7.24792751344359
90	C19	R1	7.33091687811462
90	C1	R1	7.27612440527424
90	C22	R1	7.34872815423108
90	C4	R1	7.32192809488736
90	C13	R1	7.33985000288462
90	C18	R1	7.4093909361377
90	C15	R1	7.01122725542325
90	C11	R1	7.31288295528436
90	C20	R1	7.19967234483636
91	C23	R1	6.98868468677217
91	C17	R1	7.37503943134692
91	C12	R1	7.36632221424582
91	C10	R1	7.32192809488736
91	C3	R1	7.09803208296053
91	C14	R1	7.12928301694497
91	C5	R1	7.4757334309664
91	C9	R1	7.36632221424582
91	C24	R1	7.33091687811462
91	C6	R1	7.38370429247405
91	C21	R1	7.09803208296053
91	C19	R1	7.32192809488736
91	C1	R1	7.24792751344359
91	C22	R1	7.21916852046216
91	C4	R1	7.29462074889163
91	C18	R1	6.56985560833095
91	C15	R1	7.3037807481771
91	C11	R1	7.12928301694497
91	C16	R1	7.18982455888002
91	C7	R1	7.31288295528436
92	C23	R1	7.48381577726426
92	C17	R1	7.60733031374961
92	C12	R1	7.22881869049588
92	C10	R1	7.3037807481771
92	C3	R1	7.4178525148859
92	C14	R1	7.24792751344359
92	C5	R1	7.25738784269265
92	C9	R1	7.17990909001493
92	C24	R1	7.55458885167764
92	C6	R1	6.97727992349992
92	C21	R1	7.24792751344359
92	C19	R1	7.09803208296053
92	C1	R1	7.52356195605701
92	C22	R1	7.25738784269265
92	C4	R1	7.2667865406949
92	C13	R1	7.53138146051631
92	C18	R1	7.4093909361377
92	C15	R1	6.78135971352466
92	C11	R1	7.37503943134692
92	C16	R1	7.14974711950468
92	C8	R1	7.2667865406949
92	C20	R1	7.45121111183233
92	C7	R1	7.36632221424582
93	C23	R1	7.27612440527424
93	C12	R1	7.09803208296053
93	C10	R1	7.32192809488736
93	C14	R1	7.11894107272351
93	C5	R1	7.44294349584873
93	C9	R1	7.24792751344359
93	C24	R1	7.29462074889163
93	C6	R1	7.20945336562895
93	C21	R1	7.13955135239879
93	C19	R1	7.02236781302845
93	C1	R1	7.39231742277876
93	C22	R1	7.28540221886225
93	C13	R1	7.02236781302845
93	C18	R1	7.20945336562895
93	C15	R1	7.17990909001493
93	C11	R1	7.05528243550119
93	C16	R1	7.12928301694497
93	C8	R1	7.05528243550119
93	C7	R1	7.29462074889163
94	C17	R1	7.19967234483636
94	C12	R1	7.36632221424582
94	C10	R1	6.70043971814109
94	C3	R1	7.6724253419715
94	C14	R1	7.49984588708321
94	C5	R1	7.31288295528436
94	C9	R1	7.37503943134692
94	C24	R1	7.59991284218713
94	C6	R1	7.23840473932508
94	C21	R1	7.24792751344359
94	C19	R1	7.20945336562895
94	C1	R1	7.22881869049588
94	C22	R1	7.2667865406949
94	C4	R1	7.4262647547021
94	C13	R1	7.34872815423108
94	C18	R1	7.13955135239879
94	C15	R1	7.11894107272351
94	C11	R1	7.33985000288462
94	C16	R1	7.10852445677817
94	C8	R1	7.12928301694497
94	C7	R1	7.02236781302845
95	C23	R1	7.22881869049588
95	C12	R1	7.19967234483636
95	C10	R1	7.49185309632967
95	C3	R1	7.61470984411521
95	C5	R1	7.21916852046216
95	C9	R1	7.08746284125034
95	C6	R1	7.10852445677817
95	C21	R1	7.39231742277876
95	C19	R1	7.4093909361377
95	C1	R1	6.98868468677217
95	C22	R1	7.2667865406949
95	C4	R1	7.39231742277876
95	C13	R1	7.33091687811462
95	C15	R1	7.21916852046216
95	C11	R1	7.13955135239879
95	C16	R1	7.37503943134692
95	C8	R1	7.24792751344359
95	C20	R1	6.93073733756289
95	C7	R1	7.71424551766612
96	C23	R1	7.38370429247405
96	C17	R1	7.3037807481771
96	C12	R1	7.31288295528436
96	C10	R1	7.24792751344359
96	C3	R1	7.34872815423108
96	C14	R1	7.4262647547021
96	C5	R1	7.27612440527424
96	C9	R1	7.12928301694497
96	C24	R1	7.24792751344359
96	C6	R1	7.2667865406949
96	C21	R1	7.32192809488736
96	C19	R1	7.5077946401987
96	C1	R1	7.35755200461808
96	C22	R1	7.21916852046216
96	C4	R1	7.51569983828404
96	C13	R1	7.3037807481771
96	C18	R1	7.23840473932508
96	C15	R1	7.10852445677817
96	C11	R1	7.06608919045777
96	C16	R1	7.21916852046216
96	C8	R1	7.53138146051631
96	C20	R1	7.2667865406949
96	C7	R1	7.12928301694497
97	C23	R1	7.11894107272351
[truncated: 14,527 more rows]
