# Supplementary material for: Stochastic modelling of single-cell gene expression adaptation reveals non-genomic contribution to evolution of tumor subclones
Source: bioRxiv. 2024 Apr 20:2024.04.17.588869. Preprint. [Version 1] doi: 10.1101/2024.04.17.588869 (PMC11071284; doi:10.1101/2024.04.17.588869)
Supplement: Supplement 2 [file media-2.zip › Supplementary Files/Simulated Data/Adaptive_Simulation/tr_1.1_sq_1.5_r_150_a_.125.csv]

gene	species	replicate	exprval
1	C23	R1	7.40087943628218
1	C17	R1	7.23840473932508
1	C12	R1	7.29462074889163
1	C10	R1	7.32192809488736
1	C3	R1	7.18982455888002
1	C14	R1	7.4093909361377
1	C5	R1	7.21916852046216
1	C9	R1	7.37503943134692
1	C24	R1	7.14974711950468
1	C6	R1	7.32192809488736
1	C21	R1	7.12928301694497
1	C19	R1	7.07681559705083
1	C1	R1	7.53138146051631
1	C22	R1	7.23840473932508
1	C4	R1	7.62205181945638
1	C13	R1	7.10852445677817
1	C18	R1	7.27612440527424
1	C11	R1	7.24792751344359
1	C16	R1	7.17990909001493
1	C8	R1	7.39231742277876
1	C20	R1	7.53138146051631
1	C7	R1	6.88264304936184
2	C23	R1	7.2667865406949
2	C17	R1	7.48381577726426
2	C12	R1	7.25738784269265
2	C10	R1	7.4757334309664
2	C14	R1	7.21916852046216
2	C5	R1	7.20945336562895
2	C9	R1	7.35755200461808
2	C24	R1	7.37503943134692
2	C6	R1	7.4757334309664
2	C21	R1	7.23840473932508
2	C19	R1	7.4093909361377
2	C1	R1	7.40087943628218
2	C22	R1	6.84549005094437
2	C4	R1	7.22881869049588
2	C13	R1	7.4757334309664
2	C18	R1	7.4594316186373
2	C15	R1	7.19967234483636
2	C16	R1	7.12928301694497
2	C8	R1	7.34872815423108
2	C20	R1	7.24792751344359
2	C7	R1	7.3037807481771
3	C23	R1	7.38370429247405
3	C17	R1	7.53138146051631
3	C12	R1	7.13955135239879
3	C10	R1	7.59245703726808
3	C3	R1	7.36632221424582
3	C14	R1	7.35755200461808
3	C5	R1	7
3	C9	R1	6.82017896241519
3	C24	R1	7.21916852046216
3	C6	R1	7.13955135239879
3	C21	R1	6.90689059560852
3	C19	R1	6.95419631038687
3	C1	R1	7.05528243550119
3	C22	R1	7.3037807481771
3	C4	R1	7.36632221424582
3	C13	R1	7.31288295528436
3	C18	R1	6.97727992349992
3	C15	R1	7.06608919045777
3	C11	R1	7.04439411935845
3	C16	R1	7.25738784269265
3	C8	R1	7.44294349584873
3	C20	R1	7.33091687811462
3	C7	R1	7.20945336562895
4	C23	R1	7.53138146051631
4	C17	R1	7.21916852046216
4	C12	R1	7.2667865406949
4	C10	R1	7.54689445988764
4	C3	R1	7.18982455888002
4	C14	R1	7.19967234483636
4	C5	R1	7.38370429247405
4	C9	R1	7.19967234483636
4	C6	R1	7.11894107272351
4	C21	R1	7.49984588708321
4	C19	R1	7.39231742277876
4	C1	R1	7.11894107272351
4	C22	R1	7.23840473932508
4	C4	R1	7.11894107272351
4	C13	R1	7.32192809488736
4	C18	R1	7.24792751344359
4	C15	R1	7.05528243550119
4	C11	R1	7.61470984411521
4	C16	R1	7.02236781302845
4	C8	R1	7.29462074889163
4	C20	R1	7.27612440527424
4	C7	R1	7.4093909361377
5	C23	R1	7.34872815423108
5	C17	R1	7.36632221424582
5	C12	R1	7.27612440527424
5	C10	R1	7.14974711950468
5	C3	R1	7.14974711950468
5	C14	R1	7.10852445677817
5	C5	R1	7.17990909001493
5	C9	R1	7.34872815423108
5	C6	R1	7.40087943628218
5	C21	R1	7.22881869049588
5	C19	R1	7.32192809488736
5	C1	R1	7.25738784269265
5	C22	R1	7.21916852046216
5	C4	R1	7.11894107272351
5	C13	R1	7.4594316186373
5	C18	R1	6.90689059560852
5	C15	R1	7.22881869049588
5	C11	R1	7.10852445677817
5	C16	R1	7.24792751344359
5	C8	R1	7.4262647547021
5	C7	R1	7.29462074889163
6	C23	R1	7.21916852046216
6	C17	R1	7.11894107272351
6	C12	R1	7.3037807481771
6	C3	R1	7.40087943628218
6	C14	R1	7.54689445988764
6	C5	R1	7.03342300153745
6	C9	R1	7.33091687811462
6	C24	R1	7.32192809488736
6	C6	R1	7.49984588708321
6	C21	R1	7.44294349584873
6	C19	R1	7.49185309632967
6	C1	R1	7.5077946401987
6	C22	R1	7.36632221424582
6	C18	R1	7.20945336562895
6	C15	R1	7.13955135239879
6	C11	R1	7.09803208296053
6	C16	R1	7.23840473932508
6	C20	R1	6.89481776330794
6	C7	R1	7.18982455888002
7	C23	R1	7.51569983828404
7	C10	R1	7.07681559705083
7	C5	R1	7.37503943134692
7	C9	R1	7.22881869049588
7	C24	R1	7.24792751344359
7	C6	R1	7.18982455888002
7	C21	R1	7.39231742277876
7	C19	R1	7.35755200461808
7	C1	R1	7.33985000288462
7	C4	R1	7.4262647547021
7	C13	R1	7.59245703726808
7	C18	R1	7.49984588708321
7	C11	R1	7.13955135239879
7	C16	R1	7.33985000288462
7	C8	R1	7.3037807481771
7	C20	R1	6.95419631038687
7	C7	R1	7.20945336562895
8	C23	R1	7.4594316186373
8	C17	R1	7.44294349584873
8	C12	R1	7.2667865406949
8	C10	R1	7.28540221886225
8	C3	R1	7.32192809488736
8	C5	R1	7.08746284125034
8	C9	R1	7.33091687811462
8	C24	R1	7.60733031374961
8	C6	R1	7.19967234483636
8	C21	R1	7.32192809488736
8	C19	R1	7.49185309632967
8	C22	R1	7.16992500144231
8	C4	R1	7.56985560833095
8	C13	R1	7.60733031374961
8	C18	R1	7.28540221886225
8	C15	R1	7.14974711950468
8	C11	R1	6.94251450533924
8	C16	R1	7.11894107272351
8	C8	R1	6.89481776330794
8	C20	R1	7.07681559705083
8	C7	R1	7.53915881110803
9	C23	R1	7.63662462054365
9	C17	R1	7.01122725542325
9	C12	R1	7.24792751344359
9	C10	R1	7.4178525148859
9	C3	R1	7.63662462054365
9	C14	R1	7.21916852046216
9	C5	R1	7.10852445677817
9	C9	R1	7.10852445677817
9	C24	R1	7.29462074889163
9	C6	R1	7.13955135239879
9	C21	R1	7.21916852046216
9	C19	R1	7.04439411935845
9	C1	R1	7.21916852046216
9	C22	R1	7.3037807481771
9	C4	R1	7.44294349584873
9	C13	R1	7.24792751344359
9	C18	R1	6.95419631038687
9	C15	R1	7.04439411935845
9	C11	R1	7.15987133677839
9	C16	R1	6.85798099512757
9	C20	R1	7.05528243550119
9	C7	R1	7.33091687811462
10	C23	R1	7.54689445988764
10	C17	R1	7.4262647547021
10	C12	R1	7.01122725542325
10	C10	R1	7.03342300153745
10	C3	R1	7.35755200461808
10	C14	R1	7.55458885167764
10	C5	R1	7.62935662007961
10	C9	R1	7.36632221424582
10	C24	R1	7.21916852046216
10	C6	R1	7.7279204545632
10	C21	R1	7.38370429247405
10	C19	R1	7.4178525148859
10	C1	R1	7.19967234483636
10	C22	R1	7.37503943134692
10	C4	R1	7.03342300153745
10	C13	R1	7.31288295528436
10	C18	R1	7.02236781302845
10	C15	R1	7.33091687811462
10	C11	R1	7.05528243550119
10	C16	R1	7.17990909001493
10	C8	R1	6.61470984411521
10	C20	R1	7.56224242422107
10	C7	R1	7.34872815423108
11	C23	R1	7.36632221424582
11	C17	R1	7.20945336562895
11	C12	R1	7.17990909001493
11	C3	R1	7.45121111183233
11	C14	R1	7.18982455888002
11	C5	R1	7.38370429247405
11	C9	R1	7.18982455888002
11	C24	R1	6.97727992349992
11	C6	R1	7.31288295528436
11	C21	R1	7.70735913208088
11	C19	R1	7.39231742277876
11	C1	R1	7.27612440527424
11	C22	R1	7.07681559705083
11	C4	R1	7.31288295528436
11	C13	R1	7.14974711950468
11	C18	R1	7.37503943134692
11	C15	R1	7.35755200461808
11	C11	R1	7.11894107272351
11	C16	R1	7.01122725542325
11	C8	R1	7.12928301694497
11	C20	R1	7.62205181945638
11	C7	R1	7.39231742277876
12	C17	R1	7.37503943134692
12	C12	R1	7.48381577726426
12	C10	R1	7.33091687811462
12	C3	R1	7.31288295528436
12	C14	R1	7.2667865406949
12	C5	R1	7.18982455888002
12	C9	R1	7.19967234483636
12	C24	R1	7.35755200461808
12	C6	R1	7.16992500144231
12	C21	R1	7.34872815423108
12	C19	R1	7.4262647547021
12	C1	R1	7.33091687811462
12	C22	R1	7.20945336562895
12	C13	R1	7.33091687811462
12	C15	R1	7.40087943628218
12	C11	R1	7
12	C16	R1	7.49185309632967
12	C8	R1	7.56224242422107
12	C7	R1	7.61470984411521
13	C23	R1	7.18982455888002
13	C17	R1	7.27612440527424
13	C12	R1	7.14974711950468
13	C10	R1	7.31288295528436
13	C3	R1	7.24792751344359
13	C14	R1	7.07681559705083
13	C5	R1	7.4093909361377
13	C9	R1	7.467605550083
13	C24	R1	7.28540221886225
13	C6	R1	7.49185309632967
13	C19	R1	7.11894107272351
13	C1	R1	7.32192809488736
13	C22	R1	7.35755200461808
13	C4	R1	7.32192809488736
13	C13	R1	7.29462074889163
13	C18	R1	7.19967234483636
13	C15	R1	7.23840473932508
13	C11	R1	7.24792751344359
13	C16	R1	7.07681559705083
13	C8	R1	7.06608919045777
13	C20	R1	7.32192809488736
13	C7	R1	7.04439411935845
14	C23	R1	7.57742882803575
14	C17	R1	7.4262647547021
14	C12	R1	7.53138146051631
14	C10	R1	7.09803208296053
14	C3	R1	7.52356195605701
14	C14	R1	7.28540221886225
14	C5	R1	6.6724253419715
14	C9	R1	7.65821148275179
14	C24	R1	7.17990909001493
14	C6	R1	7.38370429247405
14	C21	R1	7.38370429247405
14	C19	R1	7.4178525148859
14	C1	R1	7.27612440527424
14	C22	R1	7.27612440527424
14	C4	R1	7.22881869049588
14	C13	R1	7.20945336562895
14	C18	R1	7.20945336562895
14	C15	R1	7.16992500144231
14	C11	R1	7.29462074889163
14	C16	R1	7.27612440527424
14	C8	R1	7.62205181945638
14	C20	R1	7.19967234483636
14	C7	R1	7.48381577726426
15	C10	R1	7.14974711950468
15	C3	R1	7.17990909001493
15	C14	R1	7.24792751344359
15	C5	R1	7.23840473932508
15	C9	R1	7.25738784269265
15	C24	R1	7.25738784269265
15	C6	R1	7.33091687811462
15	C21	R1	7.52356195605701
15	C19	R1	7.12928301694497
15	C1	R1	7.07681559705083
15	C22	R1	7.53915881110803
15	C4	R1	7.44294349584873
15	C13	R1	7.20945336562895
15	C18	R1	7.45121111183233
15	C15	R1	7.29462074889163
15	C11	R1	6.97727992349992
15	C16	R1	7.13955135239879
15	C8	R1	7.21916852046216
15	C20	R1	7.27612440527424
15	C7	R1	7.20945336562895
16	C23	R1	7.11894107272351
16	C17	R1	7.3037807481771
16	C12	R1	7.08746284125034
16	C10	R1	7.16992500144231
16	C3	R1	7.07681559705083
16	C14	R1	7.24792751344359
16	C5	R1	7.19967234483636
16	C24	R1	7.49984588708321
16	C6	R1	7.44294349584873
16	C21	R1	7.21916852046216
16	C19	R1	7.20945336562895
16	C1	R1	7.14974711950468
16	C22	R1	7.09803208296053
16	C4	R1	7.15987133677839
16	C13	R1	7.32192809488736
16	C18	R1	7.07681559705083
16	C15	R1	7.39231742277876
16	C11	R1	7.16992500144231
16	C16	R1	7.17990909001493
16	C8	R1	7.56985560833095
16	C20	R1	7.4093909361377
16	C7	R1	7.33985000288462
17	C23	R1	7.23840473932508
17	C17	R1	7.09803208296053
17	C12	R1	7.01122725542325
17	C10	R1	7.34872815423108
17	C3	R1	7.05528243550119
17	C5	R1	7.2667865406949
17	C9	R1	6.88264304936184
17	C24	R1	7.17990909001493
17	C21	R1	7.3037807481771
17	C19	R1	7.25738784269265
17	C22	R1	7.12928301694497
17	C4	R1	7.3037807481771
17	C13	R1	7.34872815423108
17	C18	R1	7.22881869049588
17	C15	R1	7.31288295528436
17	C8	R1	7.36632221424582
17	C20	R1	7.04439411935845
18	C23	R1	7.01122725542325
18	C17	R1	7.16992500144231
18	C12	R1	7.49984588708321
18	C10	R1	7.21916852046216
18	C3	R1	7.40087943628218
18	C14	R1	7.48381577726426
18	C5	R1	6.93073733756289
18	C9	R1	7.32192809488736
18	C24	R1	7.2667865406949
18	C21	R1	7.4093909361377
18	C19	R1	7.78790255939143
18	C1	R1	7.18982455888002
18	C22	R1	7.04439411935845
18	C4	R1	7.39231742277876
18	C13	R1	7.15987133677839
18	C18	R1	7.467605550083
18	C15	R1	7.32192809488736
18	C11	R1	7.13955135239879
18	C16	R1	7.34872815423108
18	C8	R1	7.24792751344359
18	C20	R1	7.54689445988764
18	C7	R1	7.33091687811462
19	C23	R1	6.97727992349992
19	C17	R1	7.21916852046216
19	C12	R1	7.19967234483636
19	C10	R1	7.20945336562895
19	C3	R1	7.19967234483636
19	C14	R1	7.36632221424582
19	C5	R1	7.13955135239879
19	C9	R1	7.29462074889163
19	C24	R1	7.02236781302845
19	C6	R1	7.45121111183233
19	C21	R1	7.19967234483636
19	C19	R1	7.49185309632967
19	C1	R1	7.37503943134692
19	C22	R1	7.07681559705083
19	C4	R1	7.13955135239879
19	C13	R1	7.29462074889163
19	C18	R1	7.39231742277876
19	C15	R1	7.24792751344359
19	C16	R1	7.34872815423108
19	C8	R1	6.98868468677217
19	C20	R1	7.39231742277876
19	C7	R1	7.4594316186373
20	C23	R1	7.12928301694497
20	C17	R1	7.18982455888002
20	C10	R1	7.4757334309664
20	C3	R1	7.29462074889163
20	C14	R1	7.48381577726426
20	C5	R1	7.43462822763672
20	C9	R1	7.01122725542325
20	C21	R1	7.55458885167764
20	C19	R1	7.4594316186373
20	C1	R1	7.59991284218713
20	C22	R1	7.14974711950468
20	C4	R1	7.24792751344359
20	C13	R1	7.15987133677839
20	C18	R1	7.22881869049588
20	C15	R1	7.28540221886225
20	C11	R1	7.59991284218713
20	C16	R1	7.12928301694497
20	C8	R1	7.51569983828404
20	C20	R1	7.3037807481771
20	C7	R1	7.33091687811462
21	C23	R1	7.5077946401987
21	C17	R1	7.39231742277876
21	C12	R1	7.44294349584873
21	C10	R1	7.18982455888002
21	C14	R1	7.2667865406949
21	C24	R1	7.36632221424582
21	C6	R1	7.37503943134692
21	C21	R1	7.13955135239879
21	C19	R1	7.33091687811462
21	C1	R1	7.19967234483636
21	C22	R1	7.21916852046216
21	C4	R1	7.4757334309664
21	C13	R1	7.43462822763672
21	C18	R1	7.02236781302845
21	C15	R1	7.28540221886225
21	C16	R1	7.17990909001493
21	C8	R1	7.21916852046216
21	C20	R1	7.15987133677839
22	C23	R1	7.10852445677817
22	C17	R1	7.52356195605701
22	C12	R1	7.4594316186373
22	C10	R1	7.33091687811462
22	C3	R1	7.45121111183233
22	C14	R1	7.63662462054365
22	C9	R1	7.62935662007961
22	C24	R1	7.22881869049588
22	C6	R1	7.12928301694497
22	C21	R1	7.43462822763672
22	C19	R1	7.29462074889163
22	C1	R1	7.40087943628218
22	C4	R1	6.75488750216347
22	C13	R1	7.13955135239879
22	C18	R1	7.33091687811462
22	C15	R1	7.23840473932508
22	C8	R1	7.21916852046216
22	C20	R1	7.18982455888002
22	C7	R1	7.09803208296053
23	C23	R1	6.95419631038687
23	C17	R1	7.45121111183233
23	C12	R1	7.40087943628218
23	C10	R1	7.21916852046216
23	C3	R1	7.33985000288462
23	C14	R1	7.3037807481771
23	C5	R1	7.35755200461808
23	C9	R1	6.95419631038687
23	C24	R1	7.27612440527424
23	C6	R1	7.25738784269265
23	C21	R1	7.37503943134692
23	C19	R1	7.34872815423108
23	C1	R1	7.48381577726426
23	C22	R1	7.04439411935845
23	C4	R1	7.29462074889163
23	C13	R1	7.19967234483636
23	C16	R1	7.09803208296053
23	C8	R1	7.14974711950468
23	C20	R1	7.18982455888002
23	C7	R1	7
24	C17	R1	7.35755200461808
24	C12	R1	7.35755200461808
24	C10	R1	7.39231742277876
24	C14	R1	7.56985560833095
24	C5	R1	7.43462822763672
24	C9	R1	7.09803208296053
24	C24	R1	7.55458885167764
24	C6	R1	7.36632221424582
24	C21	R1	7.07681559705083
24	C1	R1	7.3037807481771
24	C22	R1	7.07681559705083
24	C4	R1	7.4178525148859
24	C13	R1	7.48381577726426
24	C18	R1	7.31288295528436
24	C15	R1	7.4262647547021
24	C11	R1	7.4093909361377
24	C16	R1	7.09803208296053
24	C8	R1	7.29462074889163
24	C20	R1	7.2667865406949
24	C7	R1	7.18982455888002
25	C23	R1	7.19967234483636
25	C17	R1	7.17990909001493
25	C12	R1	7.61470984411521
25	C10	R1	7.32192809488736
25	C3	R1	7.4093909361377
25	C14	R1	7.15987133677839
25	C5	R1	6.94251450533924
25	C9	R1	7.12928301694497
25	C24	R1	7.38370429247405
25	C6	R1	7.55458885167764
25	C21	R1	7.51569983828404
25	C19	R1	7.22881869049588
25	C1	R1	7.21916852046216
25	C22	R1	7.17990909001493
25	C18	R1	7.27612440527424
25	C15	R1	7.19967234483636
25	C11	R1	7.17990909001493
25	C16	R1	7.22881869049588
25	C8	R1	7.4262647547021
25	C20	R1	7.44294349584873
25	C7	R1	7.09803208296053
26	C23	R1	7.27612440527424
26	C17	R1	7.25738784269265
26	C10	R1	7.65105169117893
26	C3	R1	7.23840473932508
26	C5	R1	7.23840473932508
26	C9	R1	7.56985560833095
26	C24	R1	7.27612440527424
26	C6	R1	7.32192809488736
26	C21	R1	7.4178525148859
26	C1	R1	7.33091687811462
26	C22	R1	7.19967234483636
26	C4	R1	7.23840473932508
26	C13	R1	7.33985000288462
26	C18	R1	7.33985000288462
26	C15	R1	7.27612440527424
26	C11	R1	6.93073733756289
26	C16	R1	7.05528243550119
26	C8	R1	7.57742882803575
26	C20	R1	7.467605550083
26	C7	R1	7.4178525148859
27	C17	R1	7.27612440527424
27	C12	R1	7.68650052718322
27	C10	R1	7.08746284125034
27	C3	R1	7.18982455888002
27	C14	R1	7.15987133677839
27	C5	R1	7.4594316186373
27	C9	R1	7.56224242422107
27	C24	R1	7.33985000288462
27	C6	R1	7.06608919045777
27	C21	R1	7.4594316186373
27	C19	R1	7.04439411935845
27	C1	R1	7.32192809488736
27	C22	R1	7.19967234483636
27	C13	R1	7.31288295528436
27	C18	R1	7.40087943628218
27	C11	R1	7.33091687811462
27	C16	R1	7.31288295528436
27	C8	R1	7.4093909361377
27	C20	R1	7.2667865406949
27	C7	R1	7.20945336562895
28	C23	R1	7.2667865406949
28	C17	R1	7.12928301694497
28	C12	R1	7.15987133677839
28	C3	R1	7.06608919045777
28	C14	R1	7.35755200461808
28	C5	R1	7.18982455888002
28	C9	R1	7.27612440527424
28	C24	R1	7.22881869049588
28	C6	R1	7.20945336562895
28	C21	R1	7.10852445677817
28	C19	R1	7.12928301694497
28	C1	R1	7.34872815423108
28	C22	R1	7.33091687811462
28	C4	R1	7.37503943134692
28	C13	R1	7.35755200461808
28	C18	R1	6.94251450533924
28	C11	R1	7.20945336562895
28	C16	R1	6.97727992349992
28	C8	R1	7.3037807481771
28	C20	R1	7.14974711950468
28	C7	R1	7.21916852046216
29	C23	R1	7.15987133677839
29	C17	R1	6.90689059560852
29	C12	R1	7.03342300153745
29	C10	R1	7.27612440527424
29	C3	R1	7.4262647547021
29	C9	R1	7.24792751344359
29	C24	R1	7.07681559705083
29	C6	R1	7.14974711950468
29	C21	R1	7.25738784269265
29	C1	R1	7.33091687811462
29	C22	R1	7.08746284125034
29	C4	R1	7.05528243550119
29	C13	R1	7.40087943628218
29	C18	R1	6.94251450533924
29	C15	R1	7.4757334309664
29	C11	R1	7.16992500144231
29	C16	R1	7.20945336562895
29	C8	R1	7.34872815423108
29	C20	R1	7.2667865406949
29	C7	R1	7.38370429247405
30	C23	R1	7.08746284125034
30	C17	R1	7.19967234483636
30	C12	R1	7.5077946401987
30	C10	R1	7.7279204545632
30	C14	R1	7.04439411935845
30	C5	R1	7.32192809488736
30	C9	R1	7.27612440527424
30	C6	R1	7.32192809488736
30	C21	R1	6.89481776330794
30	C19	R1	7.33091687811462
30	C1	R1	7.23840473932508
30	C22	R1	7.51569983828404
30	C4	R1	7.14974711950468
30	C13	R1	7.18982455888002
30	C18	R1	7.38370429247405
30	C11	R1	7.17990909001493
30	C16	R1	7.21916852046216
30	C8	R1	7.35755200461808
31	C23	R1	7.05528243550119
31	C17	R1	7.4178525148859
31	C12	R1	7.38370429247405
31	C10	R1	7.11894107272351
31	C3	R1	7.58496250072116
31	C14	R1	7.24792751344359
31	C5	R1	7.4262647547021
31	C24	R1	7.19967234483636
31	C6	R1	7.02236781302845
31	C21	R1	7.18982455888002
31	C19	R1	6.94251450533924
31	C22	R1	7.29462074889163
31	C4	R1	7.27612440527424
31	C13	R1	7.25738784269265
31	C18	R1	7.25738784269265
31	C11	R1	7.18982455888002
31	C16	R1	6.91886323727459
31	C8	R1	7.10852445677817
31	C20	R1	7.54689445988764
31	C7	R1	7.01122725542325
32	C23	R1	7.08746284125034
32	C12	R1	7.33985000288462
32	C10	R1	7.07681559705083
32	C3	R1	7.44294349584873
32	C14	R1	7.24792751344359
32	C5	R1	7.53915881110803
32	C24	R1	7.31288295528436
32	C6	R1	7.45121111183233
32	C21	R1	7.23840473932508
32	C19	R1	7.13955135239879
32	C22	R1	6.98868468677217
32	C4	R1	7.36632221424582
32	C13	R1	7.19967234483636
32	C18	R1	7.27612440527424
32	C15	R1	7.02236781302845
32	C11	R1	7.07681559705083
32	C16	R1	7.16992500144231
32	C20	R1	7.2667865406949
32	C7	R1	7.22881869049588
33	C23	R1	7.23840473932508
33	C17	R1	7.2667865406949
33	C10	R1	7.40087943628218
33	C3	R1	7.4178525148859
33	C14	R1	7.32192809488736
33	C5	R1	7.34872815423108
33	C9	R1	7.23840473932508
33	C24	R1	7.3037807481771
33	C6	R1	7.3037807481771
33	C19	R1	7.37503943134692
33	C4	R1	7.05528243550119
33	C18	R1	7.07681559705083
33	C15	R1	6.93073733756289
33	C11	R1	7
33	C16	R1	7.32192809488736
33	C8	R1	7.19967234483636
33	C20	R1	7.45121111183233
33	C7	R1	7.15987133677839
34	C23	R1	7.16992500144231
34	C17	R1	7.22881869049588
34	C12	R1	7.21916852046216
34	C10	R1	7.35755200461808
34	C3	R1	7.5077946401987
34	C14	R1	7.56224242422107
34	C5	R1	7.14974711950468
34	C9	R1	7.20945336562895
34	C24	R1	7.07681559705083
34	C6	R1	7.19967234483636
34	C21	R1	7.36632221424582
34	C19	R1	7.60733031374961
34	C1	R1	7.2667865406949
34	C4	R1	7.33091687811462
34	C13	R1	7.27612440527424
34	C18	R1	7.03342300153745
34	C15	R1	7.21916852046216
34	C11	R1	7.01122725542325
34	C8	R1	7.33091687811462
34	C20	R1	7.39231742277876
34	C7	R1	7.59991284218713
35	C23	R1	7.13955135239879
35	C17	R1	7.3037807481771
35	C12	R1	7.39231742277876
35	C10	R1	7.33091687811462
35	C3	R1	7.38370429247405
35	C14	R1	7.17990909001493
35	C5	R1	7.03342300153745
35	C9	R1	7.39231742277876
35	C24	R1	7.35755200461808
35	C6	R1	7.4594316186373
35	C21	R1	7.36632221424582
35	C19	R1	7.4178525148859
35	C1	R1	7.10852445677817
35	C22	R1	7.04439411935845
35	C4	R1	7.24792751344359
35	C13	R1	7.35755200461808
35	C18	R1	7.14974711950468
35	C15	R1	7.15987133677839
35	C11	R1	7.06608919045777
35	C16	R1	7.467605550083
35	C8	R1	7.39231742277876
35	C20	R1	7.27612440527424
35	C7	R1	7.09803208296053
36	C23	R1	7.48381577726426
36	C12	R1	7.33091687811462
36	C10	R1	7.31288295528436
36	C3	R1	7.23840473932508
36	C14	R1	7.19967234483636
36	C5	R1	6.94251450533924
36	C9	R1	7.25738784269265
36	C24	R1	7.51569983828404
36	C6	R1	7.55458885167764
36	C21	R1	7.36632221424582
36	C19	R1	7.32192809488736
36	C1	R1	7.17990909001493
36	C22	R1	7.39231742277876
36	C4	R1	7.15987133677839
36	C13	R1	7.71424551766612
36	C15	R1	7.13955135239879
36	C11	R1	7.4262647547021
36	C16	R1	7.27612440527424
36	C20	R1	7.32192809488736
36	C7	R1	7.34872815423108
37	C23	R1	7.17990909001493
37	C17	R1	7.35755200461808
37	C12	R1	7.23840473932508
37	C10	R1	7.4262647547021
37	C3	R1	7.37503943134692
37	C14	R1	7.69348695749933
37	C5	R1	7.48381577726426
37	C9	R1	7.21916852046216
37	C24	R1	7.20945336562895
37	C6	R1	7.43462822763672
37	C21	R1	7.54689445988764
37	C19	R1	7.16992500144231
37	C1	R1	7.18982455888002
37	C22	R1	7.27612440527424
37	C4	R1	7.17990909001493
37	C13	R1	7.25738784269265
37	C18	R1	7.4178525148859
37	C15	R1	7.20945336562895
37	C11	R1	7.4262647547021
37	C16	R1	7.23840473932508
37	C8	R1	7.33985000288462
37	C20	R1	7.05528243550119
37	C7	R1	7.28540221886225
38	C23	R1	7.38370429247405
38	C17	R1	7.40087943628218
38	C12	R1	7.16992500144231
38	C10	R1	7.4262647547021
38	C3	R1	7.53138146051631
38	C14	R1	7.02236781302845
38	C5	R1	7.31288295528436
38	C9	R1	6.97727992349992
38	C24	R1	7.36632221424582
38	C6	R1	7.21916852046216
38	C21	R1	7.09803208296053
38	C19	R1	7.45121111183233
38	C1	R1	7.28540221886225
38	C22	R1	7.4093909361377
38	C4	R1	7.45121111183233
38	C13	R1	7.17990909001493
38	C18	R1	7.54689445988764
38	C15	R1	7.32192809488736
38	C8	R1	7.21916852046216
39	C23	R1	7.40087943628218
39	C17	R1	7.33091687811462
39	C12	R1	7.29462074889163
39	C10	R1	7.33091687811462
39	C3	R1	7.23840473932508
39	C14	R1	6.85798099512757
39	C5	R1	7.27612440527424
39	C24	R1	7.08746284125034
39	C21	R1	7.15987133677839
39	C1	R1	7.28540221886225
39	C22	R1	7.34872815423108
39	C4	R1	7.33985000288462
39	C13	R1	7.27612440527424
39	C18	R1	6.8703647195834
39	C15	R1	7.4093909361377
39	C11	R1	7.4262647547021
39	C16	R1	7.15987133677839
39	C8	R1	7.2667865406949
39	C7	R1	7.51569983828404
40	C23	R1	7.4262647547021
40	C17	R1	7.49984588708321
40	C10	R1	7.57742882803575
40	C3	R1	7.3037807481771
40	C14	R1	7.27612440527424
40	C5	R1	7.20945336562895
40	C9	R1	7.31288295528436
40	C24	R1	7.49984588708321
40	C6	R1	7.40087943628218
40	C21	R1	6.98868468677217
40	C19	R1	7.32192809488736
40	C1	R1	7.3037807481771
40	C22	R1	7.5077946401987
40	C13	R1	7.29462074889163
40	C18	R1	7.5077946401987
40	C15	R1	7.04439411935845
40	C11	R1	7.16992500144231
40	C16	R1	7.11894107272351
40	C8	R1	7.36632221424582
40	C20	R1	6.8073549220576
40	C7	R1	7.48381577726426
41	C23	R1	7.21916852046216
41	C17	R1	7.15987133677839
41	C12	R1	7.18982455888002
41	C10	R1	7.10852445677817
41	C3	R1	7.29462074889163
41	C14	R1	7.39231742277876
41	C5	R1	7.44294349584873
41	C9	R1	7.2667865406949
41	C24	R1	7.40087943628218
41	C21	R1	7.17990909001493
41	C19	R1	7.18982455888002
41	C1	R1	7.04439411935845
41	C22	R1	7.36632221424582
41	C4	R1	7.34872815423108
41	C13	R1	7.08746284125034
41	C18	R1	7.24792751344359
41	C15	R1	7.38370429247405
41	C11	R1	7.49984588708321
41	C16	R1	7.21916852046216
41	C20	R1	7.18982455888002
41	C7	R1	6.8703647195834
42	C23	R1	7.43462822763672
42	C12	R1	7.53915881110803
42	C10	R1	7.37503943134692
42	C3	R1	7.20945336562895
42	C14	R1	7.19967234483636
42	C5	R1	7.48381577726426
42	C9	R1	6.90689059560852
42	C24	R1	7.29462074889163
42	C6	R1	7.28540221886225
42	C21	R1	7.21916852046216
42	C19	R1	7.4594316186373
42	C1	R1	7.16992500144231
42	C4	R1	7.4757334309664
42	C13	R1	7.06608919045777
42	C18	R1	7.2667865406949
42	C15	R1	7.20945336562895
42	C11	R1	7.17990909001493
42	C8	R1	7.4757334309664
42	C20	R1	7.5077946401987
42	C7	R1	7.45121111183233
43	C17	R1	7.4262647547021
43	C12	R1	7.21916852046216
43	C3	R1	7.4093909361377
43	C14	R1	7.62205181945638
43	C5	R1	7.21916852046216
43	C9	R1	7.16992500144231
43	C24	R1	7.16992500144231
43	C6	R1	7.19967234483636
43	C21	R1	7.24792751344359
43	C19	R1	7.02236781302845
43	C1	R1	7.06608919045777
43	C22	R1	7.09803208296053
43	C4	R1	7.08746284125034
43	C13	R1	7.34872815423108
43	C18	R1	6.88264304936184
43	C15	R1	7.23840473932508
43	C11	R1	6.79441586635011
43	C16	R1	7.22881869049588
43	C8	R1	7.02236781302845
43	C20	R1	7.24792751344359
43	C7	R1	7.15987133677839
44	C23	R1	7.17990909001493
44	C17	R1	7.4178525148859
44	C10	R1	7.17990909001493
44	C3	R1	7.3037807481771
44	C14	R1	7.01122725542325
44	C5	R1	7.4262647547021
44	C9	R1	7.16992500144231
44	C24	R1	7.70735913208088
44	C21	R1	7.467605550083
44	C19	R1	7.2667865406949
44	C22	R1	7.34872815423108
44	C4	R1	7.4093909361377
44	C13	R1	7.04439411935845
44	C18	R1	7.29462074889163
44	C15	R1	7.03342300153745
44	C11	R1	7.04439411935845
44	C8	R1	7.22881869049588
44	C7	R1	7.12928301694497
45	C23	R1	7.31288295528436
45	C17	R1	7.20945336562895
45	C12	R1	7.29462074889163
45	C10	R1	7.60733031374961
45	C14	R1	7.21916852046216
45	C5	R1	7.34872815423108
45	C9	R1	7.08746284125034
45	C24	R1	7.39231742277876
45	C6	R1	7.49984588708321
45	C21	R1	7.3037807481771
45	C19	R1	7.23840473932508
45	C1	R1	7.10852445677817
45	C22	R1	7.31288295528436
45	C4	R1	7.23840473932508
45	C13	R1	7.35755200461808
45	C18	R1	7.32192809488736
45	C11	R1	6.8703647195834
45	C16	R1	7.20945336562895
45	C8	R1	7.33985000288462
45	C20	R1	7.23840473932508
45	C7	R1	7.24792751344359
46	C23	R1	7.43462822763672
46	C17	R1	6.89481776330794
46	C12	R1	7.49984588708321
46	C10	R1	7.31288295528436
46	C3	R1	7.36632221424582
46	C14	R1	7.14974711950468
46	C5	R1	7.34872815423108
46	C9	R1	7.22881869049588
46	C24	R1	7.28540221886225
46	C6	R1	7.53138146051631
46	C21	R1	7.4594316186373
46	C19	R1	7.36632221424582
46	C1	R1	7.48381577726426
46	C22	R1	7.45121111183233
46	C13	R1	7.28540221886225
46	C18	R1	7.04439411935845
46	C15	R1	7.09803208296053
46	C11	R1	7.27612440527424
46	C16	R1	7.05528243550119
46	C8	R1	7.23840473932508
46	C20	R1	7.31288295528436
46	C7	R1	7.11894107272351
47	C23	R1	7.4262647547021
47	C17	R1	7.31288295528436
47	C12	R1	7.33985000288462
47	C10	R1	7.35755200461808
47	C3	R1	7.31288295528436
47	C14	R1	7.27612440527424
47	C5	R1	7.2667865406949
47	C9	R1	7.12928301694497
47	C24	R1	6.96578428466209
47	C6	R1	7.25738784269265
47	C21	R1	7
47	C19	R1	7.58496250072116
47	C1	R1	7.43462822763672
47	C22	R1	7.32192809488736
47	C4	R1	7.467605550083
47	C13	R1	7.02236781302845
47	C18	R1	7.08746284125034
47	C15	R1	7.08746284125034
47	C11	R1	7.55458885167764
47	C16	R1	7.4594316186373
47	C8	R1	7.49984588708321
47	C20	R1	7.22881869049588
47	C7	R1	7.31288295528436
48	C23	R1	7.32192809488736
48	C17	R1	7.2667865406949
48	C12	R1	7.467605550083
48	C10	R1	7.44294349584873
48	C3	R1	6.88264304936184
48	C14	R1	7.15987133677839
48	C9	R1	7.64385618977472
48	C24	R1	7.23840473932508
48	C6	R1	7.05528243550119
48	C21	R1	7.56224242422107
48	C19	R1	7.06608919045777
48	C1	R1	7.16992500144231
48	C22	R1	7.36632221424582
48	C4	R1	6.90689059560852
48	C13	R1	7.04439411935845
48	C18	R1	7.09803208296053
48	C15	R1	7.37503943134692
48	C11	R1	7.2667865406949
48	C16	R1	7.32192809488736
48	C8	R1	7.21916852046216
48	C20	R1	7.3037807481771
48	C7	R1	7.15987133677839
49	C23	R1	7.35755200461808
49	C17	R1	7.59245703726808
49	C12	R1	7.08746284125034
49	C14	R1	7.60733031374961
49	C5	R1	7.33985000288462
49	C9	R1	7.2667865406949
49	C24	R1	7.28540221886225
49	C6	R1	7.3037807481771
49	C19	R1	7.4757334309664
49	C1	R1	7.10852445677817
49	C22	R1	7.59991284218713
49	C13	R1	7.22881869049588
49	C18	R1	7.2667865406949
49	C15	R1	7.24792751344359
49	C11	R1	7.23840473932508
49	C16	R1	7.4262647547021
49	C8	R1	7.55458885167764
49	C20	R1	7.45121111183233
49	C7	R1	7.35755200461808
50	C17	R1	7.51569983828404
50	C12	R1	7.23840473932508
50	C10	R1	7.24792751344359
50	C3	R1	7.467605550083
50	C14	R1	7.33985000288462
50	C5	R1	7.10852445677817
50	C9	R1	7.14974711950468
50	C24	R1	7.19967234483636
50	C6	R1	7.33985000288462
50	C21	R1	7.43462822763672
50	C19	R1	7.01122725542325
50	C1	R1	7.22881869049588
50	C22	R1	7.3037807481771
50	C4	R1	7.15987133677839
50	C13	R1	7.39231742277876
50	C18	R1	7.15987133677839
50	C15	R1	6.90689059560852
50	C11	R1	7.17990909001493
50	C16	R1	6.98868468677217
50	C8	R1	7.32192809488736
50	C20	R1	7.07681559705083
50	C7	R1	7.20945336562895
51	C23	R1	7.32192809488736
51	C17	R1	7.25738784269265
51	C12	R1	7.13955135239879
51	C10	R1	7.3037807481771
51	C3	R1	7.4757334309664
51	C14	R1	6.96578428466209
51	C5	R1	7.17990909001493
51	C9	R1	7.11894107272351
51	C24	R1	7.32192809488736
51	C21	R1	7.15987133677839
51	C19	R1	6.93073733756289
51	C1	R1	7.19967234483636
51	C22	R1	7.09803208296053
51	C4	R1	7.33091687811462
51	C13	R1	7.22881869049588
51	C18	R1	7.4093909361377
51	C15	R1	7.31288295528436
51	C11	R1	7.17990909001493
51	C16	R1	7.31288295528436
51	C8	R1	7.19967234483636
51	C20	R1	7.75488750216347
51	C7	R1	7.21916852046216
52	C23	R1	7.40087943628218
52	C17	R1	7.16992500144231
52	C12	R1	7.24792751344359
52	C10	R1	7.24792751344359
52	C3	R1	7.4594316186373
52	C14	R1	7.32192809488736
52	C5	R1	7.14974711950468
52	C9	R1	7.34872815423108
52	C24	R1	7.3037807481771
52	C6	R1	7.49185309632967
52	C21	R1	7.23840473932508
52	C19	R1	7.5077946401987
52	C1	R1	7.14974711950468
52	C22	R1	7.12928301694497
52	C4	R1	7.19967234483636
52	C13	R1	7.23840473932508
52	C18	R1	7.4178525148859
52	C15	R1	7.10852445677817
52	C11	R1	7.08746284125034
52	C16	R1	7.22881869049588
52	C8	R1	6.94251450533924
52	C20	R1	7.15987133677839
52	C7	R1	7.06608919045777
53	C23	R1	7.56224242422107
53	C10	R1	7.15987133677839
53	C3	R1	7.38370429247405
53	C14	R1	7.15987133677839
53	C5	R1	7.4757334309664
53	C9	R1	7.28540221886225
53	C24	R1	7.62205181945638
53	C6	R1	6.89481776330794
53	C21	R1	7.31288295528436
53	C19	R1	7.13955135239879
53	C1	R1	7.08746284125034
53	C22	R1	7.53915881110803
53	C4	R1	7.5077946401987
53	C13	R1	7.36632221424582
53	C18	R1	6.97727992349992
53	C15	R1	6.97727992349992
53	C11	R1	7.14974711950468
53	C16	R1	7.25738784269265
53	C8	R1	7.14974711950468
53	C20	R1	7.22881869049588
53	C7	R1	7.33985000288462
54	C23	R1	7.40087943628218
54	C17	R1	6.95419631038687
54	C12	R1	7.27612440527424
54	C10	R1	7.29462074889163
54	C14	R1	7.06608919045777
54	C5	R1	7.24792751344359
54	C9	R1	7.16992500144231
54	C24	R1	7.43462822763672
54	C6	R1	7.3037807481771
54	C21	R1	7.27612440527424
54	C19	R1	7.33985000288462
54	C4	R1	7.40087943628218
54	C13	R1	6.98868468677217
54	C18	R1	7.25738784269265
54	C15	R1	7.22881869049588
54	C11	R1	7.33091687811462
54	C16	R1	7.18982455888002
54	C8	R1	7.33091687811462
54	C20	R1	7.52356195605701
54	C7	R1	7.56224242422107
55	C23	R1	7.40087943628218
55	C17	R1	6.95419631038687
55	C12	R1	7.5077946401987
55	C3	R1	7.32192809488736
55	C14	R1	7.28540221886225
55	C5	R1	7.23840473932508
55	C9	R1	7.32192809488736
55	C24	R1	7.33985000288462
55	C6	R1	7.23840473932508
55	C21	R1	7.4093909361377
55	C19	R1	7.28540221886225
55	C1	R1	7.05528243550119
55	C22	R1	7.48381577726426
55	C4	R1	7.73470962022584
55	C13	R1	7.4262647547021
55	C18	R1	6.98868468677217
55	C15	R1	7.39231742277876
55	C11	R1	7.13955135239879
55	C20	R1	7.28540221886225
56	C23	R1	7.33091687811462
56	C17	R1	7.38370429247405
56	C12	R1	7.38370429247405
56	C10	R1	7.16992500144231
56	C3	R1	7.48381577726426
56	C14	R1	7.04439411935845
56	C5	R1	7.57742882803575
56	C9	R1	7.33091687811462
56	C24	R1	7.24792751344359
56	C6	R1	7.3037807481771
56	C21	R1	7.05528243550119
56	C19	R1	7.20945336562895
56	C1	R1	7.20945336562895
56	C22	R1	7.40087943628218
56	C4	R1	7.4178525148859
56	C13	R1	7.18982455888002
56	C18	R1	7.23840473932508
56	C15	R1	7.14974711950468
56	C11	R1	7.03342300153745
56	C16	R1	6.91886323727459
56	C8	R1	7.34872815423108
56	C20	R1	7.4262647547021
56	C7	R1	7.22881869049588
57	C23	R1	7.4757334309664
57	C17	R1	7.39231742277876
57	C12	R1	7.45121111183233
57	C10	R1	7.4757334309664
57	C14	R1	7.22881869049588
57	C5	R1	7.56985560833095
57	C9	R1	7.39231742277876
57	C24	R1	7.32192809488736
57	C6	R1	7.17990909001493
57	C21	R1	7.2667865406949
57	C19	R1	7.04439411935845
57	C1	R1	7.33091687811462
57	C22	R1	7.24792751344359
57	C18	R1	7.04439411935845
57	C15	R1	6.89481776330794
57	C11	R1	7.11894107272351
57	C16	R1	7.13955135239879
57	C8	R1	7.33091687811462
57	C20	R1	7.11894107272351
57	C7	R1	7.49185309632967
58	C23	R1	7.43462822763672
58	C17	R1	7.4262647547021
58	C10	R1	7.53915881110803
58	C3	R1	7.23840473932508
58	C14	R1	7.09803208296053
58	C5	R1	7.05528243550119
58	C9	R1	7.52356195605701
58	C24	R1	7.52356195605701
58	C6	R1	7.64385618977472
58	C21	R1	7.39231742277876
58	C19	R1	7.10852445677817
58	C1	R1	7.16992500144231
58	C22	R1	7.02236781302845
58	C4	R1	7.15987133677839
58	C13	R1	7.07681559705083
58	C18	R1	7.40087943628218
58	C15	R1	7.3037807481771
58	C11	R1	7.2667865406949
58	C16	R1	6.90689059560852
58	C8	R1	7.37503943134692
58	C20	R1	7.23840473932508
58	C7	R1	7.33091687811462
59	C17	R1	7.25738784269265
59	C12	R1	7.06608919045777
59	C10	R1	7.24792751344359
59	C3	R1	7.11894107272351
59	C14	R1	7.28540221886225
59	C5	R1	7.4178525148859
59	C9	R1	7.21916852046216
59	C24	R1	7.467605550083
59	C19	R1	7.11894107272351
59	C1	R1	7.2667865406949
59	C22	R1	7.17990909001493
59	C4	R1	7.20945336562895
59	C15	R1	7.45121111183233
59	C11	R1	7.12928301694497
59	C16	R1	7.37503943134692
59	C8	R1	7.36632221424582
59	C20	R1	7.16992500144231
59	C7	R1	7.12928301694497
60	C23	R1	7.40087943628218
60	C17	R1	7.4093909361377
60	C12	R1	7.33985000288462
60	C10	R1	7.4178525148859
60	C3	R1	7.4594316186373
60	C14	R1	7.33091687811462
60	C5	R1	7.10852445677817
60	C9	R1	7.17990909001493
60	C24	R1	7.06608919045777
60	C21	R1	7.03342300153745
60	C19	R1	7.48381577726426
60	C1	R1	7.48381577726426
60	C22	R1	6.94251450533924
60	C4	R1	7.35755200461808
60	C13	R1	7.2667865406949
60	C18	R1	7.37503943134692
60	C15	R1	7.23840473932508
60	C11	R1	6.85798099512757
60	C16	R1	7.28540221886225
60	C8	R1	7.4757334309664
60	C20	R1	7.14974711950468
60	C7	R1	7.2667865406949
61	C23	R1	7.17990909001493
61	C17	R1	7.33985000288462
61	C12	R1	7.04439411935845
61	C10	R1	7.28540221886225
61	C3	R1	7.29462074889163
61	C14	R1	7.34872815423108
61	C9	R1	7.51569983828404
61	C24	R1	7.14974711950468
61	C6	R1	7.29462074889163
61	C21	R1	7.08746284125034
61	C19	R1	7.16992500144231
61	C1	R1	7.01122725542325
61	C22	R1	7.24792751344359
61	C4	R1	7.29462074889163
61	C13	R1	7.48381577726426
61	C18	R1	7.04439411935845
61	C15	R1	7.48381577726426
61	C16	R1	7.31288295528436
61	C8	R1	7.48381577726426
61	C20	R1	7.23840473932508
61	C7	R1	7.40087943628218
62	C23	R1	6.96578428466209
62	C17	R1	7.06608919045777
62	C12	R1	7.43462822763672
62	C10	R1	7.25738784269265
62	C3	R1	7.43462822763672
62	C14	R1	7.17990909001493
62	C5	R1	7.4262647547021
62	C9	R1	7.38370429247405
62	C24	R1	7.13955135239879
62	C6	R1	7.38370429247405
62	C21	R1	7.06608919045777
62	C19	R1	7.34872815423108
62	C1	R1	7.14974711950468
62	C22	R1	7.4594316186373
62	C4	R1	7.53138146051631
62	C13	R1	7.06608919045777
62	C11	R1	7.15987133677839
62	C16	R1	7.17990909001493
62	C8	R1	7.17990909001493
62	C7	R1	7.38370429247405
63	C23	R1	7.03342300153745
63	C17	R1	7.55458885167764
63	C12	R1	7.54689445988764
63	C10	R1	7.51569983828404
63	C3	R1	7.35755200461808
63	C14	R1	7.01122725542325
63	C5	R1	7.4262647547021
63	C9	R1	7.17990909001493
63	C24	R1	7.51569983828404
63	C6	R1	7.28540221886225
63	C19	R1	7.27612440527424
63	C1	R1	7.51569983828404
63	C22	R1	7.18982455888002
63	C4	R1	7.40087943628218
63	C13	R1	7.48381577726426
63	C18	R1	7.19967234483636
63	C15	R1	7.16992500144231
63	C11	R1	7.29462074889163
63	C8	R1	7.25738784269265
63	C20	R1	7.4093909361377
63	C7	R1	7.33985000288462
64	C23	R1	7.467605550083
64	C17	R1	7.4594316186373
64	C12	R1	7.4262647547021
64	C10	R1	7.35755200461808
64	C3	R1	7.52356195605701
64	C14	R1	7.19967234483636
64	C5	R1	7.40087943628218
64	C9	R1	7.27612440527424
64	C24	R1	7.21916852046216
64	C6	R1	7.44294349584873
64	C21	R1	7.13955135239879
64	C1	R1	7.33985000288462
64	C22	R1	7.02236781302845
64	C4	R1	7.07681559705083
64	C13	R1	7.44294349584873
64	C18	R1	6.89481776330794
64	C15	R1	7.70735913208088
64	C16	R1	7.03342300153745
64	C20	R1	7.18982455888002
64	C7	R1	7
65	C23	R1	7.39231742277876
65	C17	R1	7.18982455888002
65	C12	R1	7.23840473932508
65	C10	R1	7.2667865406949
65	C3	R1	7.07681559705083
65	C14	R1	7.32192809488736
65	C5	R1	7.32192809488736
65	C9	R1	7.4594316186373
65	C24	R1	7.467605550083
65	C6	R1	7.15987133677839
65	C19	R1	7.40087943628218
65	C1	R1	7.31288295528436
65	C22	R1	7.18982455888002
65	C4	R1	7.09803208296053
65	C13	R1	7.3037807481771
65	C18	R1	7.10852445677817
65	C15	R1	7.05528243550119
65	C11	R1	7.24792751344359
65	C16	R1	7.08746284125034
65	C8	R1	7.35755200461808
65	C20	R1	7.29462074889163
65	C7	R1	7.04439411935845
66	C23	R1	7.36632221424582
66	C17	R1	7.2667865406949
66	C12	R1	7.08746284125034
66	C10	R1	7.39231742277876
66	C3	R1	7.467605550083
66	C14	R1	7.06608919045777
66	C5	R1	7.19967234483636
66	C9	R1	7.40087943628218
66	C24	R1	7.33985000288462
66	C6	R1	7.54689445988764
66	C21	R1	7.13955135239879
66	C19	R1	7.54689445988764
66	C1	R1	7.31288295528436
66	C22	R1	7.31288295528436
66	C4	R1	7.09803208296053
66	C13	R1	7.11894107272351
66	C18	R1	7.2667865406949
66	C15	R1	7.15987133677839
66	C11	R1	7.4262647547021
66	C16	R1	7.11894107272351
66	C8	R1	7.14974711950468
66	C20	R1	7.35755200461808
66	C7	R1	7.21916852046216
67	C23	R1	7.16992500144231
67	C17	R1	7.5077946401987
67	C12	R1	6.85798099512757
67	C10	R1	7.14974711950468
67	C3	R1	7.33985000288462
67	C14	R1	7.4757334309664
67	C5	R1	7.62935662007961
67	C9	R1	7.21916852046216
67	C24	R1	7.37503943134692
67	C21	R1	7.32192809488736
67	C19	R1	7.3037807481771
67	C1	R1	7.48381577726426
67	C22	R1	7.53138146051631
67	C4	R1	6.98868468677217
67	C13	R1	7.53138146051631
67	C18	R1	7
67	C15	R1	7.20945336562895
67	C11	R1	7.27612440527424
67	C16	R1	7.3037807481771
67	C20	R1	7.35755200461808
67	C7	R1	7.4178525148859
68	C23	R1	7.33091687811462
68	C17	R1	7.2667865406949
68	C12	R1	7.33091687811462
68	C10	R1	7.5077946401987
68	C3	R1	7.24792751344359
68	C14	R1	7.14974711950468
68	C5	R1	7.29462074889163
68	C9	R1	7.18982455888002
68	C24	R1	7.32192809488736
68	C6	R1	7.2667865406949
68	C21	R1	7.57742882803575
68	C19	R1	6.83289001416474
68	C1	R1	7
68	C22	R1	7.02236781302845
68	C4	R1	7.4757334309664
68	C13	R1	7.21916852046216
68	C18	R1	6.58496250072116
68	C15	R1	7.18982455888002
68	C11	R1	6.83289001416474
68	C16	R1	7.17990909001493
68	C8	R1	7.64385618977472
68	C7	R1	7.2667865406949
69	C23	R1	7.33985000288462
69	C17	R1	7.4594316186373
69	C12	R1	7.03342300153745
69	C10	R1	7.27612440527424
69	C3	R1	7.18982455888002
69	C14	R1	7.34872815423108
69	C5	R1	7.40087943628218
69	C9	R1	7.45121111183233
69	C24	R1	7.69348695749933
69	C6	R1	7.14974711950468
69	C21	R1	7.25738784269265
69	C19	R1	7.12928301694497
69	C4	R1	7.17990909001493
69	C18	R1	7.25738784269265
69	C15	R1	7.29462074889163
69	C11	R1	7.06608919045777
69	C16	R1	7.25738784269265
69	C8	R1	7.24792751344359
69	C20	R1	7.28540221886225
69	C7	R1	7.29462074889163
70	C23	R1	6.90689059560852
70	C17	R1	7.32192809488736
70	C12	R1	7.16992500144231
70	C10	R1	7.02236781302845
70	C14	R1	7.03342300153745
70	C5	R1	6.91886323727459
70	C9	R1	6.97727992349992
70	C24	R1	7.38370429247405
70	C6	R1	7.07681559705083
70	C21	R1	7.40087943628218
70	C19	R1	7.13955135239879
70	C1	R1	7.33091687811462
70	C22	R1	7.45121111183233
70	C4	R1	7.28540221886225
70	C13	R1	7.49984588708321
70	C18	R1	7.3037807481771
70	C15	R1	7.33091687811462
70	C11	R1	7.10852445677817
70	C16	R1	6.98868468677217
70	C8	R1	7.56224242422107
70	C20	R1	7.33091687811462
70	C7	R1	7.28540221886225
71	C17	R1	7.14974711950468
71	C12	R1	7.11894107272351
71	C10	R1	7.20945336562895
71	C3	R1	7.62935662007961
71	C14	R1	7.35755200461808
71	C9	R1	7.14974711950468
71	C24	R1	7.43462822763672
71	C6	R1	7.2667865406949
71	C21	R1	7.3037807481771
71	C19	R1	7.40087943628218
71	C1	R1	7.07681559705083
71	C22	R1	7.3037807481771
71	C4	R1	7.19967234483636
71	C13	R1	7.11894107272351
71	C18	R1	7.36632221424582
71	C15	R1	7.22881869049588
71	C11	R1	7.35755200461808
71	C16	R1	6.70043971814109
71	C8	R1	6.96578428466209
71	C20	R1	7.65821148275179
71	C7	R1	7.16992500144231
72	C23	R1	7.32192809488736
72	C17	R1	7.27612440527424
72	C12	R1	7.2667865406949
72	C10	R1	7.18982455888002
72	C14	R1	7.25738784269265
72	C5	R1	7.27612440527424
72	C9	R1	7.43462822763672
72	C24	R1	7.14974711950468
72	C6	R1	7.23840473932508
72	C21	R1	7.37503943134692
72	C19	R1	7.27612440527424
72	C1	R1	7.27612440527424
72	C22	R1	7.22881869049588
72	C4	R1	7.35755200461808
72	C13	R1	7.04439411935845
72	C18	R1	7.23840473932508
72	C15	R1	7.39231742277876
72	C11	R1	7.17990909001493
72	C16	R1	7.31288295528436
72	C8	R1	7.56985560833095
72	C20	R1	7.27612440527424
72	C7	R1	7.22881869049588
73	C23	R1	6.74146698640115
73	C12	R1	7.32192809488736
73	C10	R1	7.51569983828404
73	C3	R1	7.40087943628218
73	C14	R1	7.29462074889163
73	C5	R1	7.18982455888002
73	C9	R1	7.14974711950468
73	C24	R1	7.36632221424582
73	C6	R1	6.76818432477693
73	C21	R1	7.18982455888002
73	C19	R1	6.89481776330794
73	C22	R1	7.16992500144231
73	C4	R1	7.38370429247405
73	C13	R1	7.2667865406949
73	C18	R1	7.06608919045777
73	C15	R1	7.4594316186373
73	C11	R1	7.11894107272351
73	C16	R1	7.13955135239879
73	C8	R1	7.11894107272351
73	C20	R1	7.49185309632967
73	C7	R1	7.29462074889163
74	C23	R1	7.33985000288462
74	C17	R1	7.36632221424582
74	C12	R1	7.06608919045777
74	C10	R1	7.56224242422107
74	C14	R1	7.2667865406949
74	C5	R1	7.03342300153745
74	C9	R1	7.28540221886225
74	C24	R1	7.16992500144231
74	C21	R1	7.21916852046216
74	C19	R1	7.2667865406949
74	C1	R1	7.14974711950468
74	C22	R1	7.38370429247405
74	C4	R1	7.2667865406949
74	C13	R1	7.467605550083
74	C18	R1	7.11894107272351
74	C15	R1	7.05528243550119
74	C11	R1	7.15987133677839
74	C16	R1	7.15987133677839
74	C8	R1	7.33091687811462
74	C20	R1	7.39231742277876
74	C7	R1	7.49984588708321
75	C23	R1	7.37503943134692
75	C17	R1	7.37503943134692
75	C12	R1	7.24792751344359
75	C3	R1	7.38370429247405
75	C14	R1	7.15987133677839
75	C5	R1	7.20945336562895
75	C24	R1	7.25738784269265
75	C21	R1	7.36632221424582
75	C19	R1	7.59245703726808
75	C22	R1	7.20945336562895
75	C4	R1	7.33985000288462
75	C13	R1	7.53915881110803
75	C18	R1	7.14974711950468
75	C15	R1	7.10852445677817
75	C11	R1	7.31288295528436
75	C16	R1	7.19967234483636
75	C8	R1	7.4757334309664
75	C20	R1	7.04439411935845
75	C7	R1	7.17990909001493
76	C23	R1	7.14974711950468
76	C17	R1	7.29462074889163
76	C12	R1	7.16992500144231
76	C10	R1	7.4757334309664
76	C3	R1	7.44294349584873
76	C5	R1	7.17990909001493
76	C9	R1	7.4178525148859
76	C6	R1	7.49984588708321
76	C21	R1	7.14974711950468
76	C19	R1	7.02236781302845
76	C1	R1	7.28540221886225
76	C22	R1	7.21916852046216
76	C13	R1	7.20945336562895
76	C18	R1	7.11894107272351
76	C15	R1	6.6724253419715
76	C11	R1	7.33091687811462
76	C16	R1	7.07681559705083
76	C8	R1	7.29462074889163
76	C20	R1	7.14974711950468
76	C7	R1	7.35755200461808
77	C23	R1	7.38370429247405
77	C17	R1	7.01122725542325
77	C12	R1	7.33091687811462
77	C3	R1	7.39231742277876
77	C14	R1	7.16992500144231
77	C5	R1	7.33985000288462
77	C9	R1	7.33985000288462
77	C24	R1	7.28540221886225
77	C21	R1	7.3037807481771
77	C19	R1	6.95419631038687
77	C1	R1	7.31288295528436
77	C22	R1	7.70043971814109
77	C4	R1	7.24792751344359
77	C13	R1	7.58496250072116
77	C18	R1	7.06608919045777
77	C15	R1	7.49185309632967
77	C11	R1	7.28540221886225
77	C16	R1	7.45121111183233
77	C8	R1	7.58496250072116
77	C20	R1	7.10852445677817
77	C7	R1	7.14974711950468
78	C23	R1	7.44294349584873
78	C17	R1	7.4093909361377
78	C12	R1	7.29462074889163
78	C10	R1	7.33985000288462
78	C3	R1	7.10852445677817
78	C14	R1	7.28540221886225
78	C5	R1	7.37503943134692
78	C9	R1	7.31288295528436
78	C24	R1	7.22881869049588
78	C6	R1	7.56985560833095
78	C21	R1	7.66533591718518
78	C19	R1	6.97727992349992
78	C1	R1	7.29462074889163
78	C22	R1	7.33985000288462
78	C4	R1	7.20945336562895
78	C13	R1	7.31288295528436
78	C18	R1	7.21916852046216
78	C15	R1	7.10852445677817
78	C16	R1	7.11894107272351
78	C8	R1	7.27612440527424
78	C20	R1	7.4178525148859
78	C7	R1	7.36632221424582
79	C23	R1	7.24792751344359
79	C17	R1	7.33985000288462
79	C12	R1	6.85798099512757
79	C10	R1	7.28540221886225
79	C14	R1	7.09803208296053
79	C5	R1	7.37503943134692
79	C9	R1	6.94251450533924
79	C24	R1	7.22881869049588
79	C6	R1	7.28540221886225
79	C21	R1	7.48381577726426
79	C19	R1	7.76155123244448
79	C22	R1	7.27612440527424
79	C4	R1	7.19967234483636
79	C13	R1	7.25738784269265
79	C18	R1	7.32192809488736
79	C16	R1	7.04439411935845
79	C8	R1	7.14974711950468
79	C20	R1	7.01122725542325
79	C7	R1	7.08746284125034
80	C23	R1	7.2667865406949
80	C12	R1	7.37503943134692
80	C10	R1	7.29462074889163
80	C3	R1	7.13955135239879
80	C14	R1	7.23840473932508
80	C5	R1	7.15987133677839
80	C9	R1	7.38370429247405
80	C24	R1	7.02236781302845
80	C6	R1	7.4594316186373
80	C21	R1	7.43462822763672
80	C19	R1	7.56224242422107
80	C1	R1	7.3037807481771
80	C22	R1	7.22881869049588
80	C4	R1	7.33091687811462
80	C13	R1	7.11894107272351
80	C15	R1	7.07681559705083
80	C11	R1	7.39231742277876
80	C16	R1	7.25738784269265
80	C8	R1	7.24792751344359
80	C20	R1	7.15987133677839
81	C23	R1	7.43462822763672
81	C17	R1	7.23840473932508
81	C12	R1	7.52356195605701
81	C10	R1	7.3037807481771
81	C3	R1	7.4262647547021
81	C14	R1	7.40087943628218
81	C5	R1	7.29462074889163
81	C9	R1	7.28540221886225
81	C24	R1	6.94251450533924
81	C6	R1	7.39231742277876
81	C21	R1	7.62935662007961
81	C19	R1	7.36632221424582
81	C1	R1	7.22881869049588
81	C22	R1	7.49984588708321
81	C4	R1	7.56224242422107
81	C15	R1	7.25738784269265
81	C11	R1	6.98868468677217
81	C16	R1	7.23840473932508
81	C8	R1	7.4757334309664
81	C20	R1	7.2667865406949
81	C7	R1	7.29462074889163
82	C23	R1	7.11894107272351
82	C12	R1	6.8703647195834
82	C10	R1	7.3037807481771
82	C3	R1	7.18982455888002
82	C14	R1	7.05528243550119
82	C5	R1	7.56224242422107
82	C9	R1	7.33091687811462
82	C24	R1	7.16992500144231
82	C6	R1	7.33091687811462
82	C21	R1	7.17990909001493
82	C19	R1	7.19967234483636
82	C1	R1	7.44294349584873
82	C22	R1	7.14974711950468
82	C4	R1	7.29462074889163
82	C13	R1	7.51569983828404
82	C18	R1	7.01122725542325
82	C11	R1	7.33091687811462
82	C16	R1	7.33985000288462
82	C8	R1	7.29462074889163
82	C20	R1	7.23840473932508
82	C7	R1	7.25738784269265
83	C23	R1	7.14974711950468
83	C17	R1	7.27612440527424
83	C12	R1	7.17990909001493
83	C3	R1	7.49185309632967
83	C14	R1	7.4262647547021
83	C5	R1	7.37503943134692
83	C9	R1	7
83	C24	R1	7.08746284125034
83	C6	R1	7.33091687811462
83	C21	R1	7.23840473932508
83	C19	R1	7.29462074889163
83	C1	R1	7.19967234483636
83	C22	R1	7.43462822763672
83	C4	R1	6.96578428466209
83	C13	R1	7.68650052718322
83	C18	R1	7.467605550083
83	C15	R1	7.28540221886225
83	C11	R1	6.95419631038687
83	C16	R1	7.24792751344359
83	C8	R1	7.15987133677839
83	C20	R1	7.24792751344359
83	C7	R1	7.13955135239879
84	C23	R1	7.43462822763672
84	C17	R1	7.29462074889163
84	C12	R1	7.11894107272351
84	C10	R1	7.07681559705083
84	C3	R1	7.4093909361377
84	C14	R1	7.38370429247405
84	C5	R1	7.21916852046216
84	C24	R1	7.24792751344359
84	C6	R1	7.18982455888002
84	C21	R1	7.28540221886225
84	C19	R1	7.21916852046216
84	C1	R1	7.18982455888002
84	C22	R1	7.17990909001493
84	C4	R1	7.70043971814109
84	C13	R1	7.32192809488736
84	C18	R1	6.7279204545632
84	C11	R1	7.25738784269265
84	C16	R1	7.03342300153745
84	C8	R1	7.16992500144231
84	C20	R1	7.25738784269265
85	C23	R1	6.8703647195834
85	C17	R1	7.37503943134692
85	C10	R1	7.25738784269265
85	C3	R1	7.37503943134692
85	C14	R1	7.4594316186373
85	C5	R1	7.70043971814109
85	C9	R1	7.02236781302845
85	C24	R1	7.28540221886225
85	C6	R1	7.12928301694497
85	C21	R1	7.23840473932508
85	C19	R1	7.29462074889163
85	C1	R1	7.5077946401987
85	C22	R1	7.33985000288462
85	C4	R1	7.17990909001493
85	C13	R1	7.17990909001493
85	C18	R1	7.31288295528436
85	C15	R1	7.28540221886225
85	C11	R1	6.96578428466209
85	C16	R1	7.12928301694497
85	C8	R1	7.23840473932508
85	C20	R1	7.4178525148859
86	C23	R1	7.31288295528436
86	C17	R1	7.13955135239879
86	C12	R1	7.35755200461808
86	C10	R1	7.55458885167764
86	C3	R1	7.17990909001493
86	C14	R1	7.2667865406949
86	C5	R1	7.36632221424582
86	C9	R1	7.22881869049588
86	C24	R1	7.12928301694497
86	C21	R1	7.3037807481771
86	C19	R1	7.21916852046216
86	C1	R1	7.03342300153745
86	C22	R1	7.4262647547021
86	C4	R1	7.09803208296053
86	C13	R1	7.28540221886225
86	C18	R1	6.95419631038687
86	C15	R1	7.40087943628218
86	C11	R1	6.74146698640115
86	C16	R1	7.08746284125034
86	C8	R1	7.20945336562895
86	C7	R1	7.35755200461808
87	C23	R1	7.11894107272351
87	C17	R1	6.82017896241519
87	C12	R1	7.17990909001493
87	C10	R1	7.11894107272351
87	C14	R1	7.28540221886225
87	C5	R1	7.49984588708321
87	C9	R1	7.66533591718518
87	C24	R1	7.34872815423108
87	C6	R1	7.28540221886225
87	C21	R1	7.21916852046216
87	C19	R1	7.4757334309664
87	C1	R1	7.24792751344359
87	C22	R1	7.16992500144231
87	C4	R1	7.34872815423108
87	C13	R1	7.23840473932508
87	C18	R1	7.18982455888002
87	C15	R1	7.4757334309664
87	C11	R1	7.03342300153745
87	C16	R1	6.95419631038687
87	C8	R1	7.3037807481771
87	C20	R1	7.59245703726808
87	C7	R1	7.29462074889163
88	C23	R1	7.35755200461808
88	C17	R1	7.17990909001493
88	C12	R1	7.01122725542325
88	C10	R1	7.44294349584873
88	C3	R1	7.28540221886225
88	C5	R1	7.20945336562895
88	C24	R1	7.23840473932508
88	C6	R1	7.21916852046216
88	C21	R1	6.96578428466209
88	C19	R1	7.33091687811462
88	C1	R1	7.06608919045777
88	C22	R1	7.18982455888002
88	C4	R1	7.34872815423108
88	C13	R1	7.12928301694497
88	C18	R1	7.23840473932508
88	C15	R1	7.13955135239879
88	C11	R1	7.35755200461808
88	C16	R1	7.22881869049588
88	C8	R1	7.38370429247405
88	C20	R1	7.27612440527424
88	C7	R1	7.11894107272351
89	C17	R1	7.53915881110803
89	C12	R1	7.44294349584873
89	C10	R1	6.98868468677217
89	C14	R1	7.06608919045777
89	C9	R1	7.16992500144231
89	C24	R1	6.97727992349992
89	C6	R1	7.34872815423108
89	C21	R1	7.2667865406949
89	C1	R1	7.33985000288462
89	C22	R1	7.16992500144231
89	C4	R1	7.40087943628218
89	C13	R1	7.23840473932508
89	C18	R1	7.24792751344359
89	C15	R1	7.35755200461808
89	C11	R1	7.09803208296053
89	C16	R1	7.11894107272351
89	C7	R1	7.23840473932508
90	C23	R1	7.24792751344359
90	C17	R1	7.31288295528436
90	C12	R1	7.22881869049588
90	C10	R1	7.43462822763672
90	C3	R1	7.11894107272351
90	C14	R1	7.27612440527424
90	C5	R1	7.36632221424582
90	C9	R1	7.2667865406949
90	C24	R1	7.32192809488736
90	C21	R1	7.33091687811462
90	C1	R1	7.3037807481771
90	C22	R1	7.16992500144231
90	C4	R1	7.52356195605701
90	C13	R1	7.38370429247405
90	C18	R1	7.21916852046216
90	C15	R1	7.22881869049588
90	C11	R1	7.65105169117893
90	C16	R1	7.23840473932508
90	C8	R1	7.27612440527424
90	C20	R1	7.31288295528436
90	C7	R1	7.14974711950468
91	C23	R1	7.3037807481771
91	C17	R1	6.98868468677217
91	C12	R1	7.03342300153745
91	C10	R1	7.27612440527424
91	C3	R1	7.55458885167764
91	C14	R1	7.12928301694497
91	C5	R1	7.29462074889163
91	C9	R1	7.09803208296053
91	C24	R1	7.33985000288462
91	C6	R1	7.4262647547021
91	C21	R1	7.62205181945638
91	C19	R1	7.12928301694497
91	C1	R1	7.5077946401987
91	C22	R1	7.29462074889163
91	C4	R1	7.28540221886225
91	C13	R1	7.18982455888002
91	C18	R1	7.09803208296053
91	C15	R1	7.45121111183233
91	C11	R1	7.27612440527424
91	C8	R1	7.51569983828404
91	C20	R1	7.19967234483636
91	C7	R1	7.21916852046216
92	C23	R1	7.14974711950468
92	C17	R1	7.4093909361377
92	C12	R1	7.14974711950468
92	C3	R1	7.44294349584873
92	C14	R1	7.20945336562895
92	C9	R1	6.93073733756289
92	C24	R1	6.91886323727459
92	C6	R1	7.23840473932508
92	C21	R1	7.48381577726426
92	C1	R1	7.14974711950468
92	C22	R1	7.38370429247405
92	C4	R1	7.40087943628218
92	C13	R1	7.13955135239879
92	C18	R1	7.13955135239879
92	C15	R1	7.4093909361377
92	C11	R1	7.21916852046216
92	C16	R1	7.2667865406949
92	C8	R1	7.36632221424582
92	C20	R1	7.19967234483636
92	C7	R1	7.2667865406949
93	C23	R1	7.08746284125034
93	C17	R1	7.21916852046216
93	C12	R1	7.31288295528436
93	C10	R1	7.4594316186373
93	C3	R1	7.25738784269265
93	C9	R1	7.37503943134692
93	C24	R1	7.04439411935845
93	C6	R1	7.25738784269265
93	C21	R1	6.98868468677217
93	C19	R1	7.4178525148859
93	C1	R1	7.15987133677839
93	C18	R1	7.04439411935845
93	C15	R1	7.06608919045777
93	C11	R1	7.4178525148859
93	C16	R1	6.97727992349992
93	C8	R1	7.49984588708321
93	C20	R1	7.25738784269265
93	C7	R1	7.4178525148859
94	C17	R1	7.04439411935845
94	C12	R1	7.23840473932508
94	C10	R1	7.29462074889163
94	C14	R1	7.3037807481771
94	C5	R1	7.22881869049588
94	C9	R1	7.49185309632967
94	C24	R1	7.33985000288462
94	C6	R1	7.23840473932508
94	C21	R1	7.03342300153745
94	C19	R1	7.53915881110803
94	C1	R1	7.53138146051631
94	C22	R1	7.34872815423108
94	C4	R1	7.4594316186373
94	C13	R1	6.95419631038687
94	C15	R1	7.08746284125034
94	C11	R1	7.21916852046216
94	C16	R1	7.20945336562895
94	C8	R1	7.02236781302845
94	C20	R1	7.20945336562895
94	C7	R1	7.12928301694497
95	C23	R1	7.3037807481771
95	C17	R1	7.4178525148859
95	C12	R1	7.18982455888002
95	C10	R1	7.31288295528436
95	C3	R1	7.31288295528436
95	C14	R1	7.54689445988764
95	C5	R1	7.39231742277876
95	C9	R1	7.4757334309664
95	C6	R1	7.72109918870719
95	C21	R1	7.45121111183233
95	C19	R1	7.4178525148859
95	C1	R1	6.91886323727459
95	C22	R1	7.3037807481771
95	C4	R1	7.17990909001493
95	C13	R1	6.90689059560852
95	C18	R1	7.01122725542325
95	C15	R1	7.29462074889163
95	C11	R1	6.98868468677217
95	C16	R1	7.29462074889163
95	C20	R1	7.34872815423108
95	C7	R1	7.32192809488736
96	C23	R1	6.91886323727459
96	C12	R1	7.22881869049588
96	C3	R1	7.36632221424582
96	C14	R1	7.24792751344359
96	C5	R1	7.4093909361377
96	C9	R1	7.59245703726808
96	C24	R1	7.35755200461808
96	C6	R1	7.01122725542325
96	C21	R1	7.3037807481771
96	C1	R1	7.36632221424582
96	C22	R1	7.09803208296053
96	C4	R1	7.4093909361377
96	C13	R1	7.45121111183233
96	C18	R1	7.19967234483636
96	C11	R1	7.09803208296053
96	C16	R1	7.24792751344359
96	C20	R1	7.52356195605701
97	C23	R1	7.22881869049588
97	C17	R1	7.28540221886225
97	C12	R1	7.39231742277876
97	C10	R1	7.24792751344359
97	C14	R1	7.43462822763672
97	C5	R1	7.4594316186373
97	C9	R1	7.2667865406949
97	C24	R1	7.48381577726426
97	C21	R1	7.06608919045777
97	C19	R1	7.40087943628218
97	C1	R1	7.4757334309664
97	C22	R1	7.33091687811462
97	C4	R1	7.39231742277876
97	C13	R1	7.16992500144231
97	C18	R1	7.33985000288462
97	C15	R1	7.56224242422107
97	C11	R1	7.16992500144231
[truncated: 14,524 more rows]
