# Supplementary material for: Stochastic modelling of single-cell gene expression adaptation reveals non-genomic contribution to evolution of tumor subclones
Source: bioRxiv. 2024 Apr 20:2024.04.17.588869. Preprint. [Version 1] doi: 10.1101/2024.04.17.588869 (PMC11071284; doi:10.1101/2024.04.17.588869)
Supplement: Supplement 2 [file media-2.zip › Supplementary Files/Simulated Data/Adaptive_Simulation/tr_1.1_sq_15_r_150_a_1.csv]

gene	species	replicate	exprval
1	C17	R1	7.19967234483636
1	C12	R1	7.39231742277876
1	C10	R1	7.19967234483636
1	C3	R1	7.43462822763672
1	C14	R1	7.37503943134692
1	C5	R1	7
1	C9	R1	7.49984588708321
1	C24	R1	7.34872815423108
1	C6	R1	7.31288295528436
1	C21	R1	7.40087943628218
1	C1	R1	7.37503943134692
1	C22	R1	7.49984588708321
1	C4	R1	7.19967234483636
1	C13	R1	7.10852445677817
1	C18	R1	7.17990909001493
1	C15	R1	7.4262647547021
1	C11	R1	6.94251450533924
1	C16	R1	7.10852445677817
1	C8	R1	7.33091687811462
1	C20	R1	7.63662462054365
1	C7	R1	7.16992500144231
2	C23	R1	7.43462822763672
2	C17	R1	7.11894107272351
2	C12	R1	7.01122725542325
2	C10	R1	7.14974711950468
2	C3	R1	7.4178525148859
2	C14	R1	7.4262647547021
2	C5	R1	7.33985000288462
2	C9	R1	7.14974711950468
2	C24	R1	7.62205181945638
2	C6	R1	7.37503943134692
2	C21	R1	7.24792751344359
2	C19	R1	7.33985000288462
2	C1	R1	7.31288295528436
2	C22	R1	6.91886323727459
2	C13	R1	7.55458885167764
2	C18	R1	7.4262647547021
2	C15	R1	7.28540221886225
2	C16	R1	7.18982455888002
2	C8	R1	7.15987133677839
2	C20	R1	7.467605550083
2	C7	R1	7.19967234483636
3	C23	R1	7.43462822763672
3	C17	R1	7.33985000288462
3	C12	R1	7.32192809488736
3	C10	R1	7.39231742277876
3	C3	R1	7.13955135239879
3	C14	R1	7.36632221424582
3	C5	R1	7.20945336562895
3	C24	R1	7.38370429247405
3	C6	R1	7.15987133677839
3	C21	R1	7.33091687811462
3	C19	R1	7.03342300153745
3	C1	R1	7.24792751344359
3	C22	R1	7.05528243550119
3	C4	R1	7.17990909001493
3	C13	R1	7.32192809488736
3	C18	R1	7.24792751344359
3	C15	R1	7.16992500144231
3	C11	R1	7.28540221886225
3	C8	R1	7.3037807481771
3	C20	R1	7.4757334309664
3	C7	R1	7.21916852046216
4	C23	R1	7.35755200461808
4	C17	R1	7.24792751344359
4	C12	R1	7.21916852046216
4	C10	R1	7.49185309632967
4	C5	R1	7.38370429247405
4	C9	R1	7.18982455888002
4	C24	R1	7.38370429247405
4	C21	R1	7.20945336562895
4	C19	R1	6.89481776330794
4	C1	R1	7.23840473932508
4	C22	R1	7.25738784269265
4	C4	R1	7.31288295528436
4	C13	R1	7.04439411935845
4	C18	R1	7.24792751344359
4	C15	R1	7.13955135239879
4	C11	R1	7.40087943628218
4	C16	R1	7.33091687811462
4	C8	R1	7.2667865406949
4	C20	R1	7.2667865406949
4	C7	R1	7.33985000288462
5	C23	R1	7.4093909361377
5	C17	R1	7.55458885167764
5	C12	R1	7.28540221886225
5	C10	R1	7.19967234483636
5	C3	R1	7.17990909001493
5	C14	R1	7.23840473932508
5	C5	R1	7.2667865406949
5	C24	R1	7.11894107272351
5	C6	R1	7.15987133677839
5	C21	R1	7.31288295528436
5	C19	R1	7.2667865406949
5	C22	R1	7.33985000288462
5	C4	R1	7.4757334309664
5	C13	R1	7.17990909001493
5	C18	R1	7.17990909001493
5	C15	R1	7.23840473932508
5	C11	R1	6.91886323727459
5	C16	R1	7.467605550083
5	C8	R1	7.16992500144231
5	C20	R1	7.39231742277876
5	C7	R1	7.20945336562895
6	C17	R1	7.18982455888002
6	C12	R1	7.4262647547021
6	C10	R1	7.17990909001493
6	C3	R1	7.53138146051631
6	C14	R1	7.32192809488736
6	C5	R1	7.24792751344359
6	C9	R1	7.29462074889163
6	C24	R1	7.29462074889163
6	C6	R1	7.29462074889163
6	C21	R1	7.25738784269265
6	C1	R1	7.35755200461808
6	C4	R1	7.12928301694497
6	C13	R1	7.5077946401987
6	C18	R1	7.10852445677817
6	C15	R1	7.33985000288462
6	C11	R1	7.14974711950468
6	C16	R1	7.14974711950468
6	C8	R1	7.12928301694497
6	C20	R1	7.4093909361377
6	C7	R1	7.06608919045777
7	C23	R1	7.48381577726426
7	C17	R1	6.89481776330794
7	C12	R1	7.22881869049588
7	C10	R1	7.36632221424582
7	C3	R1	7.20945336562895
7	C14	R1	7.36632221424582
7	C9	R1	7.22881869049588
7	C24	R1	7.15987133677839
7	C6	R1	7.52356195605701
7	C21	R1	7.52356195605701
7	C19	R1	7.16992500144231
7	C1	R1	7.4757334309664
7	C22	R1	7.23840473932508
7	C4	R1	7.06608919045777
7	C13	R1	7.4093909361377
7	C18	R1	6.90689059560852
7	C15	R1	7.4178525148859
7	C11	R1	7.13955135239879
7	C16	R1	7.13955135239879
7	C8	R1	7.53915881110803
7	C20	R1	7.07681559705083
7	C7	R1	7.56224242422107
8	C23	R1	7.31288295528436
8	C17	R1	7.14974711950468
8	C12	R1	7.35755200461808
8	C10	R1	6.84549005094437
8	C3	R1	7.25738784269265
8	C14	R1	7.18982455888002
8	C5	R1	7.27612440527424
8	C9	R1	7.43462822763672
8	C24	R1	7.22881869049588
8	C21	R1	7.05528243550119
8	C19	R1	7.16992500144231
8	C1	R1	7.39231742277876
8	C22	R1	7.15987133677839
8	C4	R1	7.17990909001493
8	C13	R1	7.33091687811462
8	C18	R1	7.20945336562895
8	C15	R1	6.98868468677217
8	C11	R1	7
8	C16	R1	7.33091687811462
8	C8	R1	7.16992500144231
8	C20	R1	7.07681559705083
8	C7	R1	7.05528243550119
9	C23	R1	7.19967234483636
9	C17	R1	7.17990909001493
9	C12	R1	7.29462074889163
9	C10	R1	7.21916852046216
9	C3	R1	7.43462822763672
9	C14	R1	7.05528243550119
9	C5	R1	7.34872815423108
9	C9	R1	7.06608919045777
9	C24	R1	7.06608919045777
9	C6	R1	7.12928301694497
9	C21	R1	7.4178525148859
9	C19	R1	7.15987133677839
9	C1	R1	7.18982455888002
9	C22	R1	7.03342300153745
9	C4	R1	7.35755200461808
9	C13	R1	7.23840473932508
9	C18	R1	7.56224242422107
9	C11	R1	7.22881869049588
9	C16	R1	6.71424551766612
9	C8	R1	7.35755200461808
9	C20	R1	7.09803208296053
9	C7	R1	7.12928301694497
10	C23	R1	7.3037807481771
10	C17	R1	7.12928301694497
10	C12	R1	7.36632221424582
10	C10	R1	7.14974711950468
10	C3	R1	7.12928301694497
10	C14	R1	7.11894107272351
10	C5	R1	7.35755200461808
10	C9	R1	7.19967234483636
10	C24	R1	7.32192809488736
10	C6	R1	7.61470984411521
10	C21	R1	7.06608919045777
10	C1	R1	6.95419631038687
10	C22	R1	7.24792751344359
10	C13	R1	7.53138146051631
10	C18	R1	7.14974711950468
10	C15	R1	7.21916852046216
10	C16	R1	6.97727992349992
10	C8	R1	7.3037807481771
11	C23	R1	7.17990909001493
11	C17	R1	7.34872815423108
11	C12	R1	7.44294349584873
11	C10	R1	7.4594316186373
11	C14	R1	7.31288295528436
11	C9	R1	7.04439411935845
11	C24	R1	7.45121111183233
11	C6	R1	7.08746284125034
11	C21	R1	7.22881869049588
11	C19	R1	7.57742882803575
11	C1	R1	7.25738784269265
11	C22	R1	7.22881869049588
11	C4	R1	7.35755200461808
11	C13	R1	7.4262647547021
11	C18	R1	6.97727992349992
11	C15	R1	7.48381577726426
11	C11	R1	7.20945336562895
11	C16	R1	7.20945336562895
11	C8	R1	7.56985560833095
11	C20	R1	7.05528243550119
11	C7	R1	7.32192809488736
12	C23	R1	7.38370429247405
12	C17	R1	7.15987133677839
12	C12	R1	7.36632221424582
12	C10	R1	7.25738784269265
12	C3	R1	7.39231742277876
12	C14	R1	7.33985000288462
12	C5	R1	7.57742882803575
12	C9	R1	7.31288295528436
12	C24	R1	7.25738784269265
12	C6	R1	7.40087943628218
12	C19	R1	7.18982455888002
12	C1	R1	7.14974711950468
12	C22	R1	7.39231742277876
12	C4	R1	7.49984588708321
12	C18	R1	7.11894107272351
12	C15	R1	6.97727992349992
12	C11	R1	7.06608919045777
12	C16	R1	7.14974711950468
12	C8	R1	7.45121111183233
12	C20	R1	7.27612440527424
12	C7	R1	7.39231742277876
13	C23	R1	7.40087943628218
13	C17	R1	7.16992500144231
13	C10	R1	7.22881869049588
13	C3	R1	7.467605550083
13	C14	R1	7.52356195605701
13	C5	R1	7.44294349584873
13	C9	R1	7.25738784269265
13	C24	R1	7.56224242422107
13	C21	R1	7.4178525148859
13	C19	R1	7.06608919045777
13	C1	R1	7.4594316186373
13	C22	R1	7.49185309632967
13	C4	R1	7.17990909001493
13	C13	R1	7.33091687811462
13	C15	R1	7.08746284125034
13	C16	R1	7.20945336562895
13	C20	R1	7.27612440527424
13	C7	R1	7.04439411935845
14	C23	R1	6.97727992349992
14	C17	R1	7.21916852046216
14	C10	R1	7.22881869049588
14	C3	R1	7.36632221424582
14	C14	R1	7.13955135239879
14	C5	R1	7.16992500144231
14	C9	R1	7.16992500144231
14	C24	R1	7.40087943628218
14	C6	R1	7.16992500144231
14	C21	R1	7.53138146051631
14	C19	R1	6.96578428466209
14	C1	R1	7.24792751344359
14	C22	R1	7.32192809488736
14	C4	R1	7.27612440527424
14	C13	R1	7.56985560833095
14	C18	R1	7.38370429247405
14	C11	R1	7.12928301694497
14	C16	R1	7.24792751344359
14	C8	R1	7.14974711950468
14	C20	R1	7.51569983828404
14	C7	R1	7.29462074889163
15	C17	R1	7.44294349584873
15	C3	R1	7.53138146051631
15	C14	R1	7.29462074889163
15	C5	R1	7.27612440527424
15	C24	R1	7.25738784269265
15	C21	R1	7.29462074889163
15	C19	R1	7.23840473932508
15	C1	R1	7.38370429247405
15	C22	R1	7.27612440527424
15	C4	R1	7.33091687811462
15	C13	R1	7.34872815423108
15	C18	R1	7.28540221886225
15	C15	R1	6.76818432477693
15	C11	R1	7.35755200461808
15	C16	R1	7.18982455888002
15	C20	R1	7.67948009950545
15	C7	R1	7.29462074889163
16	C23	R1	7.4093909361377
16	C12	R1	7.09803208296053
16	C10	R1	7.20945336562895
16	C3	R1	6.94251450533924
16	C5	R1	7.24792751344359
16	C9	R1	7.39231742277876
16	C24	R1	7.49984588708321
16	C6	R1	7.05528243550119
16	C21	R1	7.20945336562895
16	C19	R1	7.54689445988764
16	C1	R1	7.36632221424582
16	C22	R1	7.11894107272351
16	C4	R1	7.38370429247405
16	C13	R1	7.52356195605701
16	C18	R1	7.3037807481771
16	C11	R1	6.82017896241519
16	C16	R1	6.82017896241519
16	C8	R1	6.96578428466209
16	C20	R1	7.22881869049588
16	C7	R1	7.17990909001493
17	C23	R1	7.25738784269265
17	C12	R1	7.55458885167764
17	C10	R1	7.15987133677839
17	C3	R1	6.97727992349992
17	C5	R1	7.17990909001493
17	C9	R1	7.4093909361377
17	C24	R1	6.98868468677217
17	C6	R1	7.55458885167764
17	C21	R1	7.22881869049588
17	C22	R1	7.40087943628218
17	C4	R1	7.27612440527424
17	C13	R1	7.3037807481771
17	C18	R1	7.19967234483636
17	C15	R1	6.82017896241519
17	C11	R1	6.98868468677217
17	C16	R1	7.21916852046216
17	C20	R1	7.467605550083
17	C7	R1	7.51569983828404
18	C23	R1	7.31288295528436
18	C17	R1	7.22881869049588
18	C10	R1	7.23840473932508
18	C3	R1	7.05528243550119
18	C14	R1	7.51569983828404
18	C5	R1	7.27612440527424
18	C9	R1	7.33985000288462
18	C24	R1	7.56985560833095
18	C6	R1	7.24792751344359
18	C21	R1	7.23840473932508
18	C19	R1	7.53915881110803
18	C1	R1	7.4757334309664
18	C22	R1	7.13955135239879
18	C4	R1	7.34872815423108
18	C13	R1	7.49185309632967
18	C18	R1	7.04439411935845
18	C15	R1	6.95419631038687
18	C11	R1	7.20945336562895
18	C16	R1	7.13955135239879
18	C20	R1	7.33985000288462
19	C23	R1	7.18982455888002
19	C17	R1	7.13955135239879
19	C12	R1	7.36632221424582
19	C10	R1	7.35755200461808
19	C14	R1	7.09803208296053
19	C5	R1	7.28540221886225
19	C9	R1	7.13955135239879
19	C24	R1	7.17990909001493
19	C6	R1	7.35755200461808
19	C21	R1	7.22881869049588
19	C19	R1	7.4594316186373
19	C1	R1	7.35755200461808
19	C22	R1	7.55458885167764
19	C4	R1	7.48381577726426
19	C15	R1	6.98868468677217
19	C11	R1	7.09803208296053
19	C16	R1	7.02236781302845
19	C8	R1	7.43462822763672
19	C20	R1	7.02236781302845
19	C7	R1	7.3037807481771
20	C23	R1	7.56224242422107
20	C17	R1	7.33985000288462
20	C12	R1	7.18982455888002
20	C10	R1	7.44294349584873
20	C3	R1	7.11894107272351
20	C14	R1	7.56224242422107
20	C9	R1	6.98868468677217
20	C24	R1	7.12928301694497
20	C6	R1	7.17990909001493
20	C21	R1	7.10852445677817
20	C19	R1	7.12928301694497
20	C1	R1	7.27612440527424
20	C22	R1	7.3037807481771
20	C4	R1	7.14974711950468
20	C18	R1	7.18982455888002
20	C15	R1	7.09803208296053
20	C11	R1	7.23840473932508
20	C16	R1	7.40087943628218
20	C20	R1	7.32192809488736
20	C7	R1	7.44294349584873
21	C12	R1	7.49984588708321
21	C10	R1	7.45121111183233
21	C3	R1	7.12928301694497
21	C14	R1	6.97727992349992
21	C5	R1	7.17990909001493
21	C9	R1	7.14974711950468
21	C24	R1	7.20945336562895
21	C6	R1	7.61470984411521
21	C21	R1	7.08746284125034
21	C19	R1	7.31288295528436
21	C1	R1	7.62205181945638
21	C22	R1	7.08746284125034
21	C4	R1	7.18982455888002
21	C13	R1	7.16992500144231
21	C18	R1	6.91886323727459
21	C15	R1	7.2667865406949
21	C11	R1	6.98868468677217
21	C16	R1	7.07681559705083
21	C8	R1	7.23840473932508
21	C20	R1	7.34872815423108
21	C7	R1	7.24792751344359
22	C23	R1	7.20945336562895
22	C17	R1	7.4178525148859
22	C12	R1	7.53138146051631
22	C3	R1	7.20945336562895
22	C14	R1	7.33091687811462
22	C5	R1	6.98868468677217
22	C9	R1	7.36632221424582
22	C24	R1	7.25738784269265
22	C6	R1	7.25738784269265
22	C21	R1	7.34872815423108
22	C19	R1	7.36632221424582
22	C1	R1	7.04439411935845
22	C22	R1	7.27612440527424
22	C13	R1	7.34872815423108
22	C18	R1	7.23840473932508
22	C15	R1	7.13955135239879
22	C11	R1	7.04439411935845
22	C8	R1	7.21916852046216
22	C20	R1	7.40087943628218
22	C7	R1	7.4262647547021
23	C23	R1	7.4594316186373
23	C12	R1	7.29462074889163
23	C10	R1	7.14974711950468
23	C3	R1	7.25738784269265
23	C14	R1	7.56985560833095
23	C5	R1	7.23840473932508
23	C9	R1	7.33985000288462
23	C24	R1	7.23840473932508
23	C6	R1	7.36632221424582
23	C21	R1	7.02236781302845
23	C19	R1	7.35755200461808
23	C1	R1	7.19967234483636
23	C22	R1	7.05528243550119
23	C4	R1	7.17990909001493
23	C13	R1	7.36632221424582
23	C18	R1	7.19967234483636
23	C15	R1	7.25738784269265
23	C11	R1	7.10852445677817
23	C16	R1	7.03342300153745
23	C8	R1	7.40087943628218
23	C20	R1	7.14974711950468
23	C7	R1	7.29462074889163
24	C23	R1	7.48381577726426
24	C12	R1	7.48381577726426
24	C10	R1	7.06608919045777
24	C3	R1	6.90689059560852
24	C5	R1	7.25738784269265
24	C9	R1	7.34872815423108
24	C24	R1	7.12928301694497
24	C6	R1	7.32192809488736
24	C19	R1	7.52356195605701
24	C1	R1	7.3037807481771
24	C4	R1	7.44294349584873
24	C13	R1	7.4757334309664
24	C18	R1	7.21916852046216
24	C15	R1	7.05528243550119
24	C11	R1	7.33985000288462
24	C16	R1	7.48381577726426
24	C20	R1	7.05528243550119
24	C7	R1	7.2667865406949
25	C23	R1	7.21916852046216
25	C12	R1	7.05528243550119
25	C10	R1	7.07681559705083
25	C3	R1	7.4178525148859
25	C14	R1	7.23840473932508
25	C5	R1	7.29462074889163
25	C9	R1	7.20945336562895
25	C24	R1	7.61470984411521
25	C6	R1	7.11894107272351
25	C21	R1	7.27612440527424
25	C19	R1	7.34872815423108
25	C1	R1	7.60733031374961
25	C22	R1	7.14974711950468
25	C4	R1	7.40087943628218
25	C13	R1	7.61470984411521
25	C18	R1	6.93073733756289
25	C15	R1	7.4093909361377
25	C11	R1	6.89481776330794
25	C16	R1	7.06608919045777
25	C20	R1	6.96578428466209
25	C7	R1	7.4262647547021
26	C17	R1	7.22881869049588
26	C12	R1	7.25738784269265
26	C10	R1	7.35755200461808
26	C3	R1	7.39231742277876
26	C14	R1	7.62205181945638
26	C24	R1	7.17990909001493
26	C6	R1	6.97727992349992
26	C21	R1	7.17990909001493
26	C19	R1	7.44294349584873
26	C1	R1	7.31288295528436
26	C22	R1	7.06608919045777
26	C4	R1	7.18982455888002
26	C13	R1	7.38370429247405
26	C18	R1	7.09803208296053
26	C15	R1	7.07681559705083
26	C11	R1	6.96578428466209
26	C8	R1	7.49185309632967
26	C20	R1	7.51569983828404
26	C7	R1	7.25738784269265
27	C23	R1	7.5077946401987
27	C17	R1	7.35755200461808
27	C10	R1	7.32192809488736
27	C3	R1	7.55458885167764
27	C5	R1	7.14974711950468
27	C9	R1	7.37503943134692
27	C6	R1	7.51569983828404
27	C21	R1	7.25738784269265
27	C19	R1	7.09803208296053
27	C1	R1	6.91886323727459
27	C22	R1	7.4594316186373
27	C4	R1	7.25738784269265
27	C13	R1	7.4178525148859
27	C18	R1	7.17990909001493
27	C15	R1	7
27	C11	R1	7.16992500144231
27	C16	R1	7.18982455888002
27	C8	R1	7.56985560833095
27	C20	R1	7.38370429247405
27	C7	R1	7.33985000288462
28	C23	R1	7.3037807481771
28	C17	R1	7.4594316186373
28	C12	R1	7.3037807481771
28	C10	R1	7.20945336562895
28	C3	R1	7.07681559705083
28	C14	R1	7.33985000288462
28	C5	R1	7.38370429247405
28	C9	R1	7.19967234483636
28	C24	R1	7.07681559705083
28	C6	R1	7.4757334309664
28	C21	R1	7.11894107272351
28	C19	R1	7.52356195605701
28	C1	R1	7.44294349584873
28	C22	R1	7.56985560833095
28	C4	R1	7.64385618977472
28	C13	R1	7.17990909001493
28	C18	R1	7.07681559705083
28	C15	R1	7.18982455888002
28	C11	R1	7.28540221886225
28	C16	R1	7.13955135239879
28	C8	R1	7.28540221886225
28	C20	R1	7.22881869049588
28	C7	R1	7.4178525148859
29	C23	R1	7.57742882803575
29	C17	R1	7.32192809488736
29	C12	R1	7.27612440527424
29	C10	R1	7.01122725542325
29	C14	R1	7.38370429247405
29	C5	R1	7.33985000288462
29	C9	R1	7.21916852046216
29	C24	R1	7.44294349584873
29	C6	R1	7.12928301694497
29	C21	R1	7.4093909361377
29	C19	R1	7.31288295528436
29	C1	R1	7.21916852046216
29	C22	R1	7.28540221886225
29	C4	R1	7.33985000288462
29	C13	R1	7.14974711950468
29	C18	R1	6.7279204545632
29	C15	R1	7.01122725542325
29	C11	R1	7.08746284125034
29	C16	R1	7.29462074889163
29	C20	R1	7.40087943628218
29	C7	R1	7.20945336562895
30	C23	R1	7.07681559705083
30	C12	R1	7.5077946401987
30	C10	R1	7.21916852046216
30	C3	R1	7.11894107272351
30	C14	R1	7.44294349584873
30	C5	R1	7.32192809488736
30	C9	R1	7.31288295528436
30	C24	R1	7.43462822763672
30	C6	R1	7.39231742277876
30	C21	R1	7.19967234483636
30	C19	R1	7.48381577726426
30	C1	R1	7.49185309632967
30	C22	R1	7.467605550083
30	C4	R1	7.38370429247405
30	C13	R1	7.54689445988764
30	C18	R1	7.01122725542325
30	C15	R1	7.32192809488736
30	C11	R1	6.91886323727459
30	C16	R1	7.15987133677839
30	C8	R1	7.29462074889163
30	C7	R1	7.4262647547021
31	C23	R1	7.45121111183233
31	C17	R1	6.89481776330794
31	C12	R1	7.15987133677839
31	C10	R1	7.53138146051631
31	C3	R1	6.79441586635011
31	C5	R1	7.25738784269265
31	C9	R1	7.4178525148859
31	C24	R1	7.51569983828404
31	C6	R1	7.53138146051631
31	C21	R1	7.13955135239879
31	C19	R1	7.43462822763672
31	C1	R1	7.43462822763672
31	C22	R1	7.53138146051631
31	C4	R1	7.15987133677839
31	C13	R1	7.27612440527424
31	C18	R1	7.4093909361377
31	C16	R1	6.82017896241519
31	C20	R1	7.11894107272351
31	C7	R1	7.467605550083
32	C23	R1	7.20945336562895
32	C17	R1	7.52356195605701
32	C10	R1	7.58496250072116
32	C3	R1	7.28540221886225
32	C14	R1	7.2667865406949
32	C5	R1	7.25738784269265
32	C9	R1	7.27612440527424
32	C24	R1	7.18982455888002
32	C6	R1	7.32192809488736
32	C21	R1	7.24792751344359
32	C19	R1	7.44294349584873
32	C1	R1	7.28540221886225
32	C22	R1	7.18982455888002
32	C4	R1	7.21916852046216
32	C13	R1	7.09803208296053
32	C18	R1	7.23840473932508
32	C15	R1	7.12928301694497
32	C11	R1	7.14974711950468
32	C16	R1	7.17990909001493
32	C8	R1	7.28540221886225
32	C7	R1	7.34872815423108
33	C23	R1	7.38370429247405
33	C17	R1	7.29462074889163
33	C12	R1	7.4178525148859
33	C10	R1	7.29462074889163
33	C3	R1	7.21916852046216
33	C14	R1	7.4178525148859
33	C5	R1	7.31288295528436
33	C9	R1	7.4594316186373
33	C24	R1	7.44294349584873
33	C6	R1	7.4093909361377
33	C21	R1	7.54689445988764
33	C19	R1	7.11894107272351
33	C1	R1	7.03342300153745
33	C22	R1	7.4594316186373
33	C4	R1	7.44294349584873
33	C13	R1	7.4262647547021
33	C18	R1	7.12928301694497
33	C15	R1	7.11894107272351
33	C11	R1	7.29462074889163
33	C16	R1	7.14974711950468
33	C8	R1	7.4178525148859
33	C20	R1	7.4594316186373
33	C7	R1	7.29462074889163
34	C23	R1	7.23840473932508
34	C17	R1	7.15987133677839
34	C12	R1	7.15987133677839
34	C10	R1	7.09803208296053
34	C3	R1	7.4594316186373
34	C14	R1	7.10852445677817
34	C5	R1	7.59245703726808
34	C9	R1	7.27612440527424
34	C24	R1	7.467605550083
34	C6	R1	7.09803208296053
34	C21	R1	7.33091687811462
34	C19	R1	7.62205181945638
34	C1	R1	7.02236781302845
34	C22	R1	7.31288295528436
34	C4	R1	7.14974711950468
34	C13	R1	7.23840473932508
34	C18	R1	7.21916852046216
34	C15	R1	7.25738784269265
34	C11	R1	7.3037807481771
34	C16	R1	7.07681559705083
34	C8	R1	7.2667865406949
34	C20	R1	7.16992500144231
34	C7	R1	7.01122725542325
35	C23	R1	7.23840473932508
35	C17	R1	7.19967234483636
35	C12	R1	7.01122725542325
35	C10	R1	7.4093909361377
35	C3	R1	7.63662462054365
35	C14	R1	7.01122725542325
35	C5	R1	7.12928301694497
35	C9	R1	7.18982455888002
35	C24	R1	7.18982455888002
35	C6	R1	7.58496250072116
35	C19	R1	7.72109918870719
35	C1	R1	7.4594316186373
35	C22	R1	7.14974711950468
35	C4	R1	7.5077946401987
35	C13	R1	7.39231742277876
35	C18	R1	7.06608919045777
35	C15	R1	7.28540221886225
35	C11	R1	7.22881869049588
35	C16	R1	7.3037807481771
35	C8	R1	7.61470984411521
35	C20	R1	7.4093909361377
35	C7	R1	7.34872815423108
36	C23	R1	7.23840473932508
36	C12	R1	7.56224242422107
36	C10	R1	7.45121111183233
36	C3	R1	7.05528243550119
36	C14	R1	7.2667865406949
36	C5	R1	7.36632221424582
36	C9	R1	7.22881869049588
36	C24	R1	7.09803208296053
36	C6	R1	7.28540221886225
36	C21	R1	7.55458885167764
36	C1	R1	7.28540221886225
36	C22	R1	7.2667865406949
36	C4	R1	7.2667865406949
36	C13	R1	7.62205181945638
36	C18	R1	7.14974711950468
36	C15	R1	7.13955135239879
36	C11	R1	7.06608919045777
36	C16	R1	7.02236781302845
36	C8	R1	7.48381577726426
36	C20	R1	6.90689059560852
36	C7	R1	7.31288295528436
37	C23	R1	7.18982455888002
37	C17	R1	7.21916852046216
37	C12	R1	7.35755200461808
37	C10	R1	7.16992500144231
37	C3	R1	7.33985000288462
37	C5	R1	7.20945336562895
37	C9	R1	7.38370429247405
37	C24	R1	7.22881869049588
37	C6	R1	7.28540221886225
37	C21	R1	7.34872815423108
37	C19	R1	7.34872815423108
37	C1	R1	7.08746284125034
37	C4	R1	7.10852445677817
37	C13	R1	7.53915881110803
37	C18	R1	7.17990909001493
37	C15	R1	7.36632221424582
37	C11	R1	7.14974711950468
37	C16	R1	7.35755200461808
37	C8	R1	7.20945336562895
37	C20	R1	7.36632221424582
37	C7	R1	7.14974711950468
38	C12	R1	7.3037807481771
38	C10	R1	7.06608919045777
38	C3	R1	7.59991284218713
38	C14	R1	7.2667865406949
38	C5	R1	7.59245703726808
38	C9	R1	7.40087943628218
38	C24	R1	7.59245703726808
38	C6	R1	7.35755200461808
38	C21	R1	7.2667865406949
38	C19	R1	7.29462074889163
38	C1	R1	7.22881869049588
38	C22	R1	7.08746284125034
38	C4	R1	7.11894107272351
38	C13	R1	7.31288295528436
38	C18	R1	7.16992500144231
38	C15	R1	7.07681559705083
38	C11	R1	7.44294349584873
38	C8	R1	7.43462822763672
38	C20	R1	7.28540221886225
38	C7	R1	7.52356195605701
39	C23	R1	7.2667865406949
39	C17	R1	7.51569983828404
39	C12	R1	7.39231742277876
39	C10	R1	7.25738784269265
39	C3	R1	7.25738784269265
39	C5	R1	7.24792751344359
39	C9	R1	7.07681559705083
39	C24	R1	7.16992500144231
39	C6	R1	7.40087943628218
39	C21	R1	7.2667865406949
39	C19	R1	7.19967234483636
39	C1	R1	7.19967234483636
39	C22	R1	7.34872815423108
39	C4	R1	7.51569983828404
39	C18	R1	6.97727992349992
39	C15	R1	7.03342300153745
39	C16	R1	6.78135971352466
39	C8	R1	7.13955135239879
39	C20	R1	7.09803208296053
39	C7	R1	6.95419631038687
40	C23	R1	7.49185309632967
40	C17	R1	7.15987133677839
40	C12	R1	7.53138146051631
40	C10	R1	7.16992500144231
40	C3	R1	7.27612440527424
40	C14	R1	7.31288295528436
40	C5	R1	7.17990909001493
40	C9	R1	7.51569983828404
40	C24	R1	7.58496250072116
40	C6	R1	7.44294349584873
40	C21	R1	7.2667865406949
40	C19	R1	7.33091687811462
40	C22	R1	6.93073733756289
40	C4	R1	7.14974711950468
40	C13	R1	7.51569983828404
40	C18	R1	6.98868468677217
40	C15	R1	6.97727992349992
40	C11	R1	7.11894107272351
40	C16	R1	7.33985000288462
40	C8	R1	7.45121111183233
40	C20	R1	7.57742882803575
40	C7	R1	7.4262647547021
41	C23	R1	7.45121111183233
41	C17	R1	7.20945336562895
41	C12	R1	7.31288295528436
41	C10	R1	7.16992500144231
41	C3	R1	7.33091687811462
41	C14	R1	7.40087943628218
41	C5	R1	7.27612440527424
41	C9	R1	7.14974711950468
41	C6	R1	7.21916852046216
41	C19	R1	7.467605550083
41	C1	R1	7.37503943134692
41	C22	R1	7.18982455888002
41	C4	R1	7.65821148275179
41	C13	R1	7.49185309632967
41	C18	R1	7.38370429247405
41	C15	R1	7.24792751344359
41	C11	R1	7.20945336562895
41	C16	R1	7.25738784269265
41	C8	R1	7.24792751344359
41	C20	R1	7.07681559705083
41	C7	R1	7.36632221424582
42	C23	R1	7.5077946401987
42	C17	R1	7.31288295528436
42	C12	R1	7.35755200461808
42	C10	R1	7.14974711950468
42	C14	R1	7.40087943628218
42	C5	R1	7.12928301694497
42	C9	R1	7.36632221424582
42	C6	R1	7.23840473932508
42	C21	R1	7.33091687811462
42	C19	R1	7.3037807481771
42	C1	R1	7.10852445677817
42	C22	R1	7.34872815423108
42	C4	R1	7.43462822763672
42	C13	R1	7.2667865406949
42	C18	R1	7.02236781302845
42	C15	R1	7.31288295528436
42	C11	R1	6.91886323727459
42	C16	R1	7.06608919045777
42	C8	R1	7.35755200461808
42	C20	R1	7.32192809488736
42	C7	R1	7.38370429247405
43	C23	R1	7.10852445677817
43	C17	R1	7.48381577726426
43	C12	R1	7.3037807481771
43	C10	R1	7.06608919045777
43	C3	R1	7.4594316186373
43	C5	R1	6.91886323727459
43	C9	R1	7.44294349584873
43	C24	R1	7.09803208296053
43	C6	R1	7.35755200461808
43	C21	R1	7.49185309632967
43	C19	R1	7.24792751344359
43	C1	R1	7.32192809488736
43	C22	R1	7.27612440527424
43	C4	R1	7.33985000288462
43	C13	R1	7.31288295528436
43	C18	R1	7.20945336562895
43	C15	R1	7.33985000288462
43	C11	R1	7.04439411935845
43	C16	R1	7.15987133677839
43	C8	R1	7.05528243550119
43	C20	R1	7.21916852046216
43	C7	R1	7.4757334309664
44	C23	R1	7.57742882803575
44	C17	R1	7.3037807481771
44	C12	R1	7.27612440527424
44	C10	R1	7.35755200461808
44	C3	R1	7.15987133677839
44	C14	R1	7.17990909001493
44	C5	R1	7.49984588708321
44	C24	R1	7.52356195605701
44	C6	R1	7.11894107272351
44	C21	R1	6.91886323727459
44	C19	R1	7.10852445677817
44	C1	R1	6.96578428466209
44	C22	R1	7.43462822763672
44	C4	R1	7.37503943134692
44	C13	R1	7.40087943628218
44	C18	R1	7.52356195605701
44	C15	R1	7.18982455888002
44	C16	R1	7.15987133677839
44	C20	R1	7.3037807481771
44	C7	R1	7.40087943628218
45	C23	R1	7.44294349584873
45	C17	R1	7.28540221886225
45	C12	R1	7.18982455888002
45	C10	R1	7.51569983828404
45	C3	R1	7.4093909361377
45	C14	R1	7.12928301694497
45	C9	R1	7.49185309632967
45	C24	R1	7.27612440527424
45	C21	R1	7.03342300153745
45	C19	R1	7.11894107272351
45	C1	R1	7.54689445988764
45	C22	R1	7.16992500144231
45	C4	R1	7.54689445988764
45	C13	R1	6.96578428466209
45	C18	R1	7.04439411935845
45	C11	R1	7.09803208296053
45	C16	R1	7.15987133677839
45	C8	R1	7.24792751344359
45	C20	R1	7.4594316186373
45	C7	R1	7.23840473932508
46	C23	R1	7.40087943628218
46	C17	R1	7.54689445988764
46	C12	R1	7.28540221886225
46	C10	R1	7.4178525148859
46	C3	R1	7.31288295528436
46	C14	R1	7
46	C5	R1	7.60733031374961
46	C9	R1	7.44294349584873
46	C24	R1	7.33091687811462
46	C21	R1	7.20945336562895
46	C19	R1	7.49984588708321
46	C1	R1	7.21916852046216
46	C22	R1	7.04439411935845
46	C4	R1	7.33985000288462
46	C13	R1	7.20945336562895
46	C18	R1	7.24792751344359
46	C15	R1	7.05528243550119
46	C11	R1	7.17990909001493
46	C16	R1	6.8703647195834
46	C8	R1	6.98868468677217
46	C20	R1	7.38370429247405
46	C7	R1	7.40087943628218
47	C23	R1	7.17990909001493
47	C17	R1	7.09803208296053
47	C12	R1	7.24792751344359
47	C10	R1	7.2667865406949
47	C3	R1	7.07681559705083
47	C14	R1	7.34872815423108
47	C5	R1	7.4262647547021
47	C24	R1	7.55458885167764
47	C6	R1	7.18982455888002
47	C21	R1	7.66533591718518
47	C19	R1	7.35755200461808
47	C1	R1	7.05528243550119
47	C22	R1	7.21916852046216
47	C4	R1	7.28540221886225
47	C13	R1	7.38370429247405
47	C18	R1	7.23840473932508
47	C11	R1	7.23840473932508
47	C16	R1	6.71424551766612
47	C8	R1	7.07681559705083
47	C20	R1	7.09803208296053
47	C7	R1	7.56985560833095
48	C23	R1	7.45121111183233
48	C17	R1	6.82017896241519
48	C10	R1	7.53138146051631
48	C3	R1	7.29462074889163
48	C14	R1	7.37503943134692
48	C5	R1	7.17990909001493
48	C9	R1	7.17990909001493
48	C24	R1	7.12928301694497
48	C6	R1	7.65821148275179
48	C21	R1	7.48381577726426
48	C19	R1	7.37503943134692
48	C1	R1	7.40087943628218
48	C22	R1	7.45121111183233
48	C4	R1	7.13955135239879
48	C13	R1	7.13955135239879
48	C18	R1	7.13955135239879
48	C15	R1	7.07681559705083
48	C11	R1	6.95419631038687
48	C16	R1	7.4178525148859
48	C8	R1	7.3037807481771
48	C20	R1	7.12928301694497
48	C7	R1	7.31288295528436
49	C23	R1	7.29462074889163
49	C17	R1	7.23840473932508
49	C12	R1	7.38370429247405
49	C10	R1	7.37503943134692
49	C3	R1	7.14974711950468
49	C14	R1	7.32192809488736
49	C5	R1	7.29462074889163
49	C9	R1	7.09803208296053
49	C6	R1	7.38370429247405
49	C21	R1	7.43462822763672
49	C19	R1	7.60733031374961
49	C1	R1	7.17990909001493
49	C22	R1	7.07681559705083
49	C4	R1	7.28540221886225
49	C13	R1	7.04439411935845
49	C18	R1	6.98868468677217
49	C15	R1	7.13955135239879
49	C11	R1	7.29462074889163
49	C16	R1	7.24792751344359
49	C8	R1	7.48381577726426
49	C20	R1	7.52356195605701
49	C7	R1	7.58496250072116
50	C23	R1	7.04439411935845
50	C17	R1	7.38370429247405
50	C12	R1	7.22881869049588
50	C10	R1	7.28540221886225
50	C3	R1	7.32192809488736
50	C14	R1	7.33091687811462
50	C5	R1	6.98868468677217
50	C9	R1	7.07681559705083
50	C24	R1	7.44294349584873
50	C6	R1	7.40087943628218
50	C21	R1	7.33091687811462
50	C19	R1	7.4093909361377
50	C1	R1	7.37503943134692
50	C4	R1	7.4093909361377
50	C13	R1	7.25738784269265
50	C18	R1	7.02236781302845
50	C15	R1	7.06608919045777
50	C11	R1	7.29462074889163
50	C16	R1	7.06608919045777
50	C8	R1	7.33985000288462
50	C7	R1	7.33985000288462
51	C23	R1	7.40087943628218
51	C17	R1	7.21916852046216
51	C12	R1	7.12928301694497
51	C3	R1	7.39231742277876
51	C14	R1	7.24792751344359
51	C5	R1	7.27612440527424
51	C9	R1	7.3037807481771
51	C24	R1	7.23840473932508
51	C6	R1	7.33091687811462
51	C21	R1	7.18982455888002
51	C19	R1	7.53138146051631
51	C1	R1	6.96578428466209
51	C22	R1	7.19967234483636
51	C4	R1	7.36632221424582
51	C13	R1	7.03342300153745
51	C18	R1	7.20945336562895
51	C11	R1	6.94251450533924
51	C16	R1	7.4178525148859
51	C8	R1	7.48381577726426
51	C20	R1	7.11894107272351
51	C7	R1	6.97727992349992
52	C23	R1	7.34872815423108
52	C17	R1	7.51569983828404
52	C12	R1	6.96578428466209
52	C10	R1	7.22881869049588
52	C3	R1	7.36632221424582
52	C14	R1	7.4178525148859
52	C5	R1	7.33091687811462
52	C9	R1	7.2667865406949
52	C24	R1	7.20945336562895
52	C6	R1	7.14974711950468
52	C21	R1	7.15987133677839
52	C19	R1	7.04439411935845
52	C1	R1	6.98868468677217
52	C22	R1	7.4178525148859
52	C4	R1	7.02236781302845
52	C13	R1	7.25738784269265
52	C18	R1	7.32192809488736
52	C15	R1	7.14974711950468
52	C11	R1	7.12928301694497
52	C16	R1	7.25738784269265
52	C8	R1	7.12928301694497
52	C20	R1	7.15987133677839
52	C7	R1	7.25738784269265
53	C23	R1	7.02236781302845
53	C17	R1	7.38370429247405
53	C12	R1	7.44294349584873
53	C10	R1	7.4594316186373
53	C14	R1	7.4757334309664
53	C5	R1	7.10852445677817
53	C24	R1	7.13955135239879
53	C6	R1	7.16992500144231
53	C21	R1	7.32192809488736
53	C19	R1	7.32192809488736
53	C1	R1	7.28540221886225
53	C22	R1	7.08746284125034
53	C4	R1	7.2667865406949
53	C13	R1	7.53138146051631
53	C18	R1	7.37503943134692
53	C15	R1	7.27612440527424
53	C11	R1	7.16992500144231
53	C16	R1	7.19967234483636
53	C8	R1	7.45121111183233
53	C20	R1	7.17990909001493
53	C7	R1	7.18982455888002
54	C23	R1	7.27612440527424
54	C12	R1	7.29462074889163
54	C10	R1	7.49185309632967
54	C3	R1	7.4757334309664
54	C14	R1	7.28540221886225
54	C9	R1	7.53915881110803
54	C24	R1	7.37503943134692
54	C6	R1	7.31288295528436
54	C21	R1	7.22881869049588
54	C19	R1	7.35755200461808
54	C1	R1	7.55458885167764
54	C22	R1	7.53915881110803
54	C4	R1	7.49185309632967
54	C13	R1	7.22881869049588
54	C18	R1	7.19967234483636
54	C15	R1	6.96578428466209
54	C11	R1	6.88264304936184
54	C16	R1	7.55458885167764
54	C8	R1	7.21916852046216
54	C20	R1	7.17990909001493
54	C7	R1	7.27612440527424
55	C23	R1	7.12928301694497
55	C17	R1	7.20945336562895
55	C12	R1	7.25738784269265
55	C10	R1	7.35755200461808
55	C3	R1	7.04439411935845
55	C14	R1	7.28540221886225
55	C5	R1	7.33091687811462
55	C9	R1	7.45121111183233
55	C24	R1	7.15987133677839
55	C6	R1	7.14974711950468
55	C21	R1	7.3037807481771
55	C1	R1	7.49185309632967
55	C22	R1	7.43462822763672
55	C4	R1	7.17990909001493
55	C13	R1	7.12928301694497
55	C18	R1	7.11894107272351
55	C15	R1	7.18982455888002
55	C11	R1	7.18982455888002
55	C8	R1	7.34872815423108
55	C20	R1	7.35755200461808
55	C7	R1	6.96578428466209
56	C23	R1	7.22881869049588
56	C17	R1	7.19967234483636
56	C12	R1	7.19967234483636
56	C10	R1	7.37503943134692
56	C3	R1	7.31288295528436
56	C14	R1	7.20945336562895
56	C5	R1	7.2667865406949
56	C9	R1	7.38370429247405
56	C24	R1	7.4757334309664
56	C6	R1	6.94251450533924
56	C21	R1	7.11894107272351
56	C19	R1	7.59245703726808
56	C1	R1	7.10852445677817
56	C22	R1	7.08746284125034
56	C4	R1	7.3037807481771
56	C13	R1	7.25738784269265
56	C18	R1	6.95419631038687
56	C15	R1	6.94251450533924
56	C11	R1	7.06608919045777
56	C16	R1	7.28540221886225
56	C8	R1	7.08746284125034
56	C20	R1	7.07681559705083
56	C7	R1	7.38370429247405
57	C23	R1	7.63662462054365
57	C17	R1	7.4757334309664
57	C12	R1	7.3037807481771
57	C10	R1	7.17990909001493
57	C3	R1	7.09803208296053
57	C14	R1	7.18982455888002
57	C5	R1	7.45121111183233
57	C9	R1	7.60733031374961
57	C24	R1	7.13955135239879
57	C6	R1	7.36632221424582
57	C21	R1	7.29462074889163
57	C19	R1	7.55458885167764
57	C1	R1	7.34872815423108
57	C22	R1	7.51569983828404
57	C4	R1	7.59991284218713
57	C13	R1	7.22881869049588
57	C18	R1	7.12928301694497
57	C11	R1	7.23840473932508
57	C16	R1	7.22881869049588
57	C8	R1	7.18982455888002
57	C20	R1	7.34872815423108
57	C7	R1	6.96578428466209
58	C23	R1	7.45121111183233
58	C17	R1	7.34872815423108
58	C12	R1	6.94251450533924
58	C10	R1	7.52356195605701
58	C3	R1	7.34872815423108
58	C14	R1	7.16992500144231
58	C5	R1	7.16992500144231
58	C9	R1	7.4262647547021
58	C24	R1	7.13955135239879
58	C6	R1	7.43462822763672
58	C21	R1	7.33091687811462
58	C19	R1	7.06608919045777
58	C1	R1	7.34872815423108
58	C22	R1	7.09803208296053
58	C4	R1	6.96578428466209
58	C13	R1	7.17990909001493
58	C18	R1	7.25738784269265
58	C15	R1	7.19967234483636
58	C11	R1	7.11894107272351
58	C16	R1	7.23840473932508
58	C8	R1	7.23840473932508
58	C20	R1	7.20945336562895
58	C7	R1	7.22881869049588
59	C23	R1	7.03342300153745
59	C17	R1	7.51569983828404
59	C12	R1	7.20945336562895
59	C10	R1	7.40087943628218
59	C3	R1	6.94251450533924
59	C14	R1	7.4594316186373
59	C9	R1	7.15987133677839
59	C24	R1	7.16992500144231
59	C6	R1	7.3037807481771
59	C21	R1	7.23840473932508
59	C19	R1	7.29462074889163
59	C1	R1	7.12928301694497
59	C22	R1	7.19967234483636
59	C4	R1	7.44294349584873
59	C18	R1	7.35755200461808
59	C15	R1	7.16992500144231
59	C11	R1	7.03342300153745
59	C16	R1	7.22881869049588
59	C20	R1	6.90689059560852
59	C7	R1	7.09803208296053
60	C23	R1	7.18982455888002
60	C17	R1	7.6724253419715
60	C12	R1	7.49984588708321
60	C10	R1	7.06608919045777
60	C3	R1	7.15987133677839
60	C14	R1	7.34872815423108
60	C5	R1	7.467605550083
60	C9	R1	7.25738784269265
60	C24	R1	7.3037807481771
60	C6	R1	7.14974711950468
60	C21	R1	7.62205181945638
60	C19	R1	7.40087943628218
60	C22	R1	7.33985000288462
60	C4	R1	7.18982455888002
60	C13	R1	7.02236781302845
60	C18	R1	7.08746284125034
60	C11	R1	7.11894107272351
60	C16	R1	7.40087943628218
60	C8	R1	7.28540221886225
60	C20	R1	7.4262647547021
61	C17	R1	7.3037807481771
61	C12	R1	7.36632221424582
61	C10	R1	7.27612440527424
61	C14	R1	7.27612440527424
61	C5	R1	7.58496250072116
61	C9	R1	7.10852445677817
61	C6	R1	7.15987133677839
61	C21	R1	7.55458885167764
61	C19	R1	7.59245703726808
61	C1	R1	7.40087943628218
61	C22	R1	7.18982455888002
61	C4	R1	7.36632221424582
61	C18	R1	7.22881869049588
61	C15	R1	7.16992500144231
61	C8	R1	7.43462822763672
61	C20	R1	7.4594316186373
61	C7	R1	7.2667865406949
62	C12	R1	7.40087943628218
62	C10	R1	7.13955135239879
62	C3	R1	7.08746284125034
62	C14	R1	7.29462074889163
62	C5	R1	7.33091687811462
62	C9	R1	7.44294349584873
62	C24	R1	7.31288295528436
62	C21	R1	7.36632221424582
62	C19	R1	7.20945336562895
62	C1	R1	7.33985000288462
62	C22	R1	7.01122725542325
62	C4	R1	7.54689445988764
62	C18	R1	7.19967234483636
62	C15	R1	7.08746284125034
62	C11	R1	7.08746284125034
62	C16	R1	7.51569983828404
62	C8	R1	7.4093909361377
62	C20	R1	7.27612440527424
62	C7	R1	7.14974711950468
63	C23	R1	7.28540221886225
63	C12	R1	7.29462074889163
63	C10	R1	7.61470984411521
63	C14	R1	7.02236781302845
63	C24	R1	6.95419631038687
63	C6	R1	7.05528243550119
63	C21	R1	7.15987133677839
63	C19	R1	7.49185309632967
63	C1	R1	7.22881869049588
63	C22	R1	7.53138146051631
63	C4	R1	7.49984588708321
63	C13	R1	7.33091687811462
63	C18	R1	6.89481776330794
63	C15	R1	7.04439411935845
63	C8	R1	7.35755200461808
63	C20	R1	7.5077946401987
63	C7	R1	7.53915881110803
64	C23	R1	7.27612440527424
64	C17	R1	7.19967234483636
64	C12	R1	7.4178525148859
64	C10	R1	7.62935662007961
64	C3	R1	7.36632221424582
64	C14	R1	7.16992500144231
64	C5	R1	7.59991284218713
64	C24	R1	7.5077946401987
64	C6	R1	7.17990909001493
64	C21	R1	7.3037807481771
64	C19	R1	7.19967234483636
64	C22	R1	7.23840473932508
64	C4	R1	7.33985000288462
64	C13	R1	7.19967234483636
64	C18	R1	7.10852445677817
64	C15	R1	7.22881869049588
64	C11	R1	6.90689059560852
64	C16	R1	7.28540221886225
64	C20	R1	7.27612440527424
65	C23	R1	7.52356195605701
65	C17	R1	7.11894107272351
65	C12	R1	7.33985000288462
65	C10	R1	7.06608919045777
65	C3	R1	7.09803208296053
65	C14	R1	7.35755200461808
65	C5	R1	7.2667865406949
65	C9	R1	7.15987133677839
65	C6	R1	7.13955135239879
65	C21	R1	7.33091687811462
65	C19	R1	7.44294349584873
65	C1	R1	6.79441586635011
65	C22	R1	7.2667865406949
65	C4	R1	7.17990909001493
65	C13	R1	7.13955135239879
65	C18	R1	6.96578428466209
65	C15	R1	6.78135971352466
65	C11	R1	7.22881869049588
65	C16	R1	7.08746284125034
65	C8	R1	7.82654848729092
65	C20	R1	7.4093909361377
65	C7	R1	7.27612440527424
66	C23	R1	7.32192809488736
66	C17	R1	7.19967234483636
66	C12	R1	7.18982455888002
66	C10	R1	7.23840473932508
66	C3	R1	7.03342300153745
66	C14	R1	7.39231742277876
66	C5	R1	7.44294349584873
66	C9	R1	7.4178525148859
66	C24	R1	7.38370429247405
66	C6	R1	7.4262647547021
66	C21	R1	7.33091687811462
66	C19	R1	7.31288295528436
66	C1	R1	7.56985560833095
66	C22	R1	7
66	C4	R1	7.13955135239879
66	C13	R1	7.2667865406949
66	C18	R1	7.15987133677839
66	C15	R1	7.19967234483636
66	C11	R1	7.13955135239879
66	C16	R1	6.97727992349992
66	C8	R1	7.29462074889163
66	C20	R1	7.29462074889163
66	C7	R1	7.45121111183233
67	C23	R1	7.24792751344359
67	C17	R1	7.4594316186373
67	C12	R1	6.95419631038687
67	C10	R1	7.35755200461808
67	C3	R1	7.3037807481771
67	C14	R1	6.95419631038687
67	C5	R1	7.48381577726426
67	C9	R1	7.22881869049588
67	C1	R1	7
67	C22	R1	7.15987133677839
67	C4	R1	7.27612440527424
67	C13	R1	7.28540221886225
67	C18	R1	7.01122725542325
67	C15	R1	7.23840473932508
67	C11	R1	7.02236781302845
67	C16	R1	7.05528243550119
67	C8	R1	7.4178525148859
67	C20	R1	7.4178525148859
67	C7	R1	7.54689445988764
68	C23	R1	7.45121111183233
68	C17	R1	7.54689445988764
68	C12	R1	7.4178525148859
68	C10	R1	7.4594316186373
68	C3	R1	7.24792751344359
68	C14	R1	7.43462822763672
68	C5	R1	7.5077946401987
68	C24	R1	7.32192809488736
68	C6	R1	7.37503943134692
68	C21	R1	7.32192809488736
68	C19	R1	7
68	C22	R1	7.4262647547021
68	C4	R1	7.13955135239879
68	C13	R1	7.32192809488736
68	C18	R1	7.10852445677817
68	C15	R1	7.12928301694497
68	C11	R1	6.71424551766612
68	C16	R1	7.33091687811462
68	C8	R1	7.38370429247405
68	C7	R1	7.22881869049588
69	C23	R1	7.25738784269265
69	C17	R1	7.33091687811462
69	C12	R1	7.08746284125034
69	C10	R1	7.65105169117893
69	C3	R1	7.12928301694497
69	C14	R1	7.467605550083
69	C5	R1	7.19967234483636
69	C9	R1	7.16992500144231
69	C24	R1	7.51569983828404
69	C6	R1	7.32192809488736
69	C21	R1	7.19967234483636
69	C19	R1	7.4178525148859
69	C1	R1	7.14974711950468
69	C22	R1	7.09803208296053
69	C4	R1	7.08746284125034
69	C13	R1	7.2667865406949
69	C18	R1	7.09803208296053
69	C15	R1	7.08746284125034
69	C11	R1	7.10852445677817
69	C8	R1	7.55458885167764
69	C20	R1	7.10852445677817
69	C7	R1	7.29462074889163
70	C23	R1	7.49984588708321
70	C17	R1	7.4594316186373
70	C12	R1	7.4262647547021
70	C10	R1	7.36632221424582
70	C3	R1	7.33091687811462
70	C14	R1	7.34872815423108
70	C5	R1	7.35755200461808
70	C9	R1	7.15987133677839
70	C24	R1	7.28540221886225
70	C6	R1	7.34872815423108
70	C19	R1	7.12928301694497
70	C1	R1	7
70	C4	R1	7.21916852046216
70	C13	R1	7.57742882803575
70	C18	R1	7.33091687811462
70	C15	R1	6.96578428466209
70	C11	R1	7.08746284125034
70	C16	R1	7.21916852046216
70	C8	R1	7.33091687811462
70	C7	R1	7.01122725542325
71	C23	R1	7.32192809488736
71	C17	R1	7.33985000288462
71	C12	R1	7.69348695749933
71	C3	R1	7.33091687811462
71	C14	R1	7.12928301694497
71	C5	R1	7.53138146051631
71	C9	R1	7.33985000288462
71	C24	R1	7.4093909361377
71	C6	R1	7.33985000288462
71	C21	R1	7.23840473932508
71	C19	R1	6.95419631038687
71	C22	R1	7.20945336562895
71	C4	R1	7.17990909001493
71	C18	R1	7.53138146051631
71	C15	R1	7.24792751344359
71	C11	R1	7.03342300153745
71	C16	R1	7.34872815423108
71	C8	R1	7.48381577726426
71	C20	R1	7.4178525148859
71	C7	R1	7.20945336562895
72	C23	R1	7.4757334309664
72	C17	R1	7.31288295528436
72	C12	R1	7.19967234483636
72	C10	R1	7.37503943134692
72	C3	R1	7.22881869049588
72	C14	R1	7.32192809488736
72	C5	R1	7.14974711950468
72	C9	R1	7.56224242422107
72	C24	R1	7.33091687811462
72	C6	R1	7.60733031374961
72	C21	R1	7.40087943628218
72	C19	R1	7.4178525148859
72	C1	R1	7.21916852046216
72	C22	R1	7.10852445677817
72	C4	R1	7.4262647547021
72	C13	R1	7.19967234483636
72	C18	R1	7.2667865406949
72	C11	R1	7.11894107272351
72	C8	R1	7.28540221886225
72	C20	R1	7.03342300153745
72	C7	R1	7.33091687811462
73	C17	R1	7.61470984411521
73	C12	R1	7.27612440527424
73	C10	R1	7.23840473932508
73	C3	R1	7.34872815423108
73	C5	R1	7.13955135239879
73	C9	R1	7.28540221886225
73	C24	R1	7.16992500144231
73	C6	R1	7.4757334309664
73	C21	R1	7.15987133677839
73	C19	R1	7.15987133677839
73	C1	R1	7.5077946401987
73	C22	R1	7.4594316186373
73	C4	R1	7.4093909361377
73	C13	R1	7.4178525148859
73	C18	R1	7.3037807481771
73	C15	R1	7.19967234483636
73	C11	R1	6.91886323727459
73	C16	R1	7.14974711950468
73	C8	R1	7.24792751344359
73	C20	R1	7.5077946401987
74	C23	R1	7.467605550083
74	C17	R1	7.467605550083
74	C12	R1	7.4594316186373
74	C10	R1	7.19967234483636
74	C3	R1	7.04439411935845
74	C14	R1	7.05528243550119
74	C5	R1	7.17990909001493
74	C9	R1	7.32192809488736
74	C24	R1	7.44294349584873
74	C6	R1	7.3037807481771
74	C21	R1	7.09803208296053
74	C19	R1	7.53915881110803
74	C1	R1	7.3037807481771
74	C22	R1	7.39231742277876
74	C13	R1	7.31288295528436
74	C18	R1	7.16992500144231
74	C15	R1	7.44294349584873
74	C11	R1	7.11894107272351
74	C16	R1	7.29462074889163
74	C8	R1	7.38370429247405
74	C20	R1	7.37503943134692
74	C7	R1	7.04439411935845
75	C23	R1	7.21916852046216
75	C17	R1	7.14974711950468
75	C12	R1	7.37503943134692
75	C10	R1	7.21916852046216
75	C3	R1	6.85798099512757
75	C5	R1	7.25738784269265
75	C9	R1	7.17990909001493
75	C24	R1	7.61470984411521
75	C6	R1	7.33091687811462
75	C21	R1	7.16992500144231
75	C19	R1	7.49984588708321
75	C1	R1	7.38370429247405
75	C22	R1	7.62205181945638
75	C4	R1	7.467605550083
75	C13	R1	7.5077946401987
75	C18	R1	6.94251450533924
75	C15	R1	6.98868468677217
75	C11	R1	7.2667865406949
75	C16	R1	7.03342300153745
75	C8	R1	7.43462822763672
75	C20	R1	7.4262647547021
75	C7	R1	7.35755200461808
76	C23	R1	7.12928301694497
76	C17	R1	7.65105169117893
76	C12	R1	7.24792751344359
76	C10	R1	7.29462074889163
76	C3	R1	7.45121111183233
76	C14	R1	7.35755200461808
76	C5	R1	7.20945336562895
76	C9	R1	7.18982455888002
76	C24	R1	7.21916852046216
76	C6	R1	7.02236781302845
76	C21	R1	7.39231742277876
76	C19	R1	7.40087943628218
76	C1	R1	7.5077946401987
76	C22	R1	7.13955135239879
76	C4	R1	7.14974711950468
76	C13	R1	7.467605550083
76	C15	R1	7.34872815423108
76	C11	R1	7.28540221886225
76	C20	R1	7.12928301694497
76	C7	R1	7.40087943628218
77	C23	R1	7.27612440527424
77	C17	R1	7.11894107272351
77	C12	R1	7.10852445677817
77	C10	R1	7.2667865406949
77	C14	R1	7.21916852046216
77	C5	R1	7.32192809488736
77	C9	R1	7.02236781302845
77	C24	R1	7.15987133677839
77	C6	R1	7.15987133677839
77	C21	R1	7.6724253419715
77	C1	R1	7.17990909001493
77	C22	R1	7.40087943628218
77	C13	R1	7.25738784269265
77	C15	R1	6.96578428466209
77	C11	R1	7.20945336562895
77	C16	R1	6.6724253419715
77	C8	R1	7.43462822763672
77	C20	R1	7.19967234483636
77	C7	R1	7.21916852046216
78	C23	R1	7.21916852046216
78	C17	R1	7.05528243550119
78	C12	R1	7.24792751344359
78	C10	R1	7.53138146051631
78	C3	R1	7.23840473932508
78	C14	R1	7.37503943134692
78	C5	R1	7.43462822763672
78	C9	R1	7.37503943134692
78	C24	R1	7.28540221886225
78	C6	R1	7.5077946401987
78	C21	R1	7.61470984411521
78	C19	R1	7.22881869049588
78	C1	R1	7.467605550083
78	C22	R1	7.39231742277876
78	C4	R1	7.44294349584873
78	C13	R1	7.4262647547021
78	C18	R1	7.32192809488736
78	C15	R1	6.84549005094437
78	C11	R1	7.29462074889163
78	C16	R1	7.19967234483636
78	C8	R1	7.4594316186373
78	C20	R1	7.13955135239879
78	C7	R1	7.3037807481771
79	C17	R1	7.40087943628218
79	C12	R1	7.08746284125034
79	C10	R1	7.17990909001493
79	C3	R1	6.98868468677217
79	C14	R1	7.22881869049588
79	C5	R1	7.14974711950468
79	C9	R1	7.4178525148859
79	C24	R1	7.3037807481771
79	C21	R1	7.53915881110803
79	C19	R1	7.4757334309664
79	C1	R1	7.21916852046216
79	C22	R1	7.25738784269265
79	C4	R1	7.10852445677817
79	C13	R1	7.23840473932508
79	C18	R1	7.03342300153745
79	C15	R1	7.33091687811462
79	C11	R1	6.98868468677217
79	C16	R1	7.52356195605701
79	C8	R1	7.29462074889163
79	C20	R1	6.83289001416474
79	C7	R1	7.12928301694497
80	C23	R1	7.467605550083
80	C17	R1	7.40087943628218
80	C12	R1	7.4178525148859
80	C10	R1	7.25738784269265
80	C3	R1	7.4093909361377
80	C14	R1	7.49185309632967
80	C5	R1	7.62205181945638
80	C9	R1	7.61470984411521
80	C6	R1	7.65821148275179
80	C21	R1	7.5077946401987
80	C19	R1	7.23840473932508
80	C1	R1	7.32192809488736
80	C22	R1	7.24792751344359
80	C4	R1	7.33091687811462
80	C13	R1	7.49185309632967
80	C18	R1	7.05528243550119
80	C15	R1	6.79441586635011
80	C11	R1	7.28540221886225
80	C8	R1	7.39231742277876
80	C20	R1	7.18982455888002
80	C7	R1	7.65821148275179
81	C23	R1	7.49185309632967
81	C12	R1	7.33985000288462
81	C10	R1	6.8073549220576
81	C14	R1	7.53138146051631
81	C5	R1	6.79441586635011
81	C9	R1	7.4262647547021
81	C24	R1	7.20945336562895
81	C6	R1	7.37503943134692
81	C21	R1	6.71424551766612
81	C19	R1	7.33091687811462
81	C1	R1	7.10852445677817
81	C22	R1	7.31288295528436
81	C4	R1	7.48381577726426
81	C13	R1	7.20945336562895
81	C18	R1	6.85798099512757
81	C15	R1	6.78135971352466
81	C11	R1	6.95419631038687
81	C16	R1	7.22881869049588
81	C8	R1	7.4757334309664
81	C20	R1	7.15987133677839
81	C7	R1	6.93073733756289
82	C23	R1	7.25738784269265
82	C10	R1	7.43462822763672
82	C3	R1	7.40087943628218
82	C14	R1	7.2667865406949
82	C5	R1	7.33091687811462
82	C9	R1	7.44294349584873
82	C24	R1	7.12928301694497
82	C6	R1	7.33091687811462
82	C21	R1	7.63662462054365
82	C22	R1	7.36632221424582
82	C4	R1	7.36632221424582
82	C13	R1	7.2667865406949
82	C18	R1	7.25738784269265
82	C15	R1	7.15987133677839
82	C11	R1	7.27612440527424
82	C16	R1	6.89481776330794
82	C8	R1	7.27612440527424
82	C20	R1	7.33985000288462
82	C7	R1	7.2667865406949
83	C23	R1	7.19967234483636
83	C17	R1	7.33091687811462
83	C12	R1	7.08746284125034
83	C10	R1	7.4178525148859
83	C3	R1	7.51569983828404
83	C14	R1	7.35755200461808
83	C5	R1	7
83	C9	R1	7.16992500144231
83	C24	R1	6.79441586635011
83	C6	R1	7.23840473932508
83	C21	R1	7.13955135239879
83	C19	R1	7.17990909001493
83	C1	R1	7.13955135239879
83	C22	R1	7.22881869049588
83	C4	R1	7.14974711950468
83	C13	R1	7.33985000288462
83	C18	R1	7.32192809488736
83	C15	R1	7.16992500144231
83	C16	R1	7.23840473932508
83	C20	R1	7.49984588708321
83	C7	R1	7.36632221424582
84	C23	R1	7.39231742277876
84	C17	R1	7.4178525148859
84	C12	R1	7.38370429247405
84	C10	R1	6.91886323727459
84	C3	R1	7.12928301694497
84	C14	R1	7.31288295528436
84	C5	R1	7.39231742277876
84	C24	R1	7.18982455888002
84	C6	R1	7.33985000288462
84	C19	R1	7.40087943628218
84	C1	R1	7.32192809488736
84	C22	R1	7.09803208296053
84	C13	R1	7.2667865406949
84	C18	R1	7.3037807481771
84	C15	R1	7.25738784269265
84	C11	R1	7.33985000288462
84	C16	R1	7.17990909001493
84	C20	R1	7.33091687811462
84	C7	R1	7.16992500144231
85	C23	R1	7.15987133677839
85	C17	R1	7.3037807481771
85	C12	R1	7.09803208296053
85	C10	R1	7.40087943628218
85	C3	R1	7.39231742277876
85	C14	R1	7.62935662007961
85	C5	R1	7.36632221424582
85	C9	R1	7.27612440527424
85	C24	R1	7.4093909361377
85	C6	R1	7.39231742277876
85	C19	R1	7.4594316186373
85	C1	R1	7.31288295528436
85	C22	R1	7.24792751344359
85	C4	R1	7.43462822763672
85	C13	R1	7.60733031374961
85	C18	R1	7.31288295528436
85	C15	R1	7.17990909001493
85	C16	R1	7.33091687811462
85	C8	R1	7.11894107272351
85	C20	R1	7.55458885167764
85	C7	R1	7.4262647547021
86	C23	R1	7.32192809488736
86	C17	R1	7.34872815423108
86	C12	R1	7.32192809488736
86	C10	R1	7.13955135239879
86	C3	R1	7.19967234483636
86	C14	R1	7.52356195605701
86	C5	R1	7.17990909001493
86	C9	R1	7.25738784269265
86	C6	R1	7.39231742277876
86	C21	R1	7.4757334309664
86	C19	R1	7.27612440527424
86	C1	R1	7.25738784269265
86	C22	R1	7.36632221424582
86	C4	R1	7.20945336562895
86	C13	R1	6.88264304936184
86	C18	R1	7.12928301694497
86	C15	R1	7.13955135239879
86	C11	R1	7.12928301694497
86	C16	R1	7.07681559705083
86	C8	R1	7.21916852046216
86	C20	R1	7.4262647547021
86	C7	R1	7.38370429247405
87	C23	R1	7.51569983828404
87	C12	R1	7
87	C10	R1	7.467605550083
87	C3	R1	7.14974711950468
87	C14	R1	7.52356195605701
87	C5	R1	7.6724253419715
87	C9	R1	7.38370429247405
87	C24	R1	7.51569983828404
87	C6	R1	7.44294349584873
87	C21	R1	7.4093909361377
87	C19	R1	7.31288295528436
87	C1	R1	7.39231742277876
87	C22	R1	7.29462074889163
87	C4	R1	7.27612440527424
87	C13	R1	7.16992500144231
87	C18	R1	7.25738784269265
87	C15	R1	7.10852445677817
87	C11	R1	7.27612440527424
87	C16	R1	7.07681559705083
87	C8	R1	7.18982455888002
87	C20	R1	7.27612440527424
87	C7	R1	7.25738784269265
88	C23	R1	7.21916852046216
88	C17	R1	7.40087943628218
88	C12	R1	7.36632221424582
88	C3	R1	7.43462822763672
88	C14	R1	7.14974711950468
88	C5	R1	7.36632221424582
88	C9	R1	6.90689059560852
88	C24	R1	7.24792751344359
88	C6	R1	7.37503943134692
88	C21	R1	7.3037807481771
88	C19	R1	7.5077946401987
88	C1	R1	7.18982455888002
88	C22	R1	7.24792751344359
88	C13	R1	6.96578428466209
88	C18	R1	7.12928301694497
88	C15	R1	7.24792751344359
88	C11	R1	7
88	C16	R1	6.98868468677217
88	C8	R1	7.18982455888002
88	C20	R1	7.03342300153745
88	C7	R1	7.59245703726808
89	C23	R1	7.22881869049588
89	C17	R1	7.28540221886225
89	C12	R1	7.27612440527424
89	C10	R1	7.34872815423108
89	C3	R1	7.31288295528436
89	C14	R1	7.63662462054365
89	C5	R1	7.34872815423108
89	C9	R1	7.29462074889163
89	C24	R1	7.25738784269265
89	C6	R1	7.31288295528436
89	C21	R1	7.53915881110803
89	C19	R1	7.49984588708321
89	C1	R1	7.3037807481771
89	C22	R1	7.467605550083
89	C4	R1	7.24792751344359
89	C13	R1	7
89	C18	R1	7.06608919045777
89	C15	R1	7.14974711950468
89	C11	R1	7.25738784269265
89	C16	R1	7.13955135239879
89	C8	R1	7.29462074889163
89	C20	R1	6.95419631038687
89	C7	R1	7.27612440527424
90	C23	R1	7.11894107272351
90	C17	R1	7.35755200461808
90	C12	R1	7.14974711950468
90	C10	R1	7.33985000288462
90	C14	R1	7.25738784269265
90	C5	R1	6.95419631038687
90	C9	R1	7.52356195605701
90	C24	R1	7.36632221424582
90	C6	R1	7.35755200461808
90	C21	R1	7.11894107272351
90	C19	R1	7.4262647547021
90	C1	R1	7.4093909361377
90	C22	R1	7.33985000288462
90	C4	R1	7.4093909361377
90	C13	R1	7.14974711950468
90	C18	R1	7.21916852046216
90	C15	R1	7.21916852046216
90	C11	R1	7.34872815423108
90	C16	R1	7.10852445677817
90	C8	R1	7.21916852046216
90	C20	R1	7.19967234483636
90	C7	R1	7.33091687811462
91	C23	R1	7.54689445988764
91	C17	R1	6.98868468677217
91	C12	R1	7.4262647547021
91	C10	R1	7.29462074889163
91	C3	R1	7.49984588708321
91	C5	R1	7.35755200461808
91	C9	R1	7.12928301694497
91	C24	R1	7.58496250072116
91	C6	R1	7.12928301694497
91	C21	R1	7.39231742277876
91	C19	R1	7.19967234483636
91	C22	R1	7.2667865406949
91	C4	R1	7.29462074889163
91	C18	R1	7.31288295528436
91	C15	R1	7.37503943134692
91	C11	R1	7.38370429247405
91	C16	R1	7.06608919045777
91	C8	R1	7.12928301694497
91	C20	R1	7.22881869049588
91	C7	R1	7.37503943134692
92	C23	R1	7.38370429247405
92	C17	R1	7.28540221886225
92	C12	R1	7.22881869049588
92	C10	R1	7.33985000288462
92	C3	R1	7.22881869049588
92	C14	R1	7.29462074889163
92	C9	R1	7.4093909361377
92	C24	R1	7.53915881110803
92	C21	R1	7.48381577726426
92	C19	R1	7.4093909361377
92	C1	R1	7.33091687811462
92	C22	R1	7.4262647547021
92	C4	R1	7.37503943134692
92	C18	R1	6.95419631038687
92	C15	R1	7.04439411935845
92	C11	R1	7.23840473932508
92	C16	R1	7.03342300153745
92	C20	R1	7.35755200461808
92	C7	R1	6.98868468677217
93	C23	R1	7.3037807481771
93	C10	R1	7.04439411935845
93	C3	R1	7.15987133677839
93	C14	R1	6.98868468677217
93	C24	R1	7.48381577726426
93	C6	R1	7.09803208296053
93	C21	R1	7.23840473932508
93	C19	R1	7.55458885167764
93	C1	R1	7.4093909361377
93	C22	R1	7.33985000288462
93	C13	R1	7.2667865406949
93	C18	R1	7.27612440527424
93	C15	R1	7.2667865406949
93	C11	R1	7.3037807481771
93	C16	R1	7.20945336562895
93	C8	R1	7.28540221886225
93	C20	R1	7.38370429247405
93	C7	R1	7.70043971814109
94	C23	R1	7.37503943134692
94	C17	R1	7.14974711950468
94	C12	R1	7.2667865406949
94	C10	R1	7.21916852046216
94	C3	R1	7.27612440527424
94	C14	R1	7.44294349584873
94	C5	R1	7.25738784269265
94	C9	R1	7.14974711950468
94	C24	R1	7.31288295528436
94	C6	R1	7.25738784269265
94	C1	R1	7.43462822763672
94	C22	R1	7.16992500144231
94	C4	R1	6.89481776330794
94	C13	R1	7.19967234483636
94	C18	R1	6.91886323727459
94	C15	R1	6.97727992349992
94	C11	R1	7.39231742277876
94	C16	R1	7.4262647547021
94	C8	R1	7.32192809488736
94	C20	R1	7.24792751344359
94	C7	R1	7.16992500144231
95	C23	R1	7.32192809488736
95	C17	R1	7.11894107272351
95	C10	R1	7.02236781302845
95	C3	R1	7.23840473932508
95	C14	R1	7.4093909361377
95	C5	R1	7.49984588708321
95	C9	R1	7.31288295528436
95	C24	R1	7.467605550083
95	C6	R1	7.13955135239879
95	C21	R1	7.27612440527424
95	C19	R1	7.59991284218713
95	C1	R1	7.12928301694497
95	C22	R1	7.21916852046216
95	C4	R1	7.3037807481771
95	C13	R1	7.25738784269265
95	C18	R1	7.11894107272351
95	C15	R1	6.94251450533924
95	C11	R1	7.43462822763672
95	C16	R1	7.10852445677817
95	C8	R1	7.05528243550119
95	C20	R1	7.4093909361377
95	C7	R1	7.10852445677817
96	C23	R1	7.59991284218713
96	C17	R1	7.18982455888002
96	C12	R1	7.28540221886225
96	C10	R1	7.36632221424582
96	C3	R1	7.28540221886225
96	C14	R1	7.37503943134692
96	C5	R1	7.20945336562895
96	C24	R1	7.17990909001493
96	C6	R1	7.07681559705083
96	C21	R1	7.17990909001493
96	C19	R1	7.51569983828404
96	C1	R1	7.43462822763672
96	C22	R1	7.3037807481771
96	C4	R1	6.89481776330794
96	C13	R1	7.32192809488736
96	C18	R1	7.02236781302845
96	C15	R1	7.4757334309664
96	C11	R1	6.93073733756289
96	C16	R1	7.35755200461808
96	C8	R1	7.59245703726808
96	C20	R1	7.49984588708321
96	C7	R1	7.19967234483636
97	C23	R1	7.4262647547021
97	C17	R1	7.33091687811462
97	C12	R1	7.43462822763672
97	C10	R1	7.4262647547021
97	C3	R1	7.31288295528436
97	C14	R1	7.17990909001493
97	C5	R1	7.19967234483636
97	C9	R1	7.19967234483636
97	C24	R1	7.03342300153745
97	C6	R1	7.34872815423108
[truncated: 14,601 more rows]
