# Supplementary material for: Stochastic modelling of single-cell gene expression adaptation reveals non-genomic contribution to evolution of tumor subclones
Source: bioRxiv. 2024 Apr 20:2024.04.17.588869. Preprint. [Version 1] doi: 10.1101/2024.04.17.588869 (PMC11071284; doi:10.1101/2024.04.17.588869)
Supplement: Supplement 2 [file media-2.zip › Supplementary Files/Simulated Data/Adaptive_Simulation/tr_1.1_sq_1.5_r_100_a_8.csv]

gene	species	replicate	exprval
1	C23	R1	7.14974711950468
1	C17	R1	7.15987133677839
1	C10	R1	7.35755200461808
1	C3	R1	7.34872815423108
1	C9	R1	7.3037807481771
1	C24	R1	7.06608919045777
1	C6	R1	7.56224242422107
1	C21	R1	7.60733031374961
1	C19	R1	6.79441586635011
1	C1	R1	7.34872815423108
1	C22	R1	7.07681559705083
1	C4	R1	7.15987133677839
1	C13	R1	7.04439411935845
1	C18	R1	7.33091687811462
1	C11	R1	7.49984588708321
1	C16	R1	7.2667865406949
1	C8	R1	7.20945336562895
1	C20	R1	7.32192809488736
1	C7	R1	7.19967234483636
2	C17	R1	7.4757334309664
2	C12	R1	7.55458885167764
2	C10	R1	7.13955135239879
2	C3	R1	7.07681559705083
2	C14	R1	7.34872815423108
2	C5	R1	7.20945336562895
2	C9	R1	7.4178525148859
2	C24	R1	7.29462074889163
2	C6	R1	7.37503943134692
2	C21	R1	7.53915881110803
2	C19	R1	7.53915881110803
2	C1	R1	7.02236781302845
2	C22	R1	7.467605550083
2	C4	R1	7.49984588708321
2	C13	R1	7.59991284218713
2	C18	R1	7.21916852046216
2	C15	R1	7.05528243550119
2	C11	R1	7.20945336562895
2	C16	R1	7.25738784269265
2	C8	R1	7.04439411935845
2	C20	R1	7.12928301694497
3	C23	R1	7.22881869049588
3	C17	R1	7.44294349584873
3	C12	R1	7.52356195605701
3	C10	R1	7.15987133677839
3	C3	R1	7.29462074889163
3	C14	R1	7.27612440527424
3	C5	R1	7.31288295528436
3	C9	R1	7.19967234483636
3	C24	R1	7.25738784269265
3	C6	R1	7.44294349584873
3	C21	R1	7.43462822763672
3	C19	R1	7.28540221886225
3	C1	R1	7.20945336562895
3	C22	R1	7.29462074889163
3	C4	R1	7.29462074889163
3	C13	R1	7.37503943134692
3	C18	R1	7.22881869049588
3	C15	R1	7.18982455888002
3	C11	R1	7.24792751344359
3	C16	R1	7.07681559705083
3	C8	R1	7.06608919045777
3	C7	R1	7.32192809488736
4	C17	R1	7.19967234483636
4	C10	R1	7.03342300153745
4	C14	R1	7.67948009950545
4	C5	R1	7.11894107272351
4	C9	R1	7.14974711950468
4	C24	R1	7.24792751344359
4	C21	R1	7.39231742277876
4	C19	R1	7.08746284125034
4	C1	R1	7.27612440527424
4	C22	R1	7.23840473932508
4	C4	R1	7.4594316186373
4	C13	R1	7.4093909361377
4	C18	R1	6.90689059560852
4	C15	R1	7.31288295528436
4	C11	R1	7.43462822763672
4	C8	R1	7.03342300153745
4	C7	R1	7.65821148275179
5	C23	R1	7.53138146051631
5	C17	R1	7.14974711950468
5	C12	R1	7.11894107272351
5	C10	R1	7.5077946401987
5	C14	R1	7.35755200461808
5	C5	R1	7.71424551766612
5	C9	R1	7.39231742277876
5	C24	R1	7.06608919045777
5	C6	R1	7.2667865406949
5	C21	R1	7.27612440527424
5	C19	R1	7.467605550083
5	C1	R1	7.33091687811462
5	C22	R1	7.06608919045777
5	C4	R1	7.3037807481771
5	C13	R1	7.23840473932508
5	C18	R1	6.97727992349992
5	C15	R1	7.15987133677839
5	C16	R1	7.49185309632967
5	C8	R1	7.45121111183233
5	C20	R1	7.15987133677839
5	C7	R1	7.21916852046216
6	C17	R1	6.85798099512757
6	C12	R1	7.32192809488736
6	C10	R1	7.11894107272351
6	C3	R1	7.08746284125034
6	C14	R1	7.31288295528436
6	C5	R1	7.19967234483636
6	C9	R1	7.19967234483636
6	C24	R1	7.14974711950468
6	C6	R1	7.467605550083
6	C19	R1	7.17990909001493
6	C22	R1	7.17990909001493
6	C4	R1	7.83289001416474
6	C13	R1	7.23840473932508
6	C18	R1	7.17990909001493
6	C15	R1	7.11894107272351
6	C11	R1	7.04439411935845
6	C16	R1	7.35755200461808
6	C8	R1	7.81378119121704
6	C20	R1	7.07681559705083
7	C23	R1	7.51569983828404
7	C17	R1	7.01122725542325
7	C12	R1	7.18982455888002
7	C3	R1	7.37503943134692
7	C14	R1	7.19967234483636
7	C9	R1	7.09803208296053
7	C24	R1	7.69348695749933
7	C6	R1	7.38370429247405
7	C21	R1	7.43462822763672
7	C19	R1	7.4262647547021
7	C1	R1	7.467605550083
7	C22	R1	7.48381577726426
7	C13	R1	7.37503943134692
7	C18	R1	7.20945336562895
7	C15	R1	6.94251450533924
7	C11	R1	7.52356195605701
7	C16	R1	7.23840473932508
7	C8	R1	7.06608919045777
7	C20	R1	6.8073549220576
7	C7	R1	7.23840473932508
8	C23	R1	7.11894107272351
8	C17	R1	7.4594316186373
8	C12	R1	7.13955135239879
8	C10	R1	7.65821148275179
8	C3	R1	7.37503943134692
8	C14	R1	7.59991284218713
8	C5	R1	7.33985000288462
8	C24	R1	7.69348695749933
8	C6	R1	7.45121111183233
8	C21	R1	7.25738784269265
8	C19	R1	7.21916852046216
8	C1	R1	7.22881869049588
8	C22	R1	7.29462074889163
8	C4	R1	7.16992500144231
8	C13	R1	7.20945336562895
8	C15	R1	7.14974711950468
8	C11	R1	6.90689059560852
8	C16	R1	6.85798099512757
8	C8	R1	7.08746284125034
8	C20	R1	7.24792751344359
8	C7	R1	7.31288295528436
9	C17	R1	7.32192809488736
9	C12	R1	7.54689445988764
9	C10	R1	7.40087943628218
9	C3	R1	7.32192809488736
9	C14	R1	7.14974711950468
9	C5	R1	7.44294349584873
9	C9	R1	7.48381577726426
9	C24	R1	7.34872815423108
9	C6	R1	7.15987133677839
9	C21	R1	7.19967234483636
9	C19	R1	6.88264304936184
9	C1	R1	7.11894107272351
9	C22	R1	7.13955135239879
9	C4	R1	6.90689059560852
9	C13	R1	7.3037807481771
9	C18	R1	7.4594316186373
9	C15	R1	7.27612440527424
9	C11	R1	6.71424551766612
9	C16	R1	7.28540221886225
9	C8	R1	7.10852445677817
9	C20	R1	7.33091687811462
9	C7	R1	7.36632221424582
10	C23	R1	7.34872815423108
10	C17	R1	7.32192809488736
10	C12	R1	7.38370429247405
10	C10	R1	7.467605550083
10	C3	R1	7.31288295528436
10	C14	R1	7.17990909001493
10	C5	R1	7.01122725542325
10	C9	R1	7.43462822763672
10	C24	R1	7.4757334309664
10	C21	R1	7.35755200461808
10	C1	R1	7.10852445677817
10	C22	R1	7.32192809488736
10	C4	R1	7.33985000288462
10	C13	R1	7.4594316186373
10	C18	R1	7.16992500144231
10	C15	R1	7.02236781302845
10	C11	R1	6.71424551766612
10	C16	R1	6.85798099512757
10	C8	R1	7.08746284125034
10	C20	R1	7.03342300153745
11	C23	R1	7.58496250072116
11	C17	R1	7.22881869049588
11	C12	R1	7.15987133677839
11	C10	R1	7.33985000288462
11	C3	R1	7.29462074889163
11	C14	R1	7.16992500144231
11	C5	R1	7.3037807481771
11	C9	R1	7.56985560833095
11	C6	R1	7.36632221424582
11	C21	R1	6.8073549220576
11	C19	R1	7.28540221886225
11	C1	R1	7.33985000288462
11	C22	R1	7.22881869049588
11	C4	R1	7.12928301694497
11	C13	R1	7.25738784269265
11	C15	R1	7.05528243550119
11	C11	R1	7.18982455888002
11	C8	R1	7.54689445988764
11	C20	R1	7.07681559705083
11	C7	R1	7.49984588708321
12	C23	R1	7.03342300153745
12	C17	R1	7.12928301694497
12	C12	R1	7.20945336562895
12	C10	R1	7.09803208296053
12	C3	R1	7.2667865406949
12	C14	R1	7.33091687811462
12	C5	R1	7.01122725542325
12	C9	R1	7.24792751344359
12	C24	R1	7.20945336562895
12	C6	R1	7.39231742277876
12	C21	R1	7.17990909001493
12	C19	R1	7.32192809488736
12	C1	R1	7.4594316186373
12	C22	R1	7.21916852046216
12	C4	R1	7.2667865406949
12	C18	R1	7.10852445677817
12	C15	R1	6.88264304936184
12	C11	R1	7.24792751344359
12	C16	R1	6.98868468677217
12	C8	R1	7.2667865406949
12	C20	R1	7.38370429247405
12	C7	R1	7.23840473932508
13	C23	R1	7.09803208296053
13	C17	R1	7.13955135239879
13	C12	R1	7.43462822763672
13	C10	R1	6.96578428466209
13	C14	R1	7.06608919045777
13	C9	R1	7.34872815423108
13	C24	R1	7.49984588708321
13	C6	R1	7.53915881110803
13	C21	R1	7.34872815423108
13	C19	R1	7.59991284218713
13	C1	R1	7.4178525148859
13	C22	R1	7.35755200461808
13	C4	R1	7.19967234483636
13	C13	R1	7.06608919045777
13	C18	R1	7.11894107272351
13	C15	R1	7.4178525148859
13	C11	R1	7.20945336562895
13	C16	R1	7.27612440527424
13	C8	R1	7.37503943134692
13	C20	R1	7.20945336562895
13	C7	R1	6.95419631038687
14	C23	R1	7.03342300153745
14	C17	R1	7.22881869049588
14	C10	R1	7.28540221886225
14	C3	R1	7.22881869049588
14	C14	R1	7.13955135239879
14	C5	R1	6.91886323727459
14	C24	R1	7.09803208296053
14	C6	R1	7.57742882803575
14	C21	R1	7.6724253419715
14	C19	R1	7.22881869049588
14	C22	R1	7
14	C13	R1	7.66533591718518
14	C18	R1	7.03342300153745
14	C15	R1	7.19967234483636
14	C11	R1	7.13955135239879
14	C16	R1	6.8703647195834
14	C8	R1	7.32192809488736
14	C7	R1	7.45121111183233
15	C23	R1	7.38370429247405
15	C17	R1	7.31288295528436
15	C12	R1	7.38370429247405
15	C10	R1	6.85798099512757
15	C3	R1	6.96578428466209
15	C14	R1	7.07681559705083
15	C5	R1	7.27612440527424
15	C9	R1	7.18982455888002
15	C6	R1	7.05528243550119
15	C21	R1	6.90689059560852
15	C19	R1	7.2667865406949
15	C1	R1	7.33091687811462
15	C22	R1	7.19967234483636
15	C4	R1	7.05528243550119
15	C13	R1	7.19967234483636
15	C15	R1	7.28540221886225
15	C11	R1	7.44294349584873
15	C8	R1	7.55458885167764
15	C20	R1	7.37503943134692
16	C23	R1	6.6724253419715
16	C17	R1	7.13955135239879
16	C12	R1	7
16	C10	R1	7.08746284125034
16	C3	R1	7.35755200461808
16	C14	R1	7.35755200461808
16	C5	R1	6.8703647195834
16	C9	R1	7.05528243550119
16	C6	R1	7.16992500144231
16	C22	R1	7.18982455888002
16	C4	R1	7.01122725542325
16	C13	R1	7.56985560833095
16	C18	R1	7.3037807481771
16	C15	R1	7.07681559705083
16	C11	R1	7.14974711950468
16	C8	R1	7.36632221424582
16	C20	R1	7.52356195605701
16	C7	R1	6.82017896241519
17	C23	R1	7.05528243550119
17	C17	R1	7.45121111183233
17	C10	R1	7.18982455888002
17	C3	R1	6.84549005094437
17	C9	R1	7.10852445677817
17	C24	R1	7.2667865406949
17	C6	R1	7.3037807481771
17	C21	R1	7.3037807481771
17	C19	R1	7.16992500144231
17	C1	R1	7.56985560833095
17	C4	R1	7.27612440527424
17	C13	R1	7.3037807481771
17	C18	R1	7.03342300153745
17	C15	R1	6.96578428466209
17	C11	R1	7.32192809488736
17	C16	R1	7.19967234483636
17	C8	R1	7.4262647547021
17	C20	R1	7.49984588708321
17	C7	R1	7.34872815423108
18	C17	R1	7.2667865406949
18	C12	R1	7.21916852046216
18	C10	R1	7.33985000288462
18	C3	R1	7.17990909001493
18	C14	R1	7.4594316186373
18	C5	R1	7.37503943134692
18	C9	R1	7.34872815423108
18	C24	R1	6.90689059560852
18	C6	R1	7.36632221424582
18	C21	R1	7.35755200461808
18	C19	R1	7.64385618977472
18	C1	R1	7.29462074889163
18	C4	R1	6.70043971814109
18	C13	R1	7.28540221886225
18	C18	R1	6.91886323727459
18	C15	R1	7.15987133677839
18	C11	R1	7.25738784269265
18	C16	R1	6.94251450533924
18	C8	R1	7.56985560833095
18	C20	R1	7.29462074889163
18	C7	R1	7.49984588708321
19	C23	R1	7.4262647547021
19	C17	R1	7.39231742277876
19	C12	R1	7.40087943628218
19	C10	R1	7.4757334309664
19	C3	R1	7.22881869049588
19	C14	R1	7.48381577726426
19	C5	R1	7.12928301694497
19	C9	R1	7.40087943628218
19	C24	R1	7.2667865406949
19	C6	R1	7.05528243550119
19	C21	R1	7.20945336562895
19	C19	R1	7.35755200461808
19	C1	R1	7.15987133677839
19	C22	R1	7.55458885167764
19	C4	R1	7.28540221886225
19	C13	R1	7.34872815423108
19	C18	R1	7.15987133677839
19	C15	R1	7.18982455888002
19	C11	R1	6.98868468677217
19	C16	R1	7.28540221886225
19	C8	R1	7.3037807481771
19	C20	R1	7.06608919045777
19	C7	R1	7.09803208296053
20	C23	R1	7.48381577726426
20	C17	R1	7.33985000288462
20	C10	R1	7.16992500144231
20	C3	R1	7.23840473932508
20	C5	R1	7.34872815423108
20	C9	R1	7.4262647547021
20	C6	R1	7.14974711950468
20	C21	R1	7.36632221424582
20	C19	R1	7.17990909001493
20	C1	R1	6.95419631038687
20	C22	R1	7.49185309632967
20	C13	R1	7.21916852046216
20	C18	R1	7.32192809488736
20	C15	R1	7.49984588708321
20	C11	R1	7.31288295528436
20	C16	R1	7.53915881110803
20	C8	R1	7.4178525148859
20	C20	R1	7.60733031374961
21	C23	R1	7.24792751344359
21	C17	R1	7.45121111183233
21	C12	R1	7.65821148275179
21	C10	R1	7.59245703726808
21	C3	R1	7.28540221886225
21	C14	R1	7.24792751344359
21	C5	R1	7.18982455888002
21	C9	R1	7.13955135239879
21	C24	R1	7.15987133677839
21	C6	R1	7.51569983828404
21	C21	R1	7.45121111183233
21	C19	R1	7.19967234483636
21	C1	R1	6.88264304936184
21	C22	R1	7.62935662007961
21	C4	R1	7.20945336562895
21	C13	R1	7.35755200461808
21	C18	R1	7.06608919045777
21	C15	R1	7.28540221886225
21	C11	R1	7.06608919045777
21	C16	R1	7.31288295528436
21	C8	R1	6.88264304936184
21	C20	R1	7.14974711950468
21	C7	R1	7.60733031374961
22	C23	R1	7.33091687811462
22	C17	R1	7.08746284125034
22	C12	R1	7.40087943628218
22	C10	R1	7.51569983828404
22	C3	R1	7.22881869049588
22	C14	R1	7.39231742277876
22	C5	R1	7.19967234483636
22	C9	R1	7.19967234483636
22	C24	R1	7.25738784269265
22	C21	R1	7.11894107272351
22	C19	R1	7.12928301694497
22	C1	R1	7.15987133677839
22	C22	R1	7.13955135239879
22	C4	R1	7.56224242422107
22	C13	R1	7.24792751344359
22	C18	R1	6.8703647195834
22	C15	R1	7.23840473932508
22	C11	R1	7.19967234483636
22	C16	R1	7.27612440527424
22	C20	R1	7.25738784269265
22	C7	R1	7.36632221424582
23	C23	R1	7.05528243550119
23	C12	R1	7.40087943628218
23	C10	R1	7.34872815423108
23	C14	R1	7.08746284125034
23	C9	R1	7.53915881110803
23	C24	R1	7.19967234483636
23	C6	R1	7.38370429247405
23	C21	R1	7.06608919045777
23	C19	R1	7.02236781302845
23	C1	R1	7.57742882803575
23	C22	R1	7.36632221424582
23	C4	R1	7.5077946401987
23	C13	R1	7.19967234483636
23	C18	R1	7.48381577726426
23	C15	R1	7.29462074889163
23	C11	R1	7.04439411935845
23	C16	R1	7.22881869049588
23	C20	R1	7.15987133677839
23	C7	R1	7.20945336562895
24	C23	R1	7.32192809488736
24	C17	R1	7.35755200461808
24	C12	R1	7.21916852046216
24	C10	R1	7.44294349584873
24	C3	R1	7.18982455888002
24	C14	R1	7.22881869049588
24	C5	R1	7.13955135239879
24	C24	R1	7.63662462054365
24	C6	R1	7.33091687811462
24	C21	R1	7.43462822763672
24	C19	R1	7.27612440527424
24	C22	R1	7.33091687811462
24	C4	R1	7.11894107272351
24	C13	R1	7.34872815423108
24	C18	R1	7.03342300153745
24	C15	R1	7.19967234483636
24	C11	R1	7.12928301694497
24	C16	R1	7.45121111183233
24	C8	R1	7.07681559705083
24	C7	R1	7.467605550083
25	C23	R1	7.4594316186373
25	C17	R1	7.04439411935845
25	C12	R1	7.03342300153745
25	C10	R1	7.76818432477693
25	C3	R1	7.4262647547021
25	C14	R1	7.25738784269265
25	C5	R1	7.51569983828404
25	C9	R1	7.38370429247405
25	C24	R1	7.25738784269265
25	C6	R1	7.4262647547021
25	C21	R1	7.34872815423108
25	C19	R1	7.4093909361377
25	C1	R1	7.3037807481771
25	C22	R1	7.24792751344359
25	C13	R1	7.63662462054365
25	C18	R1	6.68650052718322
25	C15	R1	6.95419631038687
25	C11	R1	7.20945336562895
25	C16	R1	7.18982455888002
25	C8	R1	7.37503943134692
25	C20	R1	7.467605550083
25	C7	R1	7.40087943628218
26	C23	R1	7.4178525148859
26	C17	R1	6.98868468677217
26	C12	R1	7.18982455888002
26	C10	R1	6.98868468677217
26	C3	R1	7.45121111183233
26	C9	R1	7.10852445677817
26	C24	R1	7.467605550083
26	C6	R1	7.16992500144231
26	C21	R1	7.24792751344359
26	C19	R1	7.45121111183233
26	C1	R1	7.12928301694497
26	C22	R1	7.2667865406949
26	C4	R1	7.09803208296053
26	C13	R1	7.14974711950468
26	C18	R1	7.11894107272351
26	C15	R1	7.35755200461808
26	C11	R1	7.38370429247405
26	C16	R1	7.39231742277876
26	C8	R1	7.02236781302845
26	C20	R1	7.3037807481771
26	C7	R1	7.16992500144231
27	C23	R1	7.33985000288462
27	C17	R1	7.27612440527424
27	C12	R1	7.40087943628218
27	C10	R1	7.72109918870719
27	C3	R1	7.17990909001493
27	C5	R1	7.36632221424582
27	C9	R1	7.07681559705083
27	C24	R1	7.39231742277876
27	C6	R1	7.3037807481771
27	C21	R1	7.08746284125034
27	C1	R1	7.25738784269265
27	C22	R1	7.4262647547021
27	C4	R1	7.5077946401987
27	C13	R1	7.45121111183233
27	C18	R1	6.98868468677217
27	C15	R1	7.25738784269265
27	C11	R1	6.98868468677217
27	C16	R1	7.56224242422107
27	C8	R1	7.22881869049588
27	C20	R1	7.44294349584873
27	C7	R1	7.4093909361377
28	C23	R1	6.93073733756289
28	C17	R1	7.62935662007961
28	C12	R1	7.23840473932508
28	C10	R1	7.20945336562895
28	C3	R1	7.31288295528436
28	C14	R1	7.15987133677839
28	C5	R1	7.17990909001493
28	C9	R1	7.07681559705083
28	C24	R1	7.32192809488736
28	C6	R1	7.24792751344359
28	C21	R1	7.4757334309664
28	C19	R1	7.23840473932508
28	C1	R1	7.04439411935845
28	C22	R1	7.48381577726426
28	C4	R1	6.95419631038687
28	C13	R1	7.28540221886225
28	C18	R1	7.14974711950468
28	C15	R1	7.04439411935845
28	C16	R1	7.467605550083
28	C8	R1	7.37503943134692
28	C20	R1	7.49185309632967
28	C7	R1	7.4178525148859
29	C23	R1	7.23840473932508
29	C17	R1	7.17990909001493
29	C12	R1	6.89481776330794
29	C10	R1	7.22881869049588
29	C3	R1	7.38370429247405
29	C5	R1	7.38370429247405
29	C9	R1	6.93073733756289
29	C24	R1	7.54689445988764
29	C6	R1	7.54689445988764
29	C21	R1	6.96578428466209
29	C19	R1	7.32192809488736
29	C1	R1	7.43462822763672
29	C22	R1	7.31288295528436
29	C4	R1	7.38370429247405
29	C13	R1	7.29462074889163
29	C18	R1	7.16992500144231
29	C15	R1	7.49185309632967
29	C11	R1	6.95419631038687
29	C16	R1	7.18982455888002
29	C20	R1	7.29462074889163
29	C7	R1	7.25738784269265
30	C23	R1	7.58496250072116
30	C17	R1	7.38370429247405
30	C12	R1	7.4093909361377
30	C10	R1	7.35755200461808
30	C3	R1	7.15987133677839
30	C14	R1	7.4093909361377
30	C5	R1	7.52356195605701
30	C9	R1	7.40087943628218
30	C24	R1	7.22881869049588
30	C6	R1	7.12928301694497
30	C21	R1	7.33091687811462
30	C1	R1	7.53915881110803
30	C22	R1	7.22881869049588
30	C4	R1	7.52356195605701
30	C13	R1	7.43462822763672
30	C18	R1	7.18982455888002
30	C15	R1	7.35755200461808
30	C11	R1	7.35755200461808
30	C16	R1	7.13955135239879
30	C8	R1	7.19967234483636
30	C20	R1	7.25738784269265
30	C7	R1	7.3037807481771
31	C23	R1	7.27612440527424
31	C12	R1	7.29462074889163
31	C10	R1	7.56985560833095
31	C3	R1	7.29462074889163
31	C14	R1	7.3037807481771
31	C5	R1	6.82017896241519
31	C9	R1	7.29462074889163
31	C24	R1	6.84549005094437
31	C6	R1	7.24792751344359
31	C21	R1	7.59245703726808
31	C19	R1	7.34872815423108
31	C1	R1	7.4093909361377
31	C22	R1	7.13955135239879
31	C4	R1	7.11894107272351
31	C13	R1	6.93073733756289
31	C18	R1	7.23840473932508
31	C15	R1	7.18982455888002
31	C11	R1	6.68650052718322
31	C16	R1	7.09803208296053
31	C20	R1	7.63662462054365
31	C7	R1	7.08746284125034
32	C23	R1	7.22881869049588
32	C17	R1	7.67948009950545
32	C12	R1	7.16992500144231
32	C10	R1	7.4178525148859
32	C14	R1	6.90689059560852
32	C5	R1	7.40087943628218
32	C9	R1	7.25738784269265
32	C24	R1	7.2667865406949
32	C6	R1	7.53915881110803
32	C21	R1	7.11894107272351
32	C1	R1	7.33985000288462
32	C22	R1	7.36632221424582
32	C4	R1	7.51569983828404
32	C13	R1	7.05528243550119
32	C18	R1	6.90689059560852
32	C15	R1	7.22881869049588
32	C11	R1	7.14974711950468
32	C16	R1	7.12928301694497
32	C8	R1	7.21916852046216
32	C20	R1	7.25738784269265
32	C7	R1	6.94251450533924
33	C23	R1	7.04439411935845
33	C17	R1	7.62935662007961
33	C12	R1	7.70735913208088
33	C10	R1	7.25738784269265
33	C3	R1	7.13955135239879
33	C14	R1	7.44294349584873
33	C5	R1	7.33985000288462
33	C9	R1	7.17990909001493
33	C24	R1	7.23840473932508
33	C6	R1	7.21916852046216
33	C21	R1	7.20945336562895
33	C19	R1	7.36632221424582
33	C1	R1	7.12928301694497
33	C22	R1	7.11894107272351
33	C4	R1	6.98868468677217
33	C13	R1	7.2667865406949
33	C18	R1	7.06608919045777
33	C16	R1	7.05528243550119
33	C8	R1	7.38370429247405
33	C20	R1	7.03342300153745
33	C7	R1	7.22881869049588
34	C23	R1	7.35755200461808
34	C17	R1	7.28540221886225
34	C12	R1	7.21916852046216
34	C10	R1	6.98868468677217
34	C3	R1	7.17990909001493
34	C14	R1	7.25738784269265
34	C5	R1	7.35755200461808
34	C9	R1	7.21916852046216
34	C24	R1	7.49185309632967
34	C6	R1	7.19967234483636
34	C21	R1	7.467605550083
34	C19	R1	6.90689059560852
34	C1	R1	7.876516946565
34	C4	R1	7.19967234483636
34	C13	R1	7.03342300153745
34	C18	R1	7.07681559705083
34	C15	R1	6.93073733756289
34	C11	R1	6.82017896241519
34	C16	R1	7.39231742277876
34	C8	R1	7.3037807481771
34	C20	R1	7.16992500144231
34	C7	R1	7.4178525148859
35	C23	R1	7.467605550083
35	C17	R1	7.45121111183233
35	C12	R1	6.93073733756289
35	C10	R1	7.3037807481771
35	C3	R1	7.07681559705083
35	C5	R1	7.62935662007961
35	C24	R1	7.31288295528436
35	C6	R1	7.19967234483636
35	C21	R1	7.39231742277876
35	C19	R1	7.33985000288462
35	C1	R1	7.14974711950468
35	C22	R1	7.33091687811462
35	C4	R1	7.05528243550119
35	C13	R1	7.52356195605701
35	C18	R1	7.3037807481771
35	C15	R1	7.31288295528436
35	C11	R1	7.14974711950468
35	C16	R1	7.48381577726426
35	C8	R1	7.53915881110803
35	C20	R1	7.4093909361377
35	C7	R1	7.33985000288462
36	C23	R1	7.40087943628218
36	C17	R1	7.05528243550119
36	C12	R1	7.3037807481771
36	C10	R1	7.24792751344359
36	C3	R1	7.19967234483636
36	C14	R1	7.35755200461808
36	C5	R1	7.5077946401987
36	C9	R1	6.96578428466209
36	C24	R1	7.33091687811462
36	C21	R1	6.96578428466209
36	C19	R1	7.07681559705083
36	C1	R1	7.22881869049588
36	C22	R1	7.4178525148859
36	C4	R1	7.36632221424582
36	C13	R1	7.06608919045777
36	C18	R1	7
36	C15	R1	7.09803208296053
36	C11	R1	7.33091687811462
36	C16	R1	6.89481776330794
36	C8	R1	7.32192809488736
36	C20	R1	7.07681559705083
36	C7	R1	7.45121111183233
37	C23	R1	7.43462822763672
37	C17	R1	7.19967234483636
37	C10	R1	7.29462074889163
37	C3	R1	7.32192809488736
37	C14	R1	7.19967234483636
37	C5	R1	7.25738784269265
37	C9	R1	7.21916852046216
37	C24	R1	7.44294349584873
37	C6	R1	7.32192809488736
37	C21	R1	7.12928301694497
37	C19	R1	7.35755200461808
37	C1	R1	7.4594316186373
37	C22	R1	7.20945336562895
37	C4	R1	7.37503943134692
37	C13	R1	7.70735913208088
37	C18	R1	6.84549005094437
37	C15	R1	7.14974711950468
37	C11	R1	6.90689059560852
37	C16	R1	7.21916852046216
37	C8	R1	7.25738784269265
37	C20	R1	7.25738784269265
37	C7	R1	7.22881869049588
38	C23	R1	7.45121111183233
38	C17	R1	7.09803208296053
38	C12	R1	7.16992500144231
38	C10	R1	7.4262647547021
38	C3	R1	6.84549005094437
38	C14	R1	7.13955135239879
38	C5	R1	7.4093909361377
38	C9	R1	7.53138146051631
38	C24	R1	7.57742882803575
38	C6	R1	7.20945336562895
38	C21	R1	7.4093909361377
38	C19	R1	7.36632221424582
38	C1	R1	7.33091687811462
38	C22	R1	7.39231742277876
38	C4	R1	7.27612440527424
38	C13	R1	7.59991284218713
38	C18	R1	7.11894107272351
38	C15	R1	7.06608919045777
38	C11	R1	7.17990909001493
38	C16	R1	7.45121111183233
38	C8	R1	7.18982455888002
38	C20	R1	7.32192809488736
39	C23	R1	7.31288295528436
39	C17	R1	7.19967234483636
39	C12	R1	7.27612440527424
39	C10	R1	7.29462074889163
39	C3	R1	6.8073549220576
39	C14	R1	7.07681559705083
39	C5	R1	7.34872815423108
39	C9	R1	7.4178525148859
39	C24	R1	6.97727992349992
39	C6	R1	7.19967234483636
39	C19	R1	7.14974711950468
39	C1	R1	7.21916852046216
39	C22	R1	7.36632221424582
39	C4	R1	7.28540221886225
39	C13	R1	7.49185309632967
39	C18	R1	7.35755200461808
39	C15	R1	7.02236781302845
39	C11	R1	7.28540221886225
39	C16	R1	7.32192809488736
39	C8	R1	7.19967234483636
39	C7	R1	7.38370429247405
40	C23	R1	7.3037807481771
40	C17	R1	7.20945336562895
40	C12	R1	7.24792751344359
40	C10	R1	7.13955135239879
40	C3	R1	7.15987133677839
40	C14	R1	7.28540221886225
40	C5	R1	7.4757334309664
40	C9	R1	7.37503943134692
40	C24	R1	7.15987133677839
40	C6	R1	7.11894107272351
40	C21	R1	7.43462822763672
40	C19	R1	7.28540221886225
40	C1	R1	7.23840473932508
40	C22	R1	7.28540221886225
40	C4	R1	7.16992500144231
40	C13	R1	7.4178525148859
40	C15	R1	7.29462074889163
40	C11	R1	7.13955135239879
40	C16	R1	7.18982455888002
40	C8	R1	7.32192809488736
40	C20	R1	7.36632221424582
40	C7	R1	7.33091687811462
41	C23	R1	7.18982455888002
41	C17	R1	7.4594316186373
41	C12	R1	7.20945336562895
41	C10	R1	7.16992500144231
41	C3	R1	7.13955135239879
41	C14	R1	7.34872815423108
41	C5	R1	7.52356195605701
41	C9	R1	7.08746284125034
41	C24	R1	7.5077946401987
41	C6	R1	7.33985000288462
41	C21	R1	7.49185309632967
41	C19	R1	7.23840473932508
41	C1	R1	7.57742882803575
41	C4	R1	7.45121111183233
41	C13	R1	7.10852445677817
41	C18	R1	6.88264304936184
41	C15	R1	7.23840473932508
41	C11	R1	7.12928301694497
41	C16	R1	7.15987133677839
41	C20	R1	7.43462822763672
41	C7	R1	7.07681559705083
42	C23	R1	7.02236781302845
42	C17	R1	7.2667865406949
42	C12	R1	7.19967234483636
42	C10	R1	6.97727992349992
42	C3	R1	7.36632221424582
42	C5	R1	7.35755200461808
42	C9	R1	7.22881869049588
42	C24	R1	6.95419631038687
42	C6	R1	7.49185309632967
42	C21	R1	7.4093909361377
42	C19	R1	7.11894107272351
42	C1	R1	7.3037807481771
42	C22	R1	7.33985000288462
42	C4	R1	7.31288295528436
42	C13	R1	7.13955135239879
42	C18	R1	7.13955135239879
42	C15	R1	7.24792751344359
42	C11	R1	7.02236781302845
42	C16	R1	7.05528243550119
42	C8	R1	7.23840473932508
42	C20	R1	7.3037807481771
42	C7	R1	7.12928301694497
43	C12	R1	7.45121111183233
43	C10	R1	7.02236781302845
43	C3	R1	7.6724253419715
43	C14	R1	7.48381577726426
43	C5	R1	7.39231742277876
43	C9	R1	7.45121111183233
43	C24	R1	6.8703647195834
43	C21	R1	7.03342300153745
43	C19	R1	7.5077946401987
43	C1	R1	7.35755200461808
43	C22	R1	7.27612440527424
43	C4	R1	7.13955135239879
43	C13	R1	7.4757334309664
43	C18	R1	7.40087943628218
43	C15	R1	7.23840473932508
43	C16	R1	7.21916852046216
43	C8	R1	7.01122725542325
43	C20	R1	7.25738784269265
44	C23	R1	7.33985000288462
44	C17	R1	7.18982455888002
44	C10	R1	7.16992500144231
44	C3	R1	7.13955135239879
44	C14	R1	6.76818432477693
44	C5	R1	7.38370429247405
44	C9	R1	7.60733031374961
44	C24	R1	7.19967234483636
44	C6	R1	7.03342300153745
44	C21	R1	7.25738784269265
44	C19	R1	7.53138146051631
44	C1	R1	7.17990909001493
44	C22	R1	7.56985560833095
44	C4	R1	7.16992500144231
44	C13	R1	7.56224242422107
44	C18	R1	7.16992500144231
44	C15	R1	6.94251450533924
44	C16	R1	7.10852445677817
44	C8	R1	7.35755200461808
44	C20	R1	7.17990909001493
44	C7	R1	7.38370429247405
45	C23	R1	7.56224242422107
45	C17	R1	7.2667865406949
45	C12	R1	7.44294349584873
45	C3	R1	7.467605550083
45	C14	R1	7.14974711950468
45	C5	R1	7.45121111183233
45	C9	R1	7.28540221886225
45	C24	R1	7.61470984411521
45	C6	R1	7.3037807481771
45	C21	R1	7.24792751344359
45	C19	R1	7.48381577726426
45	C1	R1	7.39231742277876
45	C22	R1	7.24792751344359
45	C4	R1	7.21916852046216
45	C13	R1	7.65821148275179
45	C18	R1	7.12928301694497
45	C15	R1	7.4594316186373
45	C11	R1	7
45	C16	R1	6.98868468677217
45	C8	R1	7.4093909361377
45	C20	R1	7.34872815423108
45	C7	R1	7.36632221424582
46	C23	R1	7.40087943628218
46	C17	R1	7.45121111183233
46	C12	R1	7.38370429247405
46	C10	R1	6.8703647195834
46	C3	R1	7.28540221886225
46	C14	R1	7.33985000288462
46	C5	R1	7.54689445988764
46	C9	R1	7.4093909361377
46	C24	R1	7.19967234483636
46	C6	R1	7.18982455888002
46	C21	R1	7.17990909001493
46	C19	R1	7.44294349584873
46	C1	R1	7.02236781302845
46	C22	R1	7.27612440527424
46	C4	R1	7.10852445677817
46	C13	R1	7.54689445988764
46	C18	R1	6.83289001416474
46	C15	R1	7.02236781302845
46	C11	R1	7.24792751344359
46	C8	R1	7.12928301694497
46	C20	R1	7.25738784269265
46	C7	R1	7.4757334309664
47	C23	R1	7.5077946401987
47	C17	R1	7.12928301694497
47	C12	R1	7.2667865406949
47	C10	R1	7.31288295528436
47	C3	R1	7.08746284125034
47	C14	R1	7.70735913208088
47	C5	R1	7.09803208296053
47	C9	R1	7.4594316186373
47	C24	R1	7
47	C6	R1	7.44294349584873
47	C21	R1	7.2667865406949
47	C19	R1	7.20945336562895
47	C1	R1	7.43462822763672
47	C22	R1	6.95419631038687
47	C4	R1	6.98868468677217
47	C13	R1	6.93073733756289
47	C18	R1	7.03342300153745
47	C15	R1	7.21916852046216
47	C11	R1	7.07681559705083
47	C16	R1	7.24792751344359
47	C8	R1	7.33091687811462
47	C20	R1	7.34872815423108
47	C7	R1	7.33985000288462
48	C23	R1	7.17990909001493
48	C17	R1	7.467605550083
48	C12	R1	7.33091687811462
48	C10	R1	7.54689445988764
48	C3	R1	6.94251450533924
48	C14	R1	7.40087943628218
48	C5	R1	6.84549005094437
48	C9	R1	7.60733031374961
48	C24	R1	7.09803208296053
48	C6	R1	7.14974711950468
48	C21	R1	6.96578428466209
48	C1	R1	7.12928301694497
48	C22	R1	7.2667865406949
48	C4	R1	7.40087943628218
48	C13	R1	7.45121111183233
48	C18	R1	6.8703647195834
48	C15	R1	7.03342300153745
48	C11	R1	7.2667865406949
48	C16	R1	6.83289001416474
48	C8	R1	7.36632221424582
48	C20	R1	7.56224242422107
48	C7	R1	7.51569983828404
49	C23	R1	7.33985000288462
49	C17	R1	6.85798099512757
49	C12	R1	6.96578428466209
49	C10	R1	7.04439411935845
49	C3	R1	7.34872815423108
49	C14	R1	7.4594316186373
49	C5	R1	7.13955135239879
49	C9	R1	7.09803208296053
49	C24	R1	7.29462074889163
49	C6	R1	6.96578428466209
49	C21	R1	7.38370429247405
49	C19	R1	7.22881869049588
49	C1	R1	7.467605550083
49	C22	R1	7.11894107272351
49	C4	R1	7.17990909001493
49	C13	R1	7.18982455888002
49	C15	R1	7.05528243550119
49	C11	R1	7.11894107272351
49	C16	R1	7.29462074889163
49	C8	R1	7.33985000288462
49	C20	R1	7.15987133677839
49	C7	R1	7.4757334309664
50	C23	R1	7.70735913208088
50	C17	R1	7.07681559705083
50	C12	R1	7.25738784269265
50	C10	R1	7.22881869049588
50	C3	R1	7.45121111183233
50	C5	R1	7.12928301694497
50	C9	R1	7.38370429247405
50	C24	R1	7.45121111183233
50	C6	R1	7.29462074889163
50	C21	R1	7.467605550083
50	C19	R1	7.22881869049588
50	C1	R1	7.12928301694497
50	C22	R1	7.28540221886225
50	C4	R1	7.4178525148859
50	C13	R1	6.90689059560852
50	C18	R1	7.09803208296053
50	C11	R1	7.18982455888002
50	C16	R1	6.68650052718322
50	C8	R1	7.12928301694497
50	C20	R1	7.24792751344359
50	C7	R1	7.59991284218713
51	C23	R1	7.33091687811462
51	C17	R1	7.32192809488736
51	C12	R1	7.36632221424582
51	C10	R1	7.49185309632967
51	C3	R1	7.90086680798075
51	C14	R1	7.39231742277876
51	C9	R1	7.28540221886225
51	C24	R1	7.25738784269265
51	C6	R1	6.98868468677217
51	C21	R1	7.29462074889163
51	C1	R1	7.51569983828404
51	C22	R1	7.2667865406949
51	C4	R1	7.3037807481771
51	C13	R1	7.05528243550119
51	C18	R1	7.07681559705083
51	C15	R1	7.05528243550119
51	C16	R1	7.29462074889163
51	C8	R1	7.4178525148859
51	C20	R1	7.6724253419715
52	C23	R1	7.22881869049588
52	C17	R1	7.51569983828404
52	C10	R1	7.79441586635011
52	C3	R1	7.21916852046216
52	C14	R1	7.11894107272351
52	C5	R1	7.35755200461808
52	C9	R1	7.34872815423108
52	C24	R1	7.02236781302845
52	C6	R1	7.4093909361377
52	C21	R1	7.21916852046216
52	C19	R1	7.65821148275179
52	C1	R1	7.32192809488736
52	C22	R1	7.4093909361377
52	C4	R1	7.64385618977472
52	C13	R1	7.15987133677839
52	C15	R1	6.82017896241519
52	C11	R1	7.31288295528436
52	C16	R1	7.19967234483636
52	C8	R1	7.19967234483636
52	C20	R1	7.22881869049588
52	C7	R1	7.58496250072116
53	C23	R1	7.08746284125034
53	C17	R1	7.4757334309664
53	C12	R1	7.4594316186373
53	C10	R1	7.37503943134692
53	C3	R1	7.33091687811462
53	C14	R1	7.64385618977472
53	C5	R1	7.4757334309664
53	C9	R1	7.17990909001493
53	C24	R1	7.467605550083
53	C6	R1	7.58496250072116
53	C19	R1	7.39231742277876
53	C1	R1	7.35755200461808
53	C22	R1	7.15987133677839
53	C4	R1	7.22881869049588
53	C18	R1	7.08746284125034
53	C15	R1	7.01122725542325
53	C11	R1	7.11894107272351
53	C16	R1	7.11894107272351
53	C8	R1	7.28540221886225
53	C20	R1	7.66533591718518
53	C7	R1	7.39231742277876
54	C23	R1	7.27612440527424
54	C12	R1	7.3037807481771
54	C10	R1	7.37503943134692
54	C3	R1	7.02236781302845
54	C14	R1	7.34872815423108
54	C5	R1	7.54689445988764
54	C9	R1	7.11894107272351
54	C24	R1	6.95419631038687
54	C6	R1	7.38370429247405
54	C21	R1	7.23840473932508
54	C19	R1	7.4262647547021
54	C1	R1	7.08746284125034
54	C22	R1	7.4757334309664
54	C4	R1	7.48381577726426
54	C13	R1	7.32192809488736
54	C18	R1	7.4594316186373
54	C15	R1	7.13955135239879
54	C11	R1	6.83289001416474
54	C16	R1	7.09803208296053
54	C8	R1	7.19967234483636
54	C7	R1	7.27612440527424
55	C23	R1	7.34872815423108
55	C12	R1	7.32192809488736
55	C10	R1	7.33091687811462
55	C3	R1	7.29462074889163
55	C14	R1	7.37503943134692
55	C5	R1	7.52356195605701
55	C9	R1	7.15987133677839
55	C24	R1	7.22881869049588
55	C6	R1	7.18982455888002
55	C21	R1	7.18982455888002
55	C19	R1	7.24792751344359
55	C1	R1	7.35755200461808
55	C22	R1	7.27612440527424
55	C4	R1	7.15987133677839
55	C13	R1	7.33091687811462
55	C18	R1	6.88264304936184
55	C15	R1	7.04439411935845
55	C8	R1	7.31288295528436
55	C20	R1	7.31288295528436
55	C7	R1	7.49185309632967
56	C17	R1	7.38370429247405
56	C12	R1	7.14974711950468
56	C3	R1	7.70043971814109
56	C14	R1	7.57742882803575
56	C5	R1	7.10852445677817
56	C9	R1	7.40087943628218
56	C24	R1	7.17990909001493
56	C6	R1	7.20945336562895
56	C19	R1	7.28540221886225
56	C1	R1	7.33091687811462
56	C22	R1	7.19967234483636
56	C4	R1	7.45121111183233
56	C13	R1	7.23840473932508
56	C15	R1	7.14974711950468
56	C11	R1	7.17990909001493
56	C16	R1	6.98868468677217
56	C8	R1	7.4262647547021
56	C20	R1	7.09803208296053
56	C7	R1	7.12928301694497
57	C23	R1	7.45121111183233
57	C17	R1	7.10852445677817
57	C12	R1	7.07681559705083
57	C10	R1	7.37503943134692
57	C3	R1	7.31288295528436
57	C14	R1	7.28540221886225
57	C5	R1	7.13955135239879
57	C9	R1	7.15987133677839
57	C24	R1	7.24792751344359
57	C6	R1	7.13955135239879
57	C21	R1	7.11894107272351
57	C19	R1	7.37503943134692
57	C1	R1	7.4093909361377
57	C22	R1	7.33091687811462
57	C4	R1	7.69348695749933
57	C18	R1	7.09803208296053
57	C15	R1	7.49185309632967
57	C11	R1	7.03342300153745
57	C16	R1	7.23840473932508
57	C8	R1	7.14974711950468
57	C20	R1	7.12928301694497
57	C7	R1	7.01122725542325
58	C23	R1	7.64385618977472
58	C17	R1	7.33091687811462
58	C12	R1	7.56224242422107
58	C10	R1	7.4178525148859
58	C3	R1	7.16992500144231
58	C14	R1	7.11894107272351
58	C5	R1	7.22881869049588
58	C9	R1	7.35755200461808
58	C24	R1	7.44294349584873
58	C6	R1	7.02236781302845
58	C21	R1	7.29462074889163
58	C19	R1	7.08746284125034
58	C1	R1	7.43462822763672
58	C22	R1	7.11894107272351
58	C4	R1	7.08746284125034
58	C13	R1	7.27612440527424
58	C15	R1	7.02236781302845
58	C11	R1	7.24792751344359
58	C16	R1	7.33091687811462
58	C8	R1	7.35755200461808
58	C20	R1	7.02236781302845
58	C7	R1	7.28540221886225
59	C23	R1	7.53915881110803
59	C17	R1	7.39231742277876
59	C12	R1	7.72109918870719
59	C10	R1	7.10852445677817
59	C3	R1	7.22881869049588
59	C14	R1	7.08746284125034
59	C9	R1	7.23840473932508
59	C24	R1	7.11894107272351
59	C6	R1	7.10852445677817
59	C21	R1	7.25738784269265
59	C19	R1	7.25738784269265
59	C1	R1	7.32192809488736
59	C22	R1	7.33091687811462
59	C13	R1	7.32192809488736
59	C11	R1	7.4757334309664
59	C16	R1	7.14974711950468
59	C8	R1	7.467605550083
59	C20	R1	7.52356195605701
59	C7	R1	7.16992500144231
60	C23	R1	7.20945336562895
60	C17	R1	7.09803208296053
60	C12	R1	7.49185309632967
60	C3	R1	7.11894107272351
60	C14	R1	7.06608919045777
60	C5	R1	7.17990909001493
60	C9	R1	7.11894107272351
60	C24	R1	7.62205181945638
60	C6	R1	7.12928301694497
60	C21	R1	6.75488750216347
60	C1	R1	7.08746284125034
60	C22	R1	7.19967234483636
60	C13	R1	7.3037807481771
60	C18	R1	7.13955135239879
60	C15	R1	7.18982455888002
60	C11	R1	7.18982455888002
60	C16	R1	7.13955135239879
60	C8	R1	7.45121111183233
60	C20	R1	7.467605550083
60	C7	R1	7.28540221886225
61	C23	R1	7.5077946401987
61	C17	R1	7.11894107272351
61	C12	R1	7.52356195605701
61	C10	R1	7.55458885167764
61	C3	R1	7.05528243550119
61	C14	R1	7.64385618977472
61	C5	R1	7.33091687811462
61	C9	R1	7.40087943628218
61	C24	R1	7.2667865406949
61	C6	R1	7.63662462054365
61	C21	R1	7.07681559705083
61	C19	R1	7.28540221886225
61	C1	R1	7.4093909361377
61	C22	R1	7.37503943134692
61	C4	R1	7.53915881110803
61	C13	R1	7.4093909361377
61	C18	R1	7.25738784269265
61	C15	R1	7.02236781302845
61	C11	R1	7.07681559705083
61	C16	R1	7.35755200461808
61	C8	R1	7.37503943134692
61	C20	R1	7.05528243550119
62	C23	R1	7.44294349584873
62	C17	R1	7.35755200461808
62	C12	R1	7.4262647547021
62	C10	R1	7.44294349584873
62	C3	R1	7.29462074889163
62	C5	R1	7.4178525148859
62	C9	R1	7.2667865406949
62	C24	R1	7.34872815423108
62	C6	R1	7.57742882803575
62	C21	R1	6.78135971352466
62	C19	R1	7.39231742277876
62	C1	R1	7.4757334309664
62	C22	R1	7.01122725542325
62	C13	R1	7.4093909361377
62	C18	R1	7.15987133677839
62	C15	R1	7.32192809488736
62	C11	R1	7.23840473932508
62	C16	R1	7.22881869049588
62	C8	R1	7.02236781302845
62	C20	R1	6.89481776330794
62	C7	R1	7.35755200461808
63	C23	R1	7.19967234483636
63	C17	R1	7.32192809488736
63	C12	R1	6.97727992349992
63	C10	R1	7.36632221424582
63	C3	R1	7.17990909001493
63	C14	R1	7.4093909361377
63	C5	R1	7.37503943134692
63	C9	R1	7.4093909361377
63	C24	R1	7.29462074889163
63	C6	R1	7.25738784269265
63	C21	R1	7.29462074889163
63	C19	R1	7.52356195605701
63	C22	R1	7.35755200461808
63	C4	R1	7.32192809488736
63	C13	R1	7.16992500144231
63	C18	R1	7.09803208296053
63	C15	R1	7.11894107272351
63	C11	R1	7.34872815423108
63	C16	R1	7.23840473932508
63	C8	R1	7.5077946401987
63	C20	R1	7.467605550083
63	C7	R1	7.19967234483636
64	C12	R1	6.90689059560852
64	C10	R1	7.4757334309664
64	C3	R1	7.5077946401987
64	C14	R1	7.10852445677817
64	C5	R1	7.4178525148859
64	C9	R1	7.77478705960117
64	C24	R1	7.52356195605701
64	C6	R1	7.39231742277876
64	C21	R1	7.04439411935845
64	C19	R1	7.38370429247405
64	C1	R1	7.51569983828404
64	C22	R1	7.21916852046216
64	C4	R1	7.33091687811462
64	C13	R1	7.28540221886225
64	C18	R1	7.4262647547021
64	C15	R1	7.08746284125034
64	C11	R1	6.98868468677217
64	C16	R1	7.05528243550119
64	C8	R1	7.37503943134692
64	C20	R1	7.4093909361377
64	C7	R1	7.35755200461808
65	C23	R1	7.17990909001493
65	C17	R1	7.2667865406949
65	C12	R1	7.39231742277876
65	C10	R1	7.25738784269265
65	C14	R1	7.11894107272351
65	C5	R1	7.38370429247405
65	C9	R1	7.18982455888002
65	C24	R1	7.56224242422107
65	C6	R1	7.31288295528436
65	C21	R1	7.37503943134692
65	C1	R1	7.45121111183233
65	C22	R1	7.01122725542325
65	C4	R1	7.20945336562895
65	C13	R1	7.3037807481771
65	C18	R1	7.38370429247405
65	C15	R1	7.03342300153745
65	C11	R1	6.90689059560852
65	C16	R1	7.61470984411521
65	C8	R1	7.56224242422107
65	C20	R1	7.38370429247405
65	C7	R1	7.3037807481771
66	C17	R1	7.31288295528436
66	C12	R1	7.2667865406949
66	C10	R1	7.37503943134692
66	C3	R1	7.24792751344359
66	C14	R1	7.05528243550119
66	C5	R1	7.06608919045777
66	C9	R1	7.58496250072116
66	C24	R1	7.21916852046216
66	C6	R1	7.05528243550119
66	C21	R1	7.467605550083
66	C19	R1	7.29462074889163
66	C1	R1	7.44294349584873
66	C22	R1	7.33985000288462
66	C4	R1	7.03342300153745
66	C13	R1	7.22881869049588
66	C18	R1	7.33985000288462
66	C15	R1	7.22881869049588
66	C11	R1	7.27612440527424
66	C16	R1	7.11894107272351
66	C8	R1	7.27612440527424
66	C20	R1	7.37503943134692
66	C7	R1	7.13955135239879
67	C17	R1	7.20945336562895
67	C12	R1	7.4093909361377
67	C3	R1	7.32192809488736
67	C5	R1	7.37503943134692
67	C9	R1	7.22881869049588
67	C24	R1	7.53138146051631
67	C6	R1	7.33091687811462
67	C21	R1	7.45121111183233
67	C19	R1	7.53138146051631
67	C1	R1	7.67948009950545
67	C22	R1	7
67	C4	R1	7.28540221886225
67	C13	R1	7.21916852046216
67	C18	R1	7.37503943134692
67	C15	R1	6.75488750216347
67	C11	R1	7.18982455888002
67	C16	R1	7.08746284125034
67	C8	R1	7.4757334309664
67	C7	R1	7.59245703726808
68	C23	R1	7.25738784269265
68	C17	R1	7.21916852046216
68	C12	R1	7.22881869049588
68	C10	R1	7.70735913208088
68	C3	R1	7.45121111183233
68	C5	R1	7.3037807481771
68	C9	R1	7.24792751344359
68	C6	R1	7.16992500144231
68	C19	R1	7.44294349584873
68	C1	R1	7.05528243550119
68	C22	R1	7
68	C4	R1	7.27612440527424
68	C13	R1	7.01122725542325
68	C18	R1	6.91886323727459
68	C15	R1	7.38370429247405
68	C11	R1	7.02236781302845
68	C16	R1	7.14974711950468
68	C8	R1	7.06608919045777
68	C20	R1	7.59245703726808
68	C7	R1	7.33091687811462
69	C17	R1	7.38370429247405
69	C12	R1	7.49185309632967
69	C10	R1	7.5077946401987
69	C14	R1	7.32192809488736
69	C5	R1	7.33091687811462
69	C9	R1	7.08746284125034
69	C24	R1	7.467605550083
69	C6	R1	7.40087943628218
69	C19	R1	7.40087943628218
69	C1	R1	7.34872815423108
69	C22	R1	7.17990909001493
69	C4	R1	7.12928301694497
69	C11	R1	7.12928301694497
69	C16	R1	7.16992500144231
69	C8	R1	7.33091687811462
69	C20	R1	7.33091687811462
69	C7	R1	7.48381577726426
70	C23	R1	7.4594316186373
70	C17	R1	7.33985000288462
70	C12	R1	7.3037807481771
70	C10	R1	7.09803208296053
70	C14	R1	7.29462074889163
70	C5	R1	7.49185309632967
70	C9	R1	7.17990909001493
70	C24	R1	7
70	C6	R1	7.12928301694497
70	C21	R1	7.43462822763672
70	C19	R1	7.16992500144231
70	C1	R1	7.38370429247405
70	C4	R1	6.90689059560852
70	C18	R1	7.10852445677817
70	C15	R1	7.28540221886225
70	C11	R1	7.52356195605701
70	C16	R1	7.24792751344359
70	C8	R1	7.4178525148859
70	C20	R1	7.53915881110803
70	C7	R1	7.13955135239879
71	C23	R1	7.15987133677839
71	C17	R1	7.34872815423108
71	C12	R1	7.61470984411521
71	C10	R1	7.08746284125034
71	C3	R1	7.36632221424582
71	C14	R1	7.56224242422107
71	C5	R1	7.59991284218713
71	C9	R1	7.44294349584873
71	C24	R1	7.467605550083
71	C6	R1	7.22881869049588
71	C21	R1	7.39231742277876
71	C19	R1	7.34872815423108
71	C1	R1	7.13955135239879
71	C22	R1	7.53915881110803
71	C13	R1	7.21916852046216
71	C18	R1	6.89481776330794
71	C15	R1	7.12928301694497
71	C11	R1	7.11894107272351
71	C16	R1	6.75488750216347
71	C8	R1	7.4262647547021
71	C20	R1	7.4093909361377
72	C23	R1	7.40087943628218
72	C17	R1	7.4594316186373
72	C12	R1	6.93073733756289
72	C10	R1	7.2667865406949
72	C3	R1	7.20945336562895
72	C14	R1	7.02236781302845
72	C5	R1	7.27612440527424
72	C24	R1	7.56224242422107
72	C6	R1	7.44294349584873
72	C21	R1	7.39231742277876
72	C19	R1	7.25738784269265
72	C1	R1	7.28540221886225
72	C22	R1	7.06608919045777
72	C4	R1	7.35755200461808
72	C13	R1	7.467605550083
72	C18	R1	7.08746284125034
72	C15	R1	7.01122725542325
72	C11	R1	6.91886323727459
72	C16	R1	7.05528243550119
72	C8	R1	7.22881869049588
72	C20	R1	7.5077946401987
72	C7	R1	7.01122725542325
73	C23	R1	7.34872815423108
73	C17	R1	7.40087943628218
73	C12	R1	7.39231742277876
73	C10	R1	7.4093909361377
73	C3	R1	7.23840473932508
73	C14	R1	7.34872815423108
73	C5	R1	7.31288295528436
73	C9	R1	7.54689445988764
73	C24	R1	6.94251450533924
73	C6	R1	7.28540221886225
73	C21	R1	7.24792751344359
73	C19	R1	7.49984588708321
73	C1	R1	7.33985000288462
73	C22	R1	7.2667865406949
73	C4	R1	7.33985000288462
73	C13	R1	7.15987133677839
73	C18	R1	7.04439411935845
73	C15	R1	7.13955135239879
73	C11	R1	6.97727992349992
73	C16	R1	7.4757334309664
73	C20	R1	7.2667865406949
73	C7	R1	7.3037807481771
74	C23	R1	7.04439411935845
74	C17	R1	7.44294349584873
74	C12	R1	7.18982455888002
74	C10	R1	7.39231742277876
74	C3	R1	7.18982455888002
74	C14	R1	7.27612440527424
74	C5	R1	7.49984588708321
74	C9	R1	7.34872815423108
74	C24	R1	7.09803208296053
74	C6	R1	7.4594316186373
74	C21	R1	7.33091687811462
74	C19	R1	7.11894107272351
74	C1	R1	7.06608919045777
74	C22	R1	7.14974711950468
74	C4	R1	7.18982455888002
74	C13	R1	7.28540221886225
74	C18	R1	6.96578428466209
74	C11	R1	6.96578428466209
74	C20	R1	7.15987133677839
74	C7	R1	7.40087943628218
75	C23	R1	7.33985000288462
75	C17	R1	7.44294349584873
75	C12	R1	7.23840473932508
75	C10	R1	7.15987133677839
75	C3	R1	7.39231742277876
75	C14	R1	7.4262647547021
75	C5	R1	7.3037807481771
75	C9	R1	7.49185309632967
75	C24	R1	7.4178525148859
75	C21	R1	7.21916852046216
75	C19	R1	6.97727992349992
75	C1	R1	7.27612440527424
75	C22	R1	7.27612440527424
75	C4	R1	7.14974711950468
75	C13	R1	7.19967234483636
75	C11	R1	7.33985000288462
75	C16	R1	7.16992500144231
75	C8	R1	7.3037807481771
75	C20	R1	7.13955135239879
75	C7	R1	7.18982455888002
76	C23	R1	7.37503943134692
76	C17	R1	7.25738784269265
76	C12	R1	7.31288295528436
76	C10	R1	7.467605550083
76	C3	R1	7.4262647547021
76	C14	R1	7.31288295528436
76	C5	R1	7.08746284125034
76	C9	R1	7.51569983828404
76	C24	R1	7.37503943134692
76	C6	R1	7.62935662007961
76	C21	R1	7.34872815423108
76	C19	R1	7.11894107272351
76	C1	R1	7.89481776330794
76	C4	R1	7.16992500144231
76	C18	R1	7.05528243550119
76	C15	R1	7.3037807481771
76	C11	R1	7.13955135239879
76	C16	R1	7.17990909001493
76	C8	R1	7.22881869049588
76	C20	R1	7.12928301694497
76	C7	R1	7.4178525148859
77	C23	R1	7.19967234483636
77	C17	R1	7.33091687811462
77	C12	R1	7.32192809488736
77	C10	R1	7.34872815423108
77	C3	R1	7.49185309632967
77	C14	R1	7.33091687811462
77	C5	R1	7.24792751344359
77	C9	R1	7.23840473932508
77	C24	R1	7.24792751344359
77	C6	R1	7.62205181945638
77	C21	R1	7.07681559705083
77	C19	R1	7.49185309632967
77	C1	R1	7.23840473932508
77	C22	R1	7.32192809488736
77	C4	R1	7.18982455888002
77	C18	R1	7.14974711950468
77	C15	R1	7.18982455888002
77	C11	R1	6.91886323727459
77	C16	R1	6.96578428466209
77	C8	R1	7.4093909361377
77	C20	R1	7.39231742277876
77	C7	R1	7.16992500144231
78	C23	R1	7.49984588708321
78	C12	R1	7.07681559705083
78	C10	R1	7.17990909001493
78	C14	R1	7.15987133677839
78	C5	R1	7.63662462054365
78	C24	R1	7.51569983828404
78	C6	R1	7.31288295528436
78	C21	R1	7.20945336562895
78	C19	R1	7.44294349584873
78	C1	R1	7.11894107272351
78	C22	R1	6.94251450533924
78	C4	R1	7.29462074889163
78	C13	R1	7.11894107272351
78	C18	R1	7.23840473932508
78	C15	R1	7.19967234483636
78	C11	R1	6.88264304936184
78	C16	R1	7.07681559705083
78	C20	R1	7.14974711950468
78	C7	R1	7.08746284125034
79	C23	R1	7.29462074889163
79	C17	R1	7.56224242422107
79	C10	R1	7.25738784269265
79	C3	R1	7.40087943628218
79	C24	R1	7.19967234483636
79	C6	R1	7.4178525148859
79	C21	R1	6.89481776330794
79	C1	R1	7.14974711950468
79	C4	R1	7.4178525148859
79	C13	R1	7.40087943628218
79	C18	R1	7.3037807481771
79	C11	R1	7.25738784269265
79	C16	R1	6.93073733756289
79	C8	R1	7.13955135239879
79	C20	R1	7.23840473932508
79	C7	R1	7.4262647547021
80	C23	R1	7.33091687811462
80	C17	R1	7.3037807481771
80	C12	R1	7.12928301694497
80	C10	R1	7.5077946401987
80	C14	R1	7.01122725542325
80	C5	R1	7.35755200461808
80	C9	R1	7.24792751344359
80	C24	R1	6.71424551766612
80	C6	R1	7.32192809488736
80	C21	R1	7.28540221886225
80	C19	R1	7.24792751344359
80	C1	R1	7.29462074889163
80	C22	R1	7.52356195605701
80	C13	R1	7.36632221424582
80	C18	R1	7.44294349584873
80	C15	R1	7.12928301694497
80	C11	R1	7.38370429247405
80	C16	R1	6.96578428466209
80	C8	R1	7.2667865406949
80	C20	R1	7.25738784269265
80	C7	R1	7.16992500144231
81	C23	R1	7.4262647547021
81	C17	R1	7.04439411935845
81	C12	R1	7.63662462054365
81	C10	R1	7.53138146051631
81	C3	R1	7.17990909001493
81	C14	R1	7.09803208296053
81	C5	R1	7.39231742277876
81	C9	R1	7.23840473932508
81	C24	R1	7.04439411935845
81	C6	R1	7.33091687811462
81	C21	R1	7.05528243550119
81	C1	R1	7.32192809488736
81	C22	R1	7.467605550083
81	C4	R1	7.04439411935845
81	C13	R1	7.28540221886225
81	C18	R1	7.27612440527424
81	C15	R1	7
81	C11	R1	6.97727992349992
81	C16	R1	7.13955135239879
81	C8	R1	7.33091687811462
81	C20	R1	7.34872815423108
82	C23	R1	7.44294349584873
82	C17	R1	7.48381577726426
82	C12	R1	7.28540221886225
82	C10	R1	7.33091687811462
82	C3	R1	7.17990909001493
82	C14	R1	7.62935662007961
82	C5	R1	7.467605550083
82	C9	R1	7.3037807481771
82	C24	R1	7.40087943628218
82	C6	R1	7.09803208296053
82	C21	R1	7.48381577726426
82	C19	R1	7.54689445988764
82	C1	R1	7.11894107272351
82	C22	R1	7.07681559705083
82	C4	R1	7.07681559705083
82	C13	R1	7.39231742277876
82	C15	R1	7.16992500144231
82	C11	R1	7.33985000288462
82	C16	R1	7.07681559705083
82	C8	R1	7.08746284125034
82	C20	R1	7.36632221424582
83	C23	R1	7.48381577726426
83	C12	R1	7.53915881110803
83	C10	R1	7.58496250072116
83	C3	R1	7.19967234483636
83	C14	R1	7.38370429247405
83	C5	R1	7.27612440527424
83	C9	R1	7.22881869049588
83	C24	R1	7.33091687811462
83	C21	R1	7.57742882803575
83	C19	R1	7.49185309632967
83	C1	R1	7.4093909361377
83	C22	R1	7.52356195605701
83	C4	R1	7.4262647547021
83	C13	R1	7.12928301694497
83	C18	R1	7.29462074889163
83	C15	R1	7.04439411935845
83	C11	R1	7.19967234483636
83	C16	R1	7.45121111183233
83	C8	R1	7.36632221424582
83	C20	R1	7.3037807481771
83	C7	R1	7.06608919045777
84	C23	R1	7.59991284218713
84	C12	R1	7.18982455888002
84	C10	R1	7.22881869049588
84	C3	R1	7.34872815423108
84	C14	R1	7.61470984411521
84	C5	R1	7.23840473932508
84	C9	R1	7.25738784269265
84	C24	R1	7.31288295528436
84	C6	R1	7.56224242422107
84	C21	R1	7.54689445988764
84	C19	R1	7.21916852046216
84	C1	R1	7.19967234483636
84	C22	R1	7.36632221424582
84	C4	R1	7.35755200461808
84	C13	R1	7.35755200461808
84	C18	R1	7.19967234483636
84	C15	R1	7.13955135239879
84	C16	R1	7.24792751344359
84	C8	R1	7.4594316186373
84	C20	R1	7.10852445677817
84	C7	R1	7.4093909361377
85	C23	R1	7.48381577726426
85	C12	R1	7.4178525148859
85	C10	R1	7.20945336562895
85	C3	R1	7.25738784269265
85	C14	R1	7.27612440527424
85	C5	R1	7.40087943628218
85	C9	R1	7.04439411935845
85	C24	R1	7.40087943628218
85	C6	R1	7.38370429247405
85	C21	R1	7.20945336562895
85	C1	R1	7.32192809488736
85	C22	R1	7.07681559705083
85	C4	R1	7.31288295528436
85	C18	R1	7.04439411935845
85	C15	R1	6.7279204545632
85	C11	R1	7
85	C16	R1	7.29462074889163
85	C8	R1	7.49185309632967
85	C7	R1	7.28540221886225
86	C23	R1	7.09803208296053
86	C17	R1	6.96578428466209
86	C12	R1	7.17990909001493
86	C10	R1	7.23840473932508
86	C3	R1	7.23840473932508
86	C14	R1	7.60733031374961
86	C5	R1	7.20945336562895
86	C9	R1	7.33091687811462
86	C24	R1	7.18982455888002
86	C6	R1	7.24792751344359
86	C21	R1	7.49185309632967
86	C1	R1	7.24792751344359
86	C22	R1	7.51569983828404
86	C4	R1	7.22881869049588
86	C13	R1	7.40087943628218
86	C15	R1	7.16992500144231
86	C11	R1	7.32192809488736
86	C16	R1	7.06608919045777
86	C20	R1	7.4262647547021
86	C7	R1	7.29462074889163
87	C23	R1	7.12928301694497
87	C17	R1	7.31288295528436
87	C12	R1	7.40087943628218
87	C10	R1	7.57742882803575
87	C3	R1	7.19967234483636
87	C14	R1	7.25738784269265
87	C5	R1	7.56985560833095
87	C9	R1	6.98868468677217
87	C6	R1	7.36632221424582
87	C21	R1	7.34872815423108
87	C19	R1	7.15987133677839
87	C1	R1	7.58496250072116
87	C22	R1	7.35755200461808
87	C4	R1	7.31288295528436
87	C13	R1	7
87	C18	R1	7.3037807481771
87	C15	R1	7.28540221886225
87	C11	R1	6.96578428466209
87	C16	R1	7.19967234483636
87	C8	R1	7.27612440527424
87	C20	R1	7.4178525148859
87	C7	R1	7.19967234483636
88	C23	R1	7.34872815423108
88	C17	R1	7.05528243550119
88	C12	R1	7.64385618977472
88	C10	R1	7.25738784269265
88	C3	R1	7.34872815423108
88	C14	R1	7.52356195605701
88	C5	R1	7.21916852046216
88	C9	R1	7.10852445677817
88	C6	R1	7.48381577726426
88	C21	R1	7.11894107272351
88	C19	R1	7.43462822763672
88	C1	R1	7.17990909001493
88	C22	R1	7.33091687811462
88	C4	R1	7.21916852046216
88	C13	R1	7.2667865406949
88	C18	R1	7.09803208296053
88	C15	R1	7.07681559705083
88	C11	R1	6.90689059560852
88	C16	R1	7.01122725542325
88	C8	R1	7.09803208296053
88	C20	R1	7.03342300153745
88	C7	R1	7.27612440527424
89	C17	R1	6.90689059560852
89	C12	R1	7.3037807481771
89	C10	R1	7.38370429247405
89	C3	R1	7.53915881110803
89	C14	R1	7.36632221424582
89	C5	R1	7.62935662007961
89	C9	R1	6.75488750216347
89	C24	R1	7.11894107272351
89	C6	R1	7.17990909001493
89	C21	R1	7.27612440527424
89	C19	R1	6.98868468677217
89	C1	R1	7.28540221886225
89	C22	R1	7.2667865406949
89	C13	R1	7.56985560833095
89	C15	R1	7.15987133677839
89	C16	R1	7.05528243550119
89	C8	R1	7.43462822763672
89	C20	R1	7.17990909001493
89	C7	R1	7.27612440527424
90	C23	R1	7.4262647547021
90	C17	R1	7.21916852046216
90	C12	R1	7.19967234483636
90	C10	R1	7.28540221886225
90	C3	R1	7.07681559705083
90	C14	R1	7.51569983828404
90	C5	R1	7.04439411935845
90	C9	R1	7.21916852046216
90	C24	R1	7.4757334309664
90	C6	R1	7.49984588708321
90	C21	R1	7.45121111183233
90	C19	R1	7.24792751344359
90	C1	R1	7.37503943134692
90	C22	R1	7.34872815423108
90	C4	R1	7.37503943134692
90	C13	R1	7.36632221424582
90	C18	R1	7.55458885167764
90	C11	R1	7.17990909001493
90	C16	R1	7.29462074889163
90	C8	R1	7.31288295528436
90	C20	R1	6.96578428466209
91	C23	R1	7.17990909001493
91	C17	R1	7.12928301694497
91	C12	R1	6.95419631038687
91	C10	R1	7.21916852046216
91	C3	R1	7.12928301694497
91	C14	R1	7.25738784269265
91	C5	R1	7.39231742277876
91	C9	R1	7.38370429247405
91	C24	R1	7.60733031374961
91	C6	R1	7.17990909001493
91	C21	R1	7.49984588708321
91	C19	R1	7.2667865406949
91	C1	R1	7.38370429247405
91	C22	R1	7.37503943134692
91	C4	R1	7.32192809488736
91	C13	R1	7.71424551766612
91	C18	R1	7.03342300153745
91	C15	R1	6.93073733756289
91	C11	R1	7.31288295528436
91	C16	R1	7.4093909361377
91	C8	R1	7.56224242422107
91	C20	R1	7.31288295528436
92	C17	R1	7.19967234483636
92	C12	R1	7.36632221424582
92	C10	R1	7.17990909001493
92	C3	R1	7.27612440527424
92	C14	R1	7.32192809488736
92	C5	R1	7.19967234483636
92	C9	R1	7.31288295528436
92	C24	R1	7.33091687811462
92	C6	R1	7.20945336562895
92	C21	R1	7.4757334309664
92	C19	R1	7.23840473932508
92	C1	R1	7.31288295528436
92	C22	R1	7.78135971352466
92	C4	R1	7.25738784269265
92	C13	R1	7.25738784269265
92	C18	R1	7.28540221886225
92	C11	R1	7.25738784269265
92	C16	R1	7.01122725542325
92	C8	R1	7.21916852046216
93	C23	R1	7.15987133677839
93	C12	R1	7.4178525148859
93	C10	R1	7.24792751344359
93	C14	R1	7.59991284218713
93	C5	R1	7.3037807481771
93	C9	R1	7.33985000288462
93	C24	R1	7.11894107272351
93	C6	R1	7.57742882803575
93	C21	R1	7.19967234483636
93	C19	R1	7.36632221424582
93	C1	R1	7.54689445988764
93	C22	R1	7.03342300153745
93	C4	R1	7.4757334309664
93	C13	R1	7.37503943134692
93	C18	R1	7.29462074889163
93	C15	R1	7.36632221424582
93	C11	R1	6.8703647195834
93	C8	R1	7.33091687811462
93	C20	R1	7.16992500144231
93	C7	R1	7.4757334309664
94	C23	R1	7.04439411935845
94	C17	R1	7.20945336562895
94	C12	R1	7.20945336562895
94	C10	R1	7.23840473932508
94	C3	R1	7.14974711950468
94	C14	R1	7.4093909361377
94	C5	R1	7.23840473932508
94	C9	R1	7.65105169117893
94	C24	R1	7.34872815423108
94	C6	R1	7.4262647547021
94	C21	R1	7.35755200461808
94	C1	R1	7.18982455888002
94	C22	R1	7.29462074889163
94	C4	R1	7.43462822763672
94	C13	R1	7.56224242422107
94	C18	R1	7.64385618977472
94	C15	R1	7.32192809488736
94	C11	R1	7.53138146051631
94	C16	R1	7.27612440527424
94	C8	R1	7.12928301694497
94	C7	R1	7.16992500144231
95	C23	R1	7.11894107272351
95	C17	R1	7.21916852046216
95	C12	R1	7.05528243550119
95	C10	R1	7.23840473932508
95	C3	R1	7.01122725542325
95	C14	R1	7.4093909361377
95	C5	R1	7.07681559705083
95	C9	R1	7.05528243550119
95	C6	R1	7.21916852046216
95	C21	R1	7.23840473932508
95	C19	R1	7.27612440527424
95	C1	R1	7.28540221886225
95	C22	R1	7.09803208296053
95	C13	R1	7.29462074889163
95	C15	R1	6.90689059560852
95	C11	R1	6.83289001416474
95	C16	R1	7.49984588708321
95	C8	R1	7.32192809488736
95	C20	R1	7.24792751344359
95	C7	R1	7.61470984411521
96	C23	R1	7.5077946401987
96	C17	R1	7.12928301694497
96	C12	R1	7.16992500144231
96	C10	R1	7.4757334309664
96	C3	R1	7.18982455888002
96	C14	R1	7.2667865406949
96	C5	R1	7.33985000288462
96	C9	R1	7.37503943134692
96	C24	R1	7.52356195605701
96	C6	R1	7.22881869049588
96	C21	R1	7.4178525148859
96	C19	R1	7.33985000288462
96	C22	R1	7.06608919045777
96	C4	R1	7.4757334309664
96	C13	R1	7.10852445677817
96	C15	R1	7.32192809488736
96	C16	R1	7.08746284125034
96	C20	R1	7.29462074889163
96	C7	R1	7.29462074889163
97	C12	R1	7.18982455888002
97	C10	R1	7.13955135239879
97	C3	R1	6.89481776330794
97	C14	R1	7.28540221886225
97	C5	R1	7.32192809488736
97	C6	R1	7.3037807481771
97	C21	R1	7.59991284218713
97	C1	R1	7.07681559705083
97	C22	R1	7.35755200461808
97	C4	R1	7.23840473932508
97	C13	R1	7.4178525148859
97	C18	R1	7.05528243550119
97	C15	R1	7.25738784269265
97	C11	R1	7.12928301694497
97	C16	R1	7.39231742277876
97	C8	R1	7.45121111183233
[truncated: 14,583 more rows]
