# Supplementary material for: Stochastic modelling of single-cell gene expression adaptation reveals non-genomic contribution to evolution of tumor subclones
Source: bioRxiv. 2024 Apr 20:2024.04.17.588869. Preprint. [Version 1] doi: 10.1101/2024.04.17.588869 (PMC11071284; doi:10.1101/2024.04.17.588869)
Supplement: Supplement 2 [file media-2.zip › Supplementary Files/Simulated Data/Adaptive_Simulation/tr_1.1_sq_1.5_r_150_a_8.csv]

gene	species	replicate	exprval
1	C17	R1	7.29462074889163
1	C12	R1	7.2667865406949
1	C10	R1	7.27612440527424
1	C3	R1	7.13955135239879
1	C14	R1	7.31288295528436
1	C5	R1	7.4262647547021
1	C24	R1	7.38370429247405
1	C6	R1	7.35755200461808
1	C21	R1	7.71424551766612
1	C19	R1	7.33091687811462
1	C1	R1	7.39231742277876
1	C22	R1	7.13955135239879
1	C4	R1	7.467605550083
1	C13	R1	7.40087943628218
1	C18	R1	7.06608919045777
1	C15	R1	7.14974711950468
1	C11	R1	7.25738784269265
1	C16	R1	7.29462074889163
1	C8	R1	7.19967234483636
1	C20	R1	7.48381577726426
1	C7	R1	7.19967234483636
2	C23	R1	7.4757334309664
2	C17	R1	7.56224242422107
2	C12	R1	7.40087943628218
2	C10	R1	7.23840473932508
2	C3	R1	7.61470984411521
2	C14	R1	7.24792751344359
2	C5	R1	7.20945336562895
2	C9	R1	7.06608919045777
2	C24	R1	7.49185309632967
2	C21	R1	7.44294349584873
2	C19	R1	7.32192809488736
2	C1	R1	7.62935662007961
2	C4	R1	7.4178525148859
2	C13	R1	7.22881869049588
2	C18	R1	6.93073733756289
2	C15	R1	7.22881869049588
2	C11	R1	7.31288295528436
2	C16	R1	7.55458885167764
2	C20	R1	7.05528243550119
2	C7	R1	7.29462074889163
3	C23	R1	7.04439411935845
3	C17	R1	7.45121111183233
3	C12	R1	7.467605550083
3	C10	R1	7.44294349584873
3	C3	R1	7.64385618977472
3	C14	R1	7.10852445677817
3	C5	R1	7.57742882803575
3	C9	R1	7.33091687811462
3	C24	R1	7.07681559705083
3	C6	R1	7.67948009950545
3	C21	R1	7.08746284125034
3	C19	R1	7.08746284125034
3	C1	R1	7.22881869049588
3	C4	R1	7
3	C13	R1	7.34872815423108
3	C18	R1	7.06608919045777
3	C15	R1	7.02236781302845
3	C11	R1	7.44294349584873
3	C16	R1	7.18982455888002
3	C8	R1	7.08746284125034
3	C20	R1	7.3037807481771
3	C7	R1	7.22881869049588
4	C23	R1	7.43462822763672
4	C17	R1	7.11894107272351
4	C12	R1	7.53138146051631
4	C10	R1	7.69348695749933
4	C3	R1	7.2667865406949
4	C14	R1	7.37503943134692
4	C5	R1	7.3037807481771
4	C9	R1	7.51569983828404
4	C24	R1	7.43462822763672
4	C6	R1	7.27612440527424
4	C21	R1	6.97727992349992
4	C19	R1	7.19967234483636
4	C1	R1	7.55458885167764
4	C22	R1	7.55458885167764
4	C13	R1	7.29462074889163
4	C18	R1	7.2667865406949
4	C15	R1	7.25738784269265
4	C11	R1	7.07681559705083
4	C16	R1	7.467605550083
4	C8	R1	7.25738784269265
4	C20	R1	7.22881869049588
5	C23	R1	7.23840473932508
5	C17	R1	7.4093909361377
5	C12	R1	7.16992500144231
5	C10	R1	7.33091687811462
5	C3	R1	7.44294349584873
5	C14	R1	7.467605550083
5	C9	R1	7.4093909361377
5	C24	R1	7.28540221886225
5	C6	R1	7.23840473932508
5	C21	R1	7.17990909001493
5	C19	R1	7.21916852046216
5	C1	R1	7.28540221886225
5	C22	R1	7.38370429247405
5	C4	R1	7.53138146051631
5	C13	R1	7.32192809488736
5	C18	R1	7.13955135239879
5	C15	R1	7.06608919045777
5	C11	R1	7.21916852046216
5	C8	R1	7.44294349584873
5	C20	R1	7.22881869049588
5	C7	R1	7.04439411935845
6	C23	R1	7.3037807481771
6	C17	R1	7.45121111183233
6	C12	R1	7.56224242422107
6	C10	R1	7.13955135239879
6	C3	R1	7.59245703726808
6	C14	R1	7.27612440527424
6	C9	R1	7.22881869049588
6	C24	R1	7.32192809488736
6	C6	R1	7.3037807481771
6	C21	R1	7.4262647547021
6	C19	R1	7.22881869049588
6	C1	R1	7.21916852046216
6	C22	R1	7.56224242422107
6	C4	R1	7.34872815423108
6	C13	R1	7.49984588708321
6	C18	R1	7.08746284125034
6	C15	R1	7.35755200461808
6	C11	R1	7.33091687811462
6	C8	R1	7.04439411935845
6	C20	R1	7.39231742277876
6	C7	R1	7.17990909001493
7	C23	R1	7.59245703726808
7	C17	R1	7.10852445677817
7	C12	R1	7.10852445677817
7	C10	R1	7.31288295528436
7	C3	R1	7.43462822763672
7	C14	R1	6.83289001416474
7	C5	R1	7.31288295528436
7	C9	R1	7.11894107272351
7	C24	R1	6.84549005094437
7	C6	R1	7.24792751344359
7	C19	R1	7.25738784269265
7	C1	R1	7.37503943134692
7	C22	R1	7.3037807481771
7	C4	R1	7.05528243550119
7	C13	R1	7.39231742277876
7	C18	R1	7.13955135239879
7	C15	R1	7.467605550083
7	C11	R1	6.98868468677217
7	C16	R1	7.28540221886225
7	C8	R1	7.29462074889163
7	C7	R1	7.28540221886225
8	C23	R1	7.07681559705083
8	C17	R1	7.14974711950468
8	C12	R1	7.14974711950468
8	C10	R1	7.05528243550119
8	C3	R1	7.19967234483636
8	C14	R1	7.08746284125034
8	C5	R1	7.28540221886225
8	C9	R1	7.56224242422107
8	C24	R1	7.467605550083
8	C6	R1	7.21916852046216
8	C21	R1	7.33091687811462
8	C1	R1	7.34872815423108
8	C22	R1	7.4178525148859
8	C13	R1	7.19967234483636
8	C18	R1	7.14974711950468
8	C15	R1	7.35755200461808
8	C11	R1	7.22881869049588
8	C16	R1	7.35755200461808
8	C8	R1	7.49185309632967
8	C20	R1	7.4262647547021
8	C7	R1	7.48381577726426
9	C17	R1	7.07681559705083
9	C12	R1	7.51569983828404
9	C10	R1	7.28540221886225
9	C3	R1	7.37503943134692
9	C14	R1	7.14974711950468
9	C5	R1	7.25738784269265
9	C9	R1	7.19967234483636
9	C24	R1	7.3037807481771
9	C6	R1	7.34872815423108
9	C21	R1	7.35755200461808
9	C19	R1	7.29462074889163
9	C1	R1	7.32192809488736
9	C22	R1	7.28540221886225
9	C4	R1	7.28540221886225
9	C13	R1	7.22881869049588
9	C18	R1	7.32192809488736
9	C15	R1	7.39231742277876
9	C11	R1	7.10852445677817
9	C16	R1	7.29462074889163
9	C8	R1	6.94251450533924
9	C20	R1	7.2667865406949
9	C7	R1	7.27612440527424
10	C23	R1	7.16992500144231
10	C17	R1	7.24792751344359
10	C12	R1	6.75488750216347
10	C10	R1	7.60733031374961
10	C3	R1	7.39231742277876
10	C14	R1	7.13955135239879
10	C5	R1	7.58496250072116
10	C9	R1	7.32192809488736
10	C24	R1	7.4594316186373
10	C6	R1	7.31288295528436
10	C21	R1	7.13955135239879
10	C19	R1	7.18982455888002
10	C1	R1	7.3037807481771
10	C22	R1	7.14974711950468
10	C13	R1	7.18982455888002
10	C15	R1	7.07681559705083
10	C11	R1	7.28540221886225
10	C16	R1	7.18982455888002
10	C8	R1	7.20945336562895
10	C20	R1	7.467605550083
10	C7	R1	7.36632221424582
11	C23	R1	7.2667865406949
11	C17	R1	7.60733031374961
11	C10	R1	7.4178525148859
11	C3	R1	7.17990909001493
11	C14	R1	7.17990909001493
11	C5	R1	7.3037807481771
11	C21	R1	7.11894107272351
11	C19	R1	7.4093909361377
11	C1	R1	7.43462822763672
11	C22	R1	7.06608919045777
11	C4	R1	7.03342300153745
11	C13	R1	7.45121111183233
11	C18	R1	6.7279204545632
11	C15	R1	7.25738784269265
11	C11	R1	6.79441586635011
11	C16	R1	7.16992500144231
11	C20	R1	7.33091687811462
11	C7	R1	7.15987133677839
12	C23	R1	7.23840473932508
12	C17	R1	7.4594316186373
12	C12	R1	7.3037807481771
12	C10	R1	7.49185309632967
12	C3	R1	7.29462074889163
12	C14	R1	7.49185309632967
12	C5	R1	7.18982455888002
12	C9	R1	7.08746284125034
12	C24	R1	7.44294349584873
12	C6	R1	7.09803208296053
12	C19	R1	7.14974711950468
12	C1	R1	7.14974711950468
12	C22	R1	7.09803208296053
12	C4	R1	7.49984588708321
12	C13	R1	7.08746284125034
12	C18	R1	7.29462074889163
12	C15	R1	6.8703647195834
12	C11	R1	6.90689059560852
12	C16	R1	7.13955135239879
12	C20	R1	6.8073549220576
12	C7	R1	6.94251450533924
13	C23	R1	7.28540221886225
13	C17	R1	7.49185309632967
13	C12	R1	7.08746284125034
13	C10	R1	7.04439411935845
13	C3	R1	7.53915881110803
13	C14	R1	7.36632221424582
13	C5	R1	7.44294349584873
13	C9	R1	7.31288295528436
13	C24	R1	7.13955135239879
13	C6	R1	7.467605550083
13	C21	R1	7.16992500144231
13	C1	R1	7.28540221886225
13	C22	R1	7.11894107272351
13	C4	R1	7.18982455888002
13	C13	R1	7.15987133677839
13	C18	R1	7.16992500144231
13	C11	R1	7.11894107272351
13	C16	R1	7.19967234483636
13	C8	R1	7.27612440527424
13	C20	R1	7.39231742277876
13	C7	R1	7.53915881110803
14	C23	R1	7.10852445677817
14	C17	R1	7.44294349584873
14	C12	R1	7.16992500144231
14	C3	R1	7.09803208296053
14	C14	R1	7.24792751344359
14	C5	R1	7.25738784269265
14	C9	R1	7.4594316186373
14	C24	R1	7.23840473932508
14	C6	R1	7.27612440527424
14	C21	R1	7.56224242422107
14	C19	R1	7.33091687811462
14	C1	R1	7.05528243550119
14	C22	R1	7.65821148275179
14	C4	R1	7.57742882803575
14	C13	R1	7.28540221886225
14	C18	R1	7.39231742277876
14	C15	R1	7.34872815423108
14	C11	R1	7.39231742277876
14	C8	R1	7.54689445988764
14	C20	R1	7.37503943134692
14	C7	R1	6.98868468677217
15	C23	R1	7.57742882803575
15	C17	R1	7.16992500144231
15	C12	R1	7.24792751344359
15	C10	R1	7.31288295528436
15	C3	R1	7.24792751344359
15	C5	R1	7.31288295528436
15	C9	R1	7.58496250072116
15	C24	R1	7.66533591718518
15	C6	R1	7.29462074889163
15	C21	R1	7.15987133677839
15	C19	R1	7.22881869049588
15	C1	R1	7.19967234483636
15	C22	R1	7.48381577726426
15	C4	R1	7.49984588708321
15	C13	R1	7.33091687811462
15	C18	R1	7.08746284125034
15	C15	R1	6.93073733756289
15	C11	R1	7.05528243550119
15	C16	R1	6.98868468677217
15	C8	R1	7.34872815423108
15	C20	R1	7.29462074889163
15	C7	R1	7.38370429247405
16	C23	R1	7.4093909361377
16	C17	R1	7.22881869049588
16	C12	R1	7.20945336562895
16	C10	R1	6.79441586635011
16	C3	R1	7.4262647547021
16	C14	R1	7.25738784269265
16	C5	R1	7.58496250072116
16	C9	R1	7.36632221424582
16	C24	R1	7.32192809488736
16	C6	R1	7.28540221886225
16	C21	R1	7.28540221886225
16	C19	R1	7.13955135239879
16	C1	R1	7.3037807481771
16	C22	R1	7.5077946401987
16	C4	R1	6.94251450533924
16	C18	R1	7.16992500144231
16	C15	R1	7.34872815423108
16	C16	R1	6.98868468677217
16	C8	R1	7.23840473932508
16	C20	R1	7.44294349584873
16	C7	R1	7.35755200461808
17	C23	R1	7.14974711950468
17	C17	R1	7.22881869049588
17	C12	R1	7.24792751344359
17	C10	R1	7.44294349584873
17	C3	R1	7.18982455888002
17	C14	R1	7.18982455888002
17	C5	R1	7.4178525148859
17	C9	R1	7.4093909361377
17	C24	R1	7.45121111183233
17	C6	R1	7.20945336562895
17	C21	R1	7.35755200461808
17	C19	R1	7.25738784269265
17	C1	R1	7.20945336562895
17	C4	R1	7.53915881110803
17	C13	R1	7.35755200461808
17	C18	R1	6.97727992349992
17	C15	R1	6.74146698640115
17	C11	R1	7.29462074889163
17	C8	R1	7.43462822763672
17	C20	R1	7.31288295528436
17	C7	R1	7.57742882803575
18	C23	R1	7.5077946401987
18	C17	R1	7.14974711950468
18	C12	R1	7.19967234483636
18	C10	R1	7.20945336562895
18	C3	R1	7.37503943134692
18	C14	R1	7.15987133677839
18	C5	R1	7.36632221424582
18	C9	R1	7.63662462054365
18	C24	R1	7.10852445677817
18	C21	R1	7.17990909001493
18	C19	R1	7.44294349584873
18	C1	R1	7.11894107272351
18	C22	R1	7.5077946401987
18	C4	R1	7.16992500144231
18	C13	R1	7.37503943134692
18	C18	R1	7.13955135239879
18	C15	R1	7.2667865406949
18	C11	R1	7.12928301694497
18	C16	R1	7.04439411935845
18	C8	R1	7.4594316186373
18	C20	R1	7.53915881110803
19	C23	R1	7.07681559705083
19	C17	R1	7.02236781302845
19	C12	R1	6.97727992349992
19	C10	R1	7.48381577726426
19	C3	R1	6.94251450533924
19	C14	R1	7.3037807481771
19	C5	R1	7.13955135239879
19	C9	R1	7.16992500144231
19	C24	R1	7.31288295528436
19	C6	R1	7.53915881110803
19	C21	R1	7.63662462054365
19	C19	R1	7.32192809488736
19	C1	R1	7.28540221886225
19	C22	R1	7.64385618977472
19	C4	R1	7.23840473932508
19	C18	R1	7.11894107272351
19	C11	R1	7.05528243550119
19	C16	R1	6.85798099512757
19	C8	R1	7.15987133677839
19	C20	R1	7.43462822763672
19	C7	R1	6.8703647195834
20	C23	R1	7.38370429247405
20	C12	R1	7.21916852046216
20	C10	R1	7.19967234483636
20	C3	R1	6.93073733756289
20	C14	R1	7.35755200461808
20	C5	R1	7.45121111183233
20	C9	R1	7.467605550083
20	C24	R1	7.13955135239879
20	C6	R1	7.24792751344359
20	C21	R1	7.43462822763672
20	C19	R1	7.03342300153745
20	C1	R1	7.38370429247405
20	C22	R1	7.01122725542325
20	C4	R1	7.28540221886225
20	C13	R1	7.3037807481771
20	C18	R1	7.4262647547021
20	C15	R1	7.31288295528436
20	C11	R1	7.4594316186373
20	C16	R1	7.27612440527424
20	C20	R1	7.39231742277876
20	C7	R1	7.29462074889163
21	C23	R1	7.28540221886225
21	C17	R1	7.35755200461808
21	C12	R1	7.2667865406949
21	C10	R1	7.467605550083
21	C14	R1	7.19967234483636
21	C9	R1	7.37503943134692
21	C24	R1	7.06608919045777
21	C6	R1	6.96578428466209
21	C21	R1	7.40087943628218
21	C19	R1	7.05528243550119
21	C22	R1	7.4594316186373
21	C4	R1	7.27612440527424
21	C18	R1	7.38370429247405
21	C15	R1	7.13955135239879
21	C11	R1	7.27612440527424
21	C16	R1	7.09803208296053
21	C8	R1	7.18982455888002
21	C20	R1	7.43462822763672
21	C7	R1	7.20945336562895
22	C23	R1	7.17990909001493
22	C17	R1	7.21916852046216
22	C12	R1	7.60733031374961
22	C10	R1	7.25738784269265
22	C3	R1	7.4262647547021
22	C14	R1	7.21916852046216
22	C24	R1	7.36632221424582
22	C6	R1	7.14974711950468
22	C21	R1	7.36632221424582
22	C1	R1	7.22881869049588
22	C22	R1	7.17990909001493
22	C4	R1	7.49185309632967
22	C13	R1	7.35755200461808
22	C18	R1	7.05528243550119
22	C15	R1	7.17990909001493
22	C11	R1	7.31288295528436
22	C8	R1	7.05528243550119
22	C20	R1	7.20945336562895
22	C7	R1	7.02236781302845
23	C23	R1	7.3037807481771
23	C17	R1	7.4178525148859
23	C12	R1	7.23840473932508
23	C10	R1	7.35755200461808
23	C14	R1	7.2667865406949
23	C5	R1	7.25738784269265
23	C9	R1	7.14974711950468
23	C24	R1	7.38370429247405
23	C6	R1	7.40087943628218
23	C19	R1	7.3037807481771
23	C1	R1	7.10852445677817
23	C22	R1	7.02236781302845
23	C4	R1	7.45121111183233
23	C13	R1	7
23	C18	R1	7.12928301694497
23	C15	R1	7.467605550083
23	C11	R1	7.13955135239879
23	C16	R1	7.09803208296053
23	C7	R1	7.55458885167764
24	C23	R1	7.13955135239879
24	C12	R1	7.17990909001493
24	C10	R1	7.03342300153745
24	C3	R1	7.39231742277876
24	C14	R1	7.25738784269265
24	C5	R1	7.33985000288462
24	C9	R1	7.37503943134692
24	C24	R1	7.27612440527424
24	C6	R1	7.14974711950468
24	C21	R1	7.40087943628218
24	C19	R1	7.32192809488736
24	C1	R1	7.34872815423108
24	C22	R1	7.37503943134692
24	C4	R1	7.70735913208088
24	C13	R1	7.09803208296053
24	C18	R1	7.20945336562895
24	C15	R1	7.05528243550119
24	C11	R1	7.12928301694497
24	C16	R1	7.15987133677839
24	C20	R1	7.10852445677817
25	C23	R1	7.20945336562895
25	C17	R1	7.32192809488736
25	C12	R1	7.4178525148859
25	C10	R1	7.35755200461808
25	C14	R1	7.35755200461808
25	C5	R1	7.27612440527424
25	C9	R1	7.28540221886225
25	C24	R1	7.29462074889163
25	C6	R1	7.12928301694497
25	C21	R1	7.21916852046216
25	C19	R1	7.20945336562895
25	C1	R1	7.08746284125034
25	C4	R1	7.27612440527424
25	C13	R1	7.32192809488736
25	C18	R1	6.91886323727459
25	C15	R1	7.06608919045777
25	C11	R1	7.13955135239879
25	C16	R1	7.17990909001493
25	C8	R1	7.13955135239879
25	C20	R1	7.3037807481771
25	C7	R1	7.22881869049588
26	C23	R1	7.18982455888002
26	C17	R1	7.53138146051631
26	C12	R1	7.15987133677839
26	C10	R1	6.93073733756289
26	C3	R1	7.59245703726808
26	C14	R1	7.4093909361377
26	C5	R1	7.32192809488736
26	C9	R1	7.29462074889163
26	C24	R1	7.56985560833095
26	C6	R1	7.52356195605701
26	C21	R1	7.467605550083
26	C19	R1	7.53915881110803
26	C1	R1	7.24792751344359
26	C4	R1	7.4262647547021
26	C13	R1	7.24792751344359
26	C18	R1	7.15987133677839
26	C15	R1	7.16992500144231
26	C11	R1	6.62935662007961
26	C16	R1	7.20945336562895
26	C8	R1	7.35755200461808
26	C20	R1	7.32192809488736
26	C7	R1	7.3037807481771
27	C17	R1	6.85798099512757
27	C12	R1	7.33985000288462
27	C10	R1	7.24792751344359
27	C3	R1	7.28540221886225
27	C14	R1	7.06608919045777
27	C5	R1	7.27612440527424
27	C9	R1	6.85798099512757
27	C24	R1	7.15987133677839
27	C6	R1	7.34872815423108
27	C21	R1	7.20945336562895
27	C1	R1	7.59991284218713
27	C22	R1	7.13955135239879
27	C13	R1	7.08746284125034
27	C15	R1	7.35755200461808
27	C11	R1	7.37503943134692
27	C16	R1	7
27	C8	R1	7.15987133677839
27	C20	R1	7.25738784269265
27	C7	R1	7.27612440527424
28	C17	R1	7.33091687811462
28	C12	R1	7.25738784269265
28	C10	R1	7.11894107272351
28	C3	R1	7.34872815423108
28	C14	R1	7.4093909361377
28	C5	R1	7.20945336562895
28	C24	R1	7.4178525148859
28	C6	R1	7.27612440527424
28	C21	R1	7.22881869049588
28	C19	R1	7.45121111183233
28	C1	R1	7.10852445677817
28	C4	R1	7.51569983828404
28	C13	R1	7.62205181945638
28	C18	R1	7.15987133677839
28	C15	R1	7.45121111183233
28	C11	R1	7.33985000288462
28	C16	R1	7.18982455888002
28	C8	R1	7.43462822763672
28	C20	R1	7.34872815423108
28	C7	R1	7.33985000288462
29	C23	R1	7.52356195605701
29	C17	R1	7.56985560833095
29	C12	R1	6.85798099512757
29	C10	R1	7.4594316186373
29	C3	R1	7.09803208296053
29	C14	R1	7.15987133677839
29	C5	R1	7.65105169117893
29	C9	R1	7.03342300153745
29	C24	R1	7.12928301694497
29	C6	R1	7.4093909361377
29	C21	R1	7.4093909361377
29	C19	R1	7.37503943134692
29	C1	R1	7.34872815423108
29	C22	R1	7.33091687811462
29	C4	R1	7.03342300153745
29	C13	R1	7.32192809488736
29	C18	R1	6.93073733756289
29	C15	R1	6.95419631038687
29	C16	R1	7.16992500144231
29	C20	R1	6.98868468677217
29	C7	R1	7.3037807481771
30	C23	R1	7.15987133677839
30	C17	R1	7.4178525148859
30	C12	R1	7.13955135239879
30	C10	R1	7.16992500144231
30	C3	R1	7.02236781302845
30	C14	R1	7.18982455888002
30	C5	R1	7.56985560833095
30	C24	R1	7.63662462054365
30	C6	R1	7.4757334309664
30	C21	R1	7.53138146051631
30	C19	R1	7.29462074889163
30	C1	R1	7.36632221424582
30	C22	R1	7.20945336562895
30	C4	R1	7.22881869049588
30	C13	R1	7.74146698640115
30	C18	R1	6.75488750216347
30	C16	R1	6.79441586635011
30	C20	R1	7.24792751344359
30	C7	R1	7.38370429247405
31	C23	R1	7.36632221424582
31	C17	R1	7.2667865406949
31	C12	R1	7.52356195605701
31	C10	R1	7.35755200461808
31	C3	R1	7.38370429247405
31	C14	R1	7.20945336562895
31	C5	R1	7.54689445988764
31	C24	R1	7.4262647547021
31	C6	R1	7.5077946401987
31	C21	R1	7.3037807481771
31	C19	R1	7.40087943628218
31	C1	R1	7.24792751344359
31	C4	R1	7.43462822763672
31	C13	R1	7.67948009950545
31	C18	R1	7.4093909361377
31	C15	R1	7.27612440527424
31	C11	R1	7.24792751344359
31	C16	R1	7.15987133677839
31	C8	R1	7.4594316186373
31	C20	R1	7.17990909001493
31	C7	R1	7.08746284125034
32	C23	R1	7.31288295528436
32	C17	R1	7.467605550083
32	C12	R1	7.49984588708321
32	C10	R1	7.25738784269265
32	C3	R1	7.25738784269265
32	C5	R1	7.15987133677839
32	C9	R1	7.19967234483636
32	C24	R1	7.6724253419715
32	C6	R1	7.31288295528436
32	C21	R1	7.49984588708321
32	C19	R1	7.11894107272351
32	C1	R1	7.32192809488736
32	C22	R1	7.25738784269265
32	C4	R1	7.57742882803575
32	C13	R1	7.25738784269265
32	C18	R1	7.11894107272351
32	C15	R1	7.10852445677817
32	C11	R1	6.85798099512757
32	C16	R1	6.7279204545632
32	C8	R1	7.28540221886225
32	C20	R1	7.11894107272351
32	C7	R1	7.45121111183233
33	C23	R1	7.33985000288462
33	C17	R1	7.10852445677817
33	C12	R1	7.35755200461808
33	C10	R1	7.39231742277876
33	C3	R1	7.29462074889163
33	C14	R1	7.43462822763672
33	C5	R1	7.52356195605701
33	C9	R1	7.62935662007961
33	C24	R1	7.38370429247405
33	C6	R1	7.36632221424582
33	C21	R1	7.467605550083
33	C19	R1	7.40087943628218
33	C1	R1	7.17990909001493
33	C22	R1	7.37503943134692
33	C4	R1	7.53915881110803
33	C13	R1	7.23840473932508
33	C15	R1	6.94251450533924
33	C11	R1	6.98868468677217
33	C16	R1	6.97727992349992
33	C8	R1	7
33	C20	R1	7.38370429247405
33	C7	R1	7.16992500144231
34	C23	R1	7.4178525148859
34	C12	R1	7.05528243550119
34	C10	R1	7.16992500144231
34	C3	R1	7.48381577726426
34	C14	R1	7.27612440527424
34	C9	R1	7.33091687811462
34	C6	R1	7.4262647547021
34	C21	R1	7.37503943134692
34	C19	R1	7.5077946401987
34	C1	R1	7.4093909361377
34	C22	R1	7.3037807481771
34	C4	R1	7.22881869049588
34	C13	R1	7.28540221886225
34	C15	R1	7.03342300153745
34	C11	R1	7.10852445677817
34	C16	R1	7.13955135239879
34	C8	R1	7.23840473932508
34	C20	R1	7.4594316186373
34	C7	R1	7.28540221886225
35	C23	R1	7.49185309632967
35	C17	R1	7.09803208296053
35	C12	R1	7.06608919045777
35	C10	R1	6.98868468677217
35	C3	R1	7.36632221424582
35	C14	R1	7.33985000288462
35	C5	R1	7.12928301694497
35	C24	R1	7.27612440527424
35	C6	R1	7.43462822763672
35	C21	R1	7.4594316186373
35	C19	R1	7.12928301694497
35	C1	R1	7.52356195605701
35	C22	R1	7.28540221886225
35	C4	R1	7.21916852046216
35	C13	R1	7.44294349584873
35	C18	R1	7.09803208296053
35	C15	R1	7.15987133677839
35	C11	R1	6.74146698640115
35	C16	R1	7.28540221886225
35	C8	R1	7.33985000288462
35	C20	R1	7.01122725542325
35	C7	R1	7.44294349584873
36	C23	R1	7.28540221886225
36	C17	R1	7.21916852046216
36	C10	R1	7.3037807481771
36	C3	R1	7.35755200461808
36	C14	R1	7.2667865406949
36	C5	R1	7.62935662007961
36	C9	R1	7.3037807481771
36	C24	R1	7.55458885167764
36	C6	R1	7.24792751344359
36	C21	R1	7.13955135239879
36	C19	R1	7.43462822763672
36	C1	R1	7.4757334309664
36	C22	R1	7.48381577726426
36	C4	R1	7.06608919045777
36	C13	R1	7.25738784269265
36	C18	R1	7.3037807481771
36	C15	R1	6.95419631038687
36	C11	R1	7.35755200461808
36	C8	R1	7.24792751344359
36	C20	R1	7.52356195605701
36	C7	R1	7.24792751344359
37	C23	R1	7.02236781302845
37	C17	R1	7.23840473932508
37	C12	R1	7.32192809488736
37	C10	R1	7.52356195605701
37	C3	R1	7.22881869049588
37	C14	R1	7.54689445988764
37	C5	R1	6.93073733756289
37	C9	R1	7.18982455888002
37	C24	R1	7.03342300153745
37	C6	R1	7.51569983828404
37	C21	R1	7.48381577726426
37	C19	R1	7.5077946401987
37	C1	R1	7.37503943134692
37	C22	R1	7.3037807481771
37	C4	R1	7.25738784269265
37	C13	R1	7.17990909001493
37	C18	R1	7.05528243550119
37	C15	R1	7.15987133677839
37	C11	R1	7.10852445677817
37	C16	R1	7
37	C8	R1	7.15987133677839
37	C20	R1	7.32192809488736
37	C7	R1	7.29462074889163
38	C23	R1	7.32192809488736
38	C17	R1	7.28540221886225
38	C12	R1	7.45121111183233
38	C10	R1	7.16992500144231
38	C14	R1	7.25738784269265
38	C5	R1	7.21916852046216
38	C24	R1	7.35755200461808
38	C6	R1	7.49984588708321
38	C21	R1	7.24792751344359
38	C19	R1	7.18982455888002
38	C1	R1	7.25738784269265
38	C22	R1	7.21916852046216
38	C4	R1	7.10852445677817
38	C13	R1	7.4093909361377
38	C18	R1	7.01122725542325
38	C15	R1	7.13955135239879
38	C11	R1	6.98868468677217
38	C16	R1	7.28540221886225
38	C8	R1	7.467605550083
38	C20	R1	7.22881869049588
38	C7	R1	7.21916852046216
39	C23	R1	7.40087943628218
39	C17	R1	7.35755200461808
39	C12	R1	7.43462822763672
39	C10	R1	7.32192809488736
39	C3	R1	7.45121111183233
39	C14	R1	7.4093909361377
39	C5	R1	7.4262647547021
39	C9	R1	7.20945336562895
39	C24	R1	7.3037807481771
39	C6	R1	7.33985000288462
39	C21	R1	7.44294349584873
39	C19	R1	7.23840473932508
39	C1	R1	7.36632221424582
39	C22	R1	7.16992500144231
39	C4	R1	7.09803208296053
39	C13	R1	7.29462074889163
39	C15	R1	7.40087943628218
39	C11	R1	7.18982455888002
39	C16	R1	7.13955135239879
39	C8	R1	6.90689059560852
39	C20	R1	7.45121111183233
39	C7	R1	7.4093909361377
40	C23	R1	7.19967234483636
40	C17	R1	7
40	C12	R1	7.21916852046216
40	C10	R1	6.95419631038687
40	C3	R1	7.22881869049588
40	C14	R1	7.4178525148859
40	C5	R1	7.04439411935845
40	C9	R1	7.24792751344359
40	C24	R1	7.01122725542325
40	C6	R1	7.16992500144231
40	C21	R1	7.45121111183233
40	C19	R1	7.58496250072116
40	C1	R1	7.3037807481771
40	C22	R1	7.23840473932508
40	C4	R1	7.36632221424582
40	C13	R1	7.03342300153745
40	C18	R1	7.23840473932508
40	C15	R1	7.17990909001493
40	C11	R1	7.24792751344359
40	C16	R1	7.19967234483636
40	C8	R1	7.13955135239879
40	C20	R1	7.09803208296053
40	C7	R1	7.36632221424582
41	C23	R1	7.4262647547021
41	C12	R1	7.03342300153745
41	C10	R1	7.33091687811462
41	C3	R1	7.32192809488736
41	C14	R1	7.2667865406949
41	C9	R1	7.29462074889163
41	C24	R1	7.4757334309664
41	C6	R1	7.27612440527424
41	C21	R1	7.51569983828404
41	C19	R1	7.66533591718518
41	C1	R1	7.2667865406949
41	C22	R1	7.10852445677817
41	C4	R1	7.45121111183233
41	C13	R1	7.19967234483636
41	C18	R1	6.97727992349992
41	C15	R1	7.20945336562895
41	C11	R1	7.06608919045777
41	C16	R1	7.01122725542325
41	C8	R1	7.4178525148859
41	C20	R1	7.40087943628218
41	C7	R1	7.25738784269265
42	C23	R1	7.4594316186373
42	C17	R1	7.23840473932508
42	C12	R1	7.34872815423108
42	C10	R1	7.25738784269265
42	C3	R1	7.15987133677839
42	C14	R1	7.35755200461808
42	C5	R1	7.11894107272351
42	C9	R1	7.06608919045777
42	C24	R1	7.27612440527424
42	C6	R1	7.19967234483636
42	C21	R1	7.3037807481771
42	C19	R1	6.89481776330794
42	C1	R1	7.45121111183233
42	C22	R1	7.39231742277876
42	C4	R1	7.29462074889163
42	C13	R1	7.22881869049588
42	C15	R1	7.27612440527424
42	C16	R1	7.36632221424582
42	C8	R1	7.36632221424582
42	C20	R1	7.4262647547021
42	C7	R1	7.56224242422107
43	C23	R1	7.4093909361377
43	C17	R1	7.19967234483636
43	C12	R1	7.45121111183233
43	C10	R1	7.11894107272351
43	C3	R1	7.21916852046216
43	C9	R1	7.23840473932508
43	C24	R1	7.3037807481771
43	C6	R1	6.84549005094437
43	C21	R1	7.04439411935845
43	C19	R1	7.4262647547021
43	C1	R1	7.22881869049588
43	C22	R1	7.43462822763672
43	C4	R1	7.24792751344359
43	C13	R1	7.3037807481771
43	C18	R1	7.27612440527424
43	C15	R1	7.2667865406949
43	C11	R1	7.40087943628218
43	C8	R1	7.19967234483636
43	C20	R1	7.23840473932508
43	C7	R1	7.03342300153745
44	C23	R1	7.39231742277876
44	C17	R1	7.45121111183233
44	C10	R1	7.21916852046216
44	C3	R1	7.21916852046216
44	C14	R1	7.12928301694497
44	C5	R1	7.48381577726426
44	C9	R1	7.55458885167764
44	C24	R1	7.467605550083
44	C6	R1	7.31288295528436
44	C21	R1	6.96578428466209
44	C19	R1	7.31288295528436
44	C1	R1	7.01122725542325
44	C22	R1	7.15987133677839
44	C4	R1	7.3037807481771
44	C13	R1	7.4594316186373
44	C15	R1	7.17990909001493
44	C11	R1	7.24792751344359
44	C16	R1	7.20945336562895
44	C8	R1	7.15987133677839
44	C20	R1	7.08746284125034
44	C7	R1	7.38370429247405
45	C23	R1	7.2667865406949
45	C17	R1	7.34872815423108
45	C10	R1	7.20945336562895
45	C3	R1	7.40087943628218
45	C14	R1	7.4262647547021
45	C5	R1	7.24792751344359
45	C9	R1	7.02236781302845
45	C24	R1	7.09803208296053
45	C6	R1	7.10852445677817
45	C21	R1	7.19967234483636
45	C19	R1	7.54689445988764
45	C1	R1	7.4594316186373
45	C22	R1	7.17990909001493
45	C4	R1	7.49185309632967
45	C13	R1	7.51569983828404
45	C18	R1	6.94251450533924
45	C16	R1	7.18982455888002
45	C8	R1	7.4093909361377
45	C20	R1	7.51569983828404
45	C7	R1	7
46	C23	R1	7.18982455888002
46	C17	R1	7.63662462054365
46	C12	R1	7.32192809488736
46	C10	R1	7.4262647547021
46	C3	R1	7.33091687811462
46	C14	R1	7.21916852046216
46	C5	R1	7.19967234483636
46	C9	R1	7.23840473932508
46	C24	R1	7.16992500144231
46	C6	R1	7.56985560833095
46	C21	R1	7.5077946401987
46	C19	R1	7.08746284125034
46	C1	R1	7.48381577726426
46	C22	R1	7.28540221886225
46	C4	R1	7.20945336562895
46	C13	R1	7.22881869049588
46	C18	R1	7.08746284125034
46	C15	R1	7.15987133677839
46	C16	R1	6.76818432477693
46	C8	R1	6.93073733756289
46	C20	R1	7.33985000288462
46	C7	R1	7.23840473932508
47	C23	R1	7.3037807481771
47	C17	R1	7.2667865406949
47	C12	R1	7.38370429247405
47	C10	R1	7.37503943134692
47	C3	R1	7.15987133677839
47	C14	R1	7.03342300153745
47	C5	R1	7.04439411935845
47	C9	R1	7.16992500144231
47	C24	R1	7.45121111183233
47	C6	R1	7.38370429247405
47	C21	R1	7.35755200461808
47	C19	R1	6.95419631038687
47	C1	R1	7.20945336562895
47	C22	R1	7.33091687811462
47	C4	R1	7.25738784269265
47	C13	R1	7.20945336562895
47	C18	R1	7.45121111183233
47	C15	R1	7.34872815423108
47	C11	R1	7.06608919045777
47	C16	R1	7.2667865406949
47	C8	R1	7.12928301694497
47	C20	R1	7.53138146051631
47	C7	R1	7.32192809488736
48	C23	R1	7.34872815423108
48	C17	R1	7.34872815423108
48	C12	R1	7.02236781302845
48	C10	R1	7.38370429247405
48	C3	R1	7.5077946401987
48	C14	R1	7.64385618977472
48	C5	R1	7.22881869049588
48	C9	R1	7.20945336562895
48	C21	R1	7.09803208296053
48	C19	R1	7.15987133677839
48	C1	R1	7.3037807481771
48	C22	R1	7.40087943628218
48	C4	R1	7.22881869049588
48	C18	R1	7.2667865406949
48	C15	R1	7
48	C11	R1	7.40087943628218
48	C16	R1	7.04439411935845
48	C8	R1	7.02236781302845
48	C20	R1	7.69348695749933
48	C7	R1	7.27612440527424
49	C23	R1	7.07681559705083
49	C17	R1	7.28540221886225
49	C10	R1	7.33985000288462
49	C14	R1	7.38370429247405
49	C5	R1	7.33091687811462
49	C9	R1	7.45121111183233
49	C24	R1	7.40087943628218
49	C6	R1	7.18982455888002
49	C21	R1	7.51569983828404
49	C19	R1	7.33091687811462
49	C1	R1	7.24792751344359
49	C22	R1	7.24792751344359
49	C4	R1	7.29462074889163
49	C18	R1	7.04439411935845
49	C15	R1	7.01122725542325
49	C11	R1	7.18982455888002
49	C8	R1	7.4178525148859
49	C20	R1	7
49	C7	R1	7.14974711950468
50	C23	R1	7.3037807481771
50	C17	R1	7.35755200461808
50	C12	R1	7.24792751344359
50	C10	R1	7.15987133677839
50	C3	R1	7.467605550083
50	C14	R1	7.08746284125034
50	C5	R1	7.10852445677817
50	C9	R1	7.23840473932508
50	C24	R1	7.3037807481771
50	C6	R1	7.33091687811462
50	C21	R1	6.93073733756289
50	C19	R1	7.58496250072116
50	C1	R1	7.4178525148859
50	C22	R1	7.31288295528436
50	C4	R1	7.44294349584873
50	C13	R1	7.20945336562895
50	C18	R1	7.22881869049588
50	C15	R1	7.02236781302845
50	C16	R1	7.12928301694497
50	C8	R1	7.07681559705083
50	C7	R1	7.4594316186373
51	C23	R1	7.3037807481771
51	C17	R1	7.22881869049588
51	C10	R1	7.4262647547021
51	C3	R1	7.24792751344359
51	C9	R1	7.44294349584873
51	C24	R1	7.03342300153745
51	C6	R1	6.97727992349992
51	C21	R1	7.29462074889163
51	C19	R1	7.07681559705083
51	C1	R1	7.17990909001493
51	C22	R1	7.31288295528436
51	C4	R1	7.51569983828404
51	C13	R1	7.22881869049588
51	C18	R1	7.01122725542325
51	C15	R1	6.96578428466209
51	C16	R1	7.24792751344359
51	C8	R1	7.51569983828404
51	C20	R1	7.43462822763672
51	C7	R1	7.24792751344359
52	C23	R1	7.4178525148859
52	C17	R1	7.2667865406949
52	C12	R1	7.38370429247405
52	C10	R1	6.90689059560852
52	C3	R1	6.96578428466209
52	C14	R1	7.20945336562895
52	C9	R1	7.23840473932508
52	C24	R1	7.32192809488736
52	C6	R1	7.53138146051631
52	C21	R1	7.36632221424582
52	C19	R1	7.48381577726426
52	C1	R1	7.35755200461808
52	C22	R1	7.44294349584873
52	C4	R1	7.19967234483636
52	C18	R1	7.15987133677839
52	C15	R1	7.19967234483636
52	C11	R1	7.17990909001493
52	C16	R1	6.85798099512757
52	C8	R1	7.29462074889163
52	C20	R1	7.28540221886225
52	C7	R1	7.37503943134692
53	C23	R1	7.10852445677817
53	C17	R1	7.19967234483636
53	C10	R1	7.3037807481771
53	C3	R1	7.49185309632967
53	C14	R1	7.44294349584873
53	C9	R1	7.36632221424582
53	C24	R1	7.24792751344359
53	C6	R1	7.51569983828404
53	C21	R1	7.28540221886225
53	C19	R1	7.09803208296053
53	C1	R1	7.44294349584873
53	C22	R1	7.53915881110803
53	C4	R1	7.58496250072116
53	C13	R1	7.2667865406949
53	C18	R1	7.21916852046216
53	C15	R1	7.25738784269265
53	C16	R1	7.13955135239879
53	C8	R1	7.2667865406949
53	C20	R1	7.05528243550119
53	C7	R1	7.37503943134692
54	C23	R1	7.19967234483636
54	C17	R1	7.49984588708321
54	C12	R1	7.31288295528436
54	C10	R1	7.18982455888002
54	C3	R1	7.32192809488736
54	C14	R1	7.62205181945638
54	C5	R1	7.22881869049588
54	C9	R1	7.11894107272351
54	C24	R1	7.36632221424582
54	C6	R1	7.28540221886225
54	C21	R1	7.22881869049588
54	C19	R1	7.12928301694497
54	C1	R1	7.4594316186373
54	C22	R1	7.37503943134692
54	C4	R1	7.25738784269265
54	C13	R1	7.4262647547021
54	C18	R1	6.93073733756289
54	C15	R1	7
54	C11	R1	7.09803208296053
54	C16	R1	6.98868468677217
54	C8	R1	7.24792751344359
54	C20	R1	7.16992500144231
54	C7	R1	7.4757334309664
55	C23	R1	7.48381577726426
55	C17	R1	7.37503943134692
55	C12	R1	7.53138146051631
55	C10	R1	7.65821148275179
55	C14	R1	7.34872815423108
55	C5	R1	6.85798099512757
55	C9	R1	6.88264304936184
55	C24	R1	7.16992500144231
55	C6	R1	7.24792751344359
55	C21	R1	7.07681559705083
55	C19	R1	7.27612440527424
55	C1	R1	7.18982455888002
55	C4	R1	7.33091687811462
55	C13	R1	7.32192809488736
55	C18	R1	7.49185309632967
55	C15	R1	7.33091687811462
55	C11	R1	7.55458885167764
55	C16	R1	6.98868468677217
55	C8	R1	6.83289001416474
55	C20	R1	7.20945336562895
55	C7	R1	7.19967234483636
56	C23	R1	6.95419631038687
56	C12	R1	7.54689445988764
56	C10	R1	7.51569983828404
56	C3	R1	7.4594316186373
56	C14	R1	7.25738784269265
56	C5	R1	7.68650052718322
56	C9	R1	7.49185309632967
56	C24	R1	7.34872815423108
56	C6	R1	7.4093909361377
56	C21	R1	7.33091687811462
56	C19	R1	7.34872815423108
56	C1	R1	7.51569983828404
56	C22	R1	7.4594316186373
56	C4	R1	7.39231742277876
56	C13	R1	7.37503943134692
56	C18	R1	6.7279204545632
56	C15	R1	7.13955135239879
56	C11	R1	7.09803208296053
56	C16	R1	7.49984588708321
56	C8	R1	7.06608919045777
56	C20	R1	7.4093909361377
56	C7	R1	7.2667865406949
57	C23	R1	7.19967234483636
57	C17	R1	7.39231742277876
57	C12	R1	7.37503943134692
57	C10	R1	7.4757334309664
57	C3	R1	7.4594316186373
57	C14	R1	7.11894107272351
57	C5	R1	7.08746284125034
57	C9	R1	7.28540221886225
57	C19	R1	7.14974711950468
57	C1	R1	7.03342300153745
57	C22	R1	7.16992500144231
57	C4	R1	7.21916852046216
57	C13	R1	7.49185309632967
57	C18	R1	7.20945336562895
57	C15	R1	7.4093909361377
57	C11	R1	7.25738784269265
57	C16	R1	7.19967234483636
57	C8	R1	7.4093909361377
57	C20	R1	7.52356195605701
57	C7	R1	6.97727992349992
58	C23	R1	7.40087943628218
58	C17	R1	7.19967234483636
58	C12	R1	7.22881869049588
58	C10	R1	7.2667865406949
58	C3	R1	7.33985000288462
58	C14	R1	7.07681559705083
58	C5	R1	7.65821148275179
58	C24	R1	7.4594316186373
58	C6	R1	7.19967234483636
58	C21	R1	7.25738784269265
58	C19	R1	7.04439411935845
58	C1	R1	7.31288295528436
58	C22	R1	7.27612440527424
58	C4	R1	6.95419631038687
58	C13	R1	7.25738784269265
58	C18	R1	7.34872815423108
58	C15	R1	7.15987133677839
58	C11	R1	7.17990909001493
58	C16	R1	7.15987133677839
58	C8	R1	7.4178525148859
59	C23	R1	7.4178525148859
59	C17	R1	7
59	C12	R1	7.15987133677839
59	C10	R1	7.27612440527424
59	C5	R1	7.15987133677839
59	C9	R1	7.467605550083
59	C24	R1	7.02236781302845
59	C6	R1	7.19967234483636
59	C21	R1	7.08746284125034
59	C1	R1	7.13955135239879
59	C22	R1	7.15987133677839
59	C4	R1	7.4262647547021
59	C13	R1	7.29462074889163
59	C18	R1	7.17990909001493
59	C15	R1	6.97727992349992
59	C11	R1	7.44294349584873
59	C16	R1	7.04439411935845
59	C8	R1	7.37503943134692
59	C20	R1	6.97727992349992
59	C7	R1	7.04439411935845
60	C23	R1	7.53138146051631
60	C17	R1	7.44294349584873
60	C10	R1	7.20945336562895
60	C3	R1	7.17990909001493
60	C14	R1	7.33985000288462
60	C5	R1	7.44294349584873
60	C9	R1	7.33985000288462
60	C6	R1	7.08746284125034
60	C21	R1	7.31288295528436
60	C19	R1	6.98868468677217
60	C1	R1	7.56224242422107
60	C22	R1	7.4093909361377
60	C4	R1	7.16992500144231
60	C13	R1	7.39231742277876
60	C18	R1	7.04439411935845
60	C15	R1	7.16992500144231
60	C11	R1	7.31288295528436
60	C16	R1	7.07681559705083
60	C8	R1	7.34872815423108
60	C20	R1	7.05528243550119
60	C7	R1	7.29462074889163
61	C23	R1	7.24792751344359
61	C12	R1	7.22881869049588
61	C10	R1	7.3037807481771
61	C3	R1	7.5077946401987
61	C14	R1	7.4178525148859
61	C5	R1	7.08746284125034
61	C9	R1	7.02236781302845
61	C24	R1	7.4262647547021
61	C6	R1	7.2667865406949
61	C21	R1	7.27612440527424
61	C19	R1	7.23840473932508
61	C1	R1	7.21916852046216
61	C22	R1	7.467605550083
61	C4	R1	7.28540221886225
61	C13	R1	7.4757334309664
61	C18	R1	7.12928301694497
61	C15	R1	7.16992500144231
61	C11	R1	6.98868468677217
61	C16	R1	7.07681559705083
61	C8	R1	7.34872815423108
61	C20	R1	7.16992500144231
61	C7	R1	7.23840473932508
62	C23	R1	7.25738784269265
62	C17	R1	7.32192809488736
62	C12	R1	7.33985000288462
62	C10	R1	7.70043971814109
62	C3	R1	7.24792751344359
62	C14	R1	7.22881869049588
62	C5	R1	7.4594316186373
62	C9	R1	7.33091687811462
62	C24	R1	7.15987133677839
62	C6	R1	7.2667865406949
62	C21	R1	7.7279204545632
62	C19	R1	6.97727992349992
62	C1	R1	7.07681559705083
62	C22	R1	6.97727992349992
62	C4	R1	7.17990909001493
62	C13	R1	7.05528243550119
62	C18	R1	7.10852445677817
62	C15	R1	7.24792751344359
62	C11	R1	7.38370429247405
62	C16	R1	7.06608919045777
62	C8	R1	7.34872815423108
62	C20	R1	7.49185309632967
62	C7	R1	7.07681559705083
63	C23	R1	7.27612440527424
63	C17	R1	7.48381577726426
63	C12	R1	7.43462822763672
63	C3	R1	7.31288295528436
63	C14	R1	7.39231742277876
63	C5	R1	7.43462822763672
63	C9	R1	7.467605550083
63	C24	R1	7.31288295528436
63	C6	R1	7.27612440527424
63	C1	R1	7.35755200461808
63	C22	R1	7.19967234483636
63	C18	R1	7.15987133677839
63	C11	R1	7.2667865406949
63	C16	R1	7.28540221886225
63	C8	R1	6.96578428466209
63	C20	R1	7.17990909001493
63	C7	R1	7
64	C23	R1	7.4262647547021
64	C17	R1	7.06608919045777
64	C12	R1	7.49984588708321
64	C10	R1	7.34872815423108
64	C3	R1	6.88264304936184
64	C14	R1	7.29462074889163
64	C9	R1	7.24792751344359
64	C24	R1	7.4093909361377
64	C6	R1	7.24792751344359
64	C19	R1	7.29462074889163
64	C1	R1	7.23840473932508
64	C22	R1	7.25738784269265
64	C4	R1	7.36632221424582
64	C13	R1	7.4093909361377
64	C18	R1	7.11894107272351
64	C15	R1	7.04439411935845
64	C11	R1	6.90689059560852
64	C16	R1	7.03342300153745
64	C8	R1	7.49185309632967
64	C20	R1	7.29462074889163
64	C7	R1	7.33985000288462
65	C23	R1	7.31288295528436
65	C17	R1	7.56985560833095
65	C12	R1	7.35755200461808
65	C3	R1	7.02236781302845
65	C14	R1	7.4262647547021
65	C5	R1	7.27612440527424
65	C9	R1	7.33091687811462
65	C24	R1	7.40087943628218
65	C6	R1	7.19967234483636
65	C21	R1	7.54689445988764
65	C19	R1	7.38370429247405
65	C1	R1	7.24792751344359
65	C22	R1	7.27612440527424
65	C4	R1	7.34872815423108
65	C13	R1	7.34872815423108
65	C18	R1	7.22881869049588
65	C15	R1	7.04439411935845
65	C16	R1	6.83289001416474
65	C8	R1	7.2667865406949
65	C20	R1	7.4093909361377
65	C7	R1	7.53915881110803
66	C23	R1	7.33985000288462
66	C17	R1	7.12928301694497
66	C3	R1	7.53138146051631
66	C14	R1	7.16992500144231
66	C5	R1	7.45121111183233
66	C9	R1	7.31288295528436
66	C24	R1	7.08746284125034
66	C6	R1	7.33091687811462
66	C21	R1	7.05528243550119
66	C19	R1	7.21916852046216
66	C1	R1	7.44294349584873
66	C22	R1	7.06608919045777
66	C13	R1	7.14974711950468
66	C18	R1	6.94251450533924
66	C15	R1	7.36632221424582
66	C11	R1	7.33985000288462
66	C16	R1	7.16992500144231
66	C8	R1	7.11894107272351
66	C20	R1	7.4093909361377
66	C7	R1	7.4262647547021
67	C23	R1	7.27612440527424
67	C17	R1	7.39231742277876
67	C10	R1	7.10852445677817
67	C3	R1	7.29462074889163
67	C14	R1	7.09803208296053
67	C5	R1	7.29462074889163
67	C9	R1	7.08746284125034
67	C24	R1	7.44294349584873
67	C6	R1	7.36632221424582
67	C21	R1	7.32192809488736
67	C19	R1	7.5077946401987
67	C1	R1	7.06608919045777
67	C4	R1	7.20945336562895
67	C13	R1	7.4178525148859
67	C18	R1	7.15987133677839
67	C15	R1	7.09803208296053
67	C11	R1	7.28540221886225
67	C16	R1	7.2667865406949
67	C8	R1	6.97727992349992
67	C20	R1	7.37503943134692
67	C7	R1	7.13955135239879
68	C23	R1	7.56224242422107
68	C17	R1	7.14974711950468
68	C12	R1	7.37503943134692
68	C10	R1	7.23840473932508
68	C3	R1	7.34872815423108
68	C14	R1	7.35755200461808
68	C5	R1	7.31288295528436
68	C9	R1	7.3037807481771
68	C24	R1	7.06608919045777
68	C6	R1	7.11894107272351
68	C21	R1	7.2667865406949
68	C19	R1	7.11894107272351
68	C1	R1	7.37503943134692
68	C22	R1	7.19967234483636
68	C4	R1	7.05528243550119
68	C13	R1	7.14974711950468
68	C18	R1	7.06608919045777
68	C15	R1	7.02236781302845
68	C11	R1	7.06608919045777
68	C16	R1	7.467605550083
68	C8	R1	7.4594316186373
68	C7	R1	7.24792751344359
69	C23	R1	7.15987133677839
69	C17	R1	7.38370429247405
69	C12	R1	7.24792751344359
69	C10	R1	7.14974711950468
69	C14	R1	7.467605550083
69	C5	R1	7.49185309632967
69	C9	R1	7.3037807481771
69	C24	R1	7.29462074889163
69	C6	R1	7.35755200461808
69	C21	R1	7.24792751344359
69	C19	R1	7.22881869049588
69	C1	R1	7.35755200461808
69	C22	R1	7.24792751344359
69	C4	R1	7.4093909361377
69	C18	R1	7.02236781302845
69	C15	R1	7.33091687811462
69	C11	R1	6.91886323727459
69	C16	R1	7.28540221886225
69	C8	R1	7.64385618977472
69	C20	R1	7.33985000288462
70	C23	R1	7.36632221424582
70	C12	R1	7.10852445677817
70	C10	R1	7.24792751344359
70	C3	R1	7.15987133677839
70	C14	R1	7.53915881110803
70	C5	R1	7.59991284218713
70	C24	R1	7.64385618977472
70	C6	R1	7.45121111183233
70	C21	R1	7.4093909361377
70	C19	R1	7.49984588708321
70	C1	R1	7.72109918870719
70	C22	R1	7.4093909361377
70	C4	R1	7.48381577726426
70	C13	R1	7.12928301694497
70	C15	R1	7.09803208296053
70	C11	R1	7.29462074889163
70	C16	R1	7
70	C8	R1	7.11894107272351
70	C20	R1	7.05528243550119
70	C7	R1	7.17990909001493
71	C23	R1	7.16992500144231
71	C12	R1	7.39231742277876
71	C10	R1	7.27612440527424
71	C3	R1	7.35755200461808
71	C14	R1	7.04439411935845
71	C5	R1	7.49185309632967
71	C9	R1	7.4262647547021
71	C24	R1	7.40087943628218
71	C6	R1	7.10852445677817
71	C21	R1	7.25738784269265
71	C19	R1	7.17990909001493
71	C22	R1	7.34872815423108
71	C4	R1	7.25738784269265
71	C15	R1	7.15987133677839
71	C11	R1	6.79441586635011
71	C16	R1	7.49984588708321
71	C8	R1	7.36632221424582
71	C20	R1	7.27612440527424
71	C7	R1	7.18982455888002
72	C23	R1	7.05528243550119
72	C17	R1	7.35755200461808
72	C10	R1	7.04439411935845
72	C3	R1	7.35755200461808
72	C14	R1	7.4178525148859
72	C5	R1	7.17990909001493
72	C9	R1	7.10852445677817
72	C24	R1	7.28540221886225
72	C6	R1	7.14974711950468
72	C21	R1	7.28540221886225
72	C1	R1	7.4262647547021
72	C22	R1	7.34872815423108
72	C4	R1	6.97727992349992
72	C13	R1	7.39231742277876
72	C18	R1	7.08746284125034
72	C15	R1	6.88264304936184
72	C11	R1	7.14974711950468
72	C16	R1	6.88264304936184
72	C8	R1	7.2667865406949
72	C20	R1	7.06608919045777
72	C7	R1	7.15987133677839
73	C23	R1	7.29462074889163
73	C17	R1	7.06608919045777
73	C12	R1	7.49984588708321
73	C3	R1	7.31288295528436
73	C14	R1	7.49984588708321
73	C5	R1	7.22881869049588
73	C9	R1	7.07681559705083
73	C6	R1	7.27612440527424
73	C21	R1	7.33985000288462
73	C19	R1	7.02236781302845
73	C22	R1	7.467605550083
73	C4	R1	7.01122725542325
73	C13	R1	7.09803208296053
73	C18	R1	7.37503943134692
73	C15	R1	7.13955135239879
73	C11	R1	6.85798099512757
73	C8	R1	7.56224242422107
73	C20	R1	7.15987133677839
73	C7	R1	7.36632221424582
74	C23	R1	7.54689445988764
74	C17	R1	7.4594316186373
74	C10	R1	7.27612440527424
74	C3	R1	7.39231742277876
74	C14	R1	6.79441586635011
74	C5	R1	7.40087943628218
74	C9	R1	7.23840473932508
74	C24	R1	7.17990909001493
74	C6	R1	7.3037807481771
74	C21	R1	7.33985000288462
74	C19	R1	7.2667865406949
74	C1	R1	7.12928301694497
74	C22	R1	7.37503943134692
74	C4	R1	7.21916852046216
74	C13	R1	7.3037807481771
74	C18	R1	6.98868468677217
74	C15	R1	6.89481776330794
74	C11	R1	7.06608919045777
74	C16	R1	7.05528243550119
74	C8	R1	7.44294349584873
74	C20	R1	7.52356195605701
74	C7	R1	7.21916852046216
75	C23	R1	7.24792751344359
75	C17	R1	7.15987133677839
75	C10	R1	7.18982455888002
75	C14	R1	7.38370429247405
75	C5	R1	7.53915881110803
75	C9	R1	7.4178525148859
75	C24	R1	7.37503943134692
75	C6	R1	7.29462074889163
75	C21	R1	7.14974711950468
75	C19	R1	7.18982455888002
75	C1	R1	7.49984588708321
75	C22	R1	7.2667865406949
75	C4	R1	7.21916852046216
75	C13	R1	7.28540221886225
75	C18	R1	7.14974711950468
75	C15	R1	7.03342300153745
75	C11	R1	7.06608919045777
75	C16	R1	7
75	C8	R1	7.12928301694497
75	C20	R1	7.04439411935845
75	C7	R1	7.45121111183233
76	C17	R1	7.21916852046216
76	C12	R1	7.37503943134692
76	C3	R1	7.33985000288462
76	C14	R1	7.2667865406949
76	C5	R1	7.4594316186373
76	C9	R1	7.39231742277876
76	C24	R1	7.07681559705083
76	C6	R1	7.10852445677817
76	C21	R1	7.4093909361377
76	C1	R1	7.49185309632967
76	C22	R1	7.28540221886225
76	C13	R1	7.4594316186373
76	C18	R1	7.23840473932508
76	C15	R1	7.3037807481771
76	C11	R1	7.10852445677817
76	C16	R1	7.03342300153745
76	C8	R1	7.11894107272351
76	C20	R1	7.27612440527424
76	C7	R1	7.33985000288462
77	C17	R1	7.20945336562895
77	C12	R1	7.25738784269265
77	C10	R1	7.13955135239879
77	C3	R1	7.56985560833095
77	C14	R1	7.29462074889163
77	C5	R1	7.53915881110803
77	C9	R1	7.32192809488736
77	C24	R1	7.32192809488736
77	C6	R1	7.15987133677839
77	C21	R1	7.18982455888002
77	C19	R1	7.12928301694497
77	C1	R1	7.54689445988764
77	C22	R1	6.93073733756289
77	C4	R1	7.49984588708321
77	C13	R1	7.20945336562895
77	C18	R1	6.91886323727459
77	C15	R1	7.09803208296053
77	C11	R1	7.02236781302845
77	C16	R1	7.32192809488736
77	C8	R1	7.36632221424582
77	C20	R1	6.93073733756289
77	C7	R1	7.34872815423108
78	C23	R1	6.90689059560852
78	C17	R1	7.22881869049588
78	C12	R1	7.49185309632967
78	C10	R1	7.40087943628218
78	C3	R1	7.18982455888002
78	C14	R1	7.7279204545632
78	C5	R1	7.2667865406949
78	C9	R1	7.467605550083
78	C24	R1	7.28540221886225
78	C21	R1	7.29462074889163
78	C22	R1	7
78	C13	R1	7.20945336562895
78	C18	R1	7.17990909001493
78	C15	R1	7.13955135239879
78	C11	R1	7.13955135239879
78	C16	R1	7.10852445677817
78	C8	R1	7.57742882803575
78	C20	R1	7.09803208296053
78	C7	R1	7.35755200461808
79	C23	R1	6.91886323727459
79	C17	R1	7.4262647547021
79	C12	R1	7.56985560833095
79	C3	R1	7.3037807481771
79	C14	R1	7.34872815423108
79	C5	R1	7.28540221886225
79	C24	R1	7.23840473932508
79	C6	R1	7.34872815423108
79	C21	R1	7.18982455888002
79	C19	R1	7.40087943628218
79	C1	R1	7.4262647547021
79	C22	R1	7.43462822763672
79	C4	R1	7.2667865406949
79	C13	R1	7.29462074889163
79	C18	R1	7.20945336562895
79	C15	R1	6.97727992349992
79	C11	R1	7.27612440527424
79	C16	R1	7.16992500144231
79	C8	R1	7.15987133677839
79	C20	R1	6.94251450533924
80	C23	R1	7.17990909001493
80	C17	R1	7.61470984411521
80	C12	R1	7.20945336562895
80	C10	R1	7.08746284125034
80	C3	R1	7.27612440527424
80	C14	R1	7.37503943134692
80	C5	R1	6.90689059560852
80	C24	R1	7.25738784269265
80	C6	R1	7.31288295528436
80	C21	R1	6.98868468677217
80	C19	R1	7.49984588708321
80	C22	R1	7.36632221424582
80	C4	R1	6.8703647195834
80	C13	R1	7.39231742277876
80	C18	R1	7.24792751344359
80	C15	R1	7.20945336562895
80	C11	R1	7.5077946401987
80	C16	R1	6.91886323727459
80	C8	R1	7.20945336562895
80	C20	R1	7.24792751344359
80	C7	R1	7.52356195605701
81	C23	R1	7.53915881110803
81	C17	R1	7.56985560833095
81	C12	R1	7.45121111183233
81	C10	R1	7.16992500144231
81	C14	R1	7.53915881110803
81	C5	R1	7.10852445677817
81	C9	R1	7.3037807481771
81	C24	R1	7.25738784269265
81	C6	R1	7.17990909001493
81	C21	R1	6.83289001416474
81	C19	R1	6.95419631038687
81	C1	R1	7.18982455888002
81	C4	R1	7.21916852046216
81	C13	R1	7.12928301694497
81	C18	R1	7.2667865406949
81	C15	R1	7.31288295528436
81	C11	R1	7.01122725542325
81	C16	R1	7.4093909361377
81	C8	R1	7.44294349584873
81	C20	R1	6.97727992349992
81	C7	R1	7.28540221886225
82	C23	R1	7.04439411935845
82	C12	R1	7.28540221886225
82	C10	R1	7.56985560833095
82	C3	R1	7.57742882803575
82	C14	R1	7.4262647547021
82	C5	R1	6.83289001416474
82	C9	R1	7.16992500144231
82	C6	R1	7.20945336562895
82	C21	R1	7.45121111183233
82	C19	R1	7.33985000288462
82	C1	R1	7.15987133677839
82	C22	R1	7.08746284125034
82	C4	R1	7.29462074889163
82	C13	R1	7.4093909361377
82	C18	R1	7.13955135239879
82	C15	R1	6.78135971352466
82	C11	R1	7.10852445677817
82	C16	R1	7.37503943134692
82	C8	R1	7.4262647547021
82	C20	R1	7.24792751344359
82	C7	R1	7.28540221886225
83	C23	R1	7.32192809488736
83	C10	R1	7.03342300153745
83	C3	R1	7.21916852046216
83	C14	R1	7.22881869049588
83	C5	R1	7.19967234483636
83	C9	R1	7.467605550083
83	C24	R1	7.17990909001493
83	C6	R1	7.25738784269265
83	C21	R1	7.28540221886225
83	C19	R1	7.25738784269265
83	C1	R1	7.04439411935845
83	C22	R1	7.27612440527424
83	C4	R1	7.4594316186373
83	C13	R1	7.49185309632967
83	C15	R1	7.36632221424582
83	C11	R1	7.02236781302845
83	C16	R1	7.32192809488736
83	C8	R1	7.20945336562895
83	C20	R1	7.29462074889163
83	C7	R1	7.19967234483636
84	C23	R1	7.4178525148859
84	C17	R1	7.31288295528436
84	C12	R1	7.36632221424582
84	C10	R1	7.44294349584873
84	C3	R1	7.74146698640115
84	C14	R1	7.34872815423108
84	C5	R1	7.33091687811462
84	C9	R1	7.28540221886225
84	C24	R1	7.15987133677839
84	C6	R1	7.32192809488736
84	C21	R1	6.98868468677217
84	C19	R1	7.54689445988764
84	C1	R1	7.40087943628218
84	C22	R1	7.39231742277876
84	C4	R1	7.29462074889163
84	C13	R1	7.19967234483636
84	C18	R1	7
84	C15	R1	6.98868468677217
84	C11	R1	7.24792751344359
84	C8	R1	7.4093909361377
84	C7	R1	6.97727992349992
85	C23	R1	6.88264304936184
85	C17	R1	7.19967234483636
85	C10	R1	7.51569983828404
85	C3	R1	7.5077946401987
85	C14	R1	7.2667865406949
85	C5	R1	7.07681559705083
85	C9	R1	7.13955135239879
85	C24	R1	7.19967234483636
85	C6	R1	7.55458885167764
85	C21	R1	7.2667865406949
85	C19	R1	7.21916852046216
85	C1	R1	7.21916852046216
85	C22	R1	7.21916852046216
85	C4	R1	7.28540221886225
85	C13	R1	7.53138146051631
85	C18	R1	7.35755200461808
85	C15	R1	7.4178525148859
85	C11	R1	7.23840473932508
85	C16	R1	7.3037807481771
85	C8	R1	7.28540221886225
85	C20	R1	7.67948009950545
85	C7	R1	7.15987133677839
86	C23	R1	7.14974711950468
86	C12	R1	7.17990909001493
86	C10	R1	7.38370429247405
86	C3	R1	7.63662462054365
86	C14	R1	7.28540221886225
86	C5	R1	7.3037807481771
86	C9	R1	7.08746284125034
86	C24	R1	7.11894107272351
86	C6	R1	7.24792751344359
86	C21	R1	7.29462074889163
86	C1	R1	7.40087943628218
86	C22	R1	7.16992500144231
86	C4	R1	7.36632221424582
86	C13	R1	7.32192809488736
86	C18	R1	7.25738784269265
86	C11	R1	7.04439411935845
86	C16	R1	7.09803208296053
86	C8	R1	7.59991284218713
86	C20	R1	7.14974711950468
86	C7	R1	7.70043971814109
87	C23	R1	7.49984588708321
87	C12	R1	7.2667865406949
87	C10	R1	7.08746284125034
87	C14	R1	7.4262647547021
87	C5	R1	7.3037807481771
87	C9	R1	7.69348695749933
87	C24	R1	7.2667865406949
87	C6	R1	7.19967234483636
87	C21	R1	7.22881869049588
87	C19	R1	7.40087943628218
87	C22	R1	7.10852445677817
87	C4	R1	6.93073733756289
87	C13	R1	7.14974711950468
87	C18	R1	7
87	C15	R1	7.18982455888002
87	C11	R1	7.22881869049588
87	C16	R1	7.08746284125034
87	C20	R1	7.17990909001493
88	C23	R1	7.24792751344359
88	C17	R1	7.63662462054365
88	C12	R1	7.20945336562895
88	C10	R1	7.55458885167764
88	C3	R1	7.38370429247405
88	C14	R1	7.23840473932508
88	C5	R1	7.27612440527424
88	C9	R1	6.97727992349992
88	C24	R1	6.91886323727459
88	C6	R1	7.13955135239879
88	C19	R1	7.58496250072116
88	C1	R1	7.32192809488736
88	C22	R1	7.49984588708321
88	C4	R1	7.20945336562895
88	C13	R1	7.02236781302845
88	C18	R1	6.88264304936184
88	C15	R1	7.3037807481771
88	C11	R1	7.24792751344359
88	C16	R1	7.09803208296053
88	C8	R1	7.20945336562895
88	C20	R1	7.62935662007961
88	C7	R1	7.14974711950468
89	C23	R1	7.4093909361377
89	C17	R1	7.18982455888002
89	C12	R1	7.24792751344359
89	C10	R1	7.28540221886225
89	C3	R1	6.93073733756289
89	C14	R1	7.18982455888002
89	C5	R1	7.4178525148859
89	C9	R1	7.13955135239879
89	C24	R1	7.33091687811462
89	C21	R1	6.96578428466209
89	C19	R1	7.29462074889163
89	C1	R1	6.76818432477693
89	C22	R1	7.23840473932508
89	C4	R1	7.12928301694497
89	C13	R1	7.15987133677839
89	C18	R1	7.34872815423108
89	C15	R1	7.02236781302845
89	C11	R1	6.98868468677217
89	C16	R1	7.29462074889163
89	C8	R1	6.98868468677217
89	C20	R1	7.27612440527424
89	C7	R1	7.4093909361377
90	C23	R1	7.40087943628218
90	C17	R1	7.33985000288462
90	C12	R1	7.49185309632967
90	C10	R1	7.55458885167764
90	C3	R1	7.24792751344359
90	C14	R1	7.22881869049588
90	C5	R1	7.54689445988764
90	C9	R1	7.467605550083
90	C24	R1	7.51569983828404
90	C6	R1	7.14974711950468
90	C21	R1	7.17990909001493
90	C19	R1	7.03342300153745
90	C1	R1	7.27612440527424
90	C22	R1	7.23840473932508
90	C4	R1	7.61470984411521
90	C13	R1	7.16992500144231
90	C18	R1	7.4178525148859
90	C11	R1	6.75488750216347
90	C16	R1	7.17990909001493
90	C20	R1	7.40087943628218
90	C7	R1	7.33985000288462
91	C23	R1	7.20945336562895
91	C12	R1	7.58496250072116
91	C10	R1	7.39231742277876
91	C3	R1	7.33985000288462
91	C14	R1	7.22881869049588
91	C5	R1	7.01122725542325
91	C6	R1	7.4178525148859
91	C21	R1	7.13955135239879
91	C19	R1	7.23840473932508
91	C1	R1	7.19967234483636
91	C22	R1	6.82017896241519
91	C4	R1	7.29462074889163
91	C13	R1	7.35755200461808
91	C18	R1	7.14974711950468
91	C15	R1	7.17990909001493
91	C11	R1	7.36632221424582
91	C16	R1	6.75488750216347
91	C8	R1	7.04439411935845
91	C20	R1	7.01122725542325
91	C7	R1	7.29462074889163
92	C23	R1	7.48381577726426
92	C17	R1	7.56224242422107
92	C12	R1	6.95419631038687
92	C10	R1	7.59245703726808
92	C3	R1	7.4093909361377
92	C14	R1	7.4178525148859
92	C5	R1	7.03342300153745
92	C9	R1	7.06608919045777
92	C24	R1	7.09803208296053
92	C6	R1	7.08746284125034
92	C21	R1	7.20945336562895
92	C19	R1	7.21916852046216
92	C1	R1	7.22881869049588
92	C4	R1	7.44294349584873
92	C13	R1	6.93073733756289
92	C18	R1	7.03342300153745
92	C15	R1	7.21916852046216
92	C11	R1	7.07681559705083
92	C16	R1	7.2667865406949
92	C8	R1	7.36632221424582
92	C20	R1	6.91886323727459
92	C7	R1	7.5077946401987
93	C23	R1	7.45121111183233
93	C17	R1	7.58496250072116
93	C3	R1	7.37503943134692
93	C14	R1	7.05528243550119
93	C9	R1	7.18982455888002
93	C24	R1	7.33985000288462
93	C6	R1	7.20945336562895
93	C21	R1	7.4178525148859
93	C19	R1	7.23840473932508
93	C1	R1	7.56224242422107
93	C22	R1	6.98868468677217
93	C4	R1	7.4093909361377
93	C13	R1	7.05528243550119
93	C18	R1	7.04439411935845
93	C15	R1	6.95419631038687
93	C11	R1	7.23840473932508
93	C8	R1	7.16992500144231
93	C20	R1	7.33985000288462
93	C7	R1	7.18982455888002
94	C23	R1	7.02236781302845
94	C17	R1	6.94251450533924
94	C12	R1	7.28540221886225
94	C10	R1	7.4594316186373
94	C3	R1	7.10852445677817
94	C14	R1	7.4178525148859
94	C5	R1	7.40087943628218
94	C9	R1	7.03342300153745
94	C24	R1	7.5077946401987
94	C21	R1	7.17990909001493
94	C19	R1	7.29462074889163
94	C1	R1	7.38370429247405
94	C22	R1	7.49185309632967
94	C4	R1	7.40087943628218
94	C13	R1	7.52356195605701
94	C18	R1	7.17990909001493
94	C15	R1	7.10852445677817
94	C11	R1	7.12928301694497
94	C16	R1	7.33091687811462
94	C8	R1	7.4178525148859
94	C20	R1	7.13955135239879
94	C7	R1	7.16992500144231
95	C23	R1	7.16992500144231
95	C17	R1	7.33091687811462
95	C12	R1	7.19967234483636
95	C10	R1	7.49185309632967
95	C3	R1	7
95	C14	R1	7.15987133677839
95	C5	R1	7.05528243550119
95	C24	R1	7.49185309632967
95	C6	R1	7.25738784269265
95	C21	R1	7.59991284218713
95	C19	R1	7.4093909361377
95	C1	R1	7.32192809488736
95	C22	R1	7.33985000288462
95	C4	R1	7.15987133677839
95	C13	R1	7.38370429247405
95	C18	R1	7.28540221886225
95	C16	R1	7.12928301694497
95	C20	R1	7.39231742277876
95	C7	R1	6.96578428466209
96	C23	R1	7.54689445988764
96	C17	R1	6.97727992349992
96	C12	R1	7.43462822763672
96	C10	R1	7.23840473932508
96	C14	R1	7.2667865406949
96	C9	R1	7.13955135239879
96	C24	R1	7.4178525148859
96	C6	R1	7.4757334309664
96	C21	R1	7.3037807481771
96	C19	R1	7.16992500144231
96	C1	R1	7.29462074889163
96	C22	R1	7.20945336562895
96	C4	R1	7.24792751344359
96	C18	R1	7.08746284125034
96	C15	R1	6.89481776330794
96	C16	R1	7.24792751344359
96	C7	R1	7.56224242422107
97	C23	R1	7.14974711950468
97	C17	R1	7.17990909001493
97	C12	R1	7.467605550083
97	C10	R1	7.19967234483636
97	C3	R1	7.13955135239879
97	C14	R1	7.36632221424582
97	C5	R1	7.43462822763672
97	C9	R1	7.36632221424582
97	C6	R1	7.53138146051631
97	C21	R1	7.12928301694497
97	C19	R1	7.31288295528436
97	C1	R1	7.34872815423108
97	C22	R1	7.33985000288462
[truncated: 14,563 more rows]
