# Supplementary material for: Stochastic modelling of single-cell gene expression adaptation reveals non-genomic contribution to evolution of tumor subclones
Source: bioRxiv. 2024 Apr 20:2024.04.17.588869. Preprint. [Version 1] doi: 10.1101/2024.04.17.588869 (PMC11071284; doi:10.1101/2024.04.17.588869)
Supplement: Supplement 2 [file media-2.zip › Supplementary Files/Simulated Data/Adaptive_Simulation/tr_1.1_sq_1.5_r_100_a_.125.csv]

gene	species	replicate	exprval
1	C23	R1	7.4093909361377
1	C17	R1	7.44294349584873
1	C12	R1	7.24792751344359
1	C10	R1	7.01122725542325
1	C3	R1	7.4262647547021
1	C14	R1	7.3037807481771
1	C5	R1	7.15987133677839
1	C9	R1	7.27612440527424
1	C24	R1	7.02236781302845
1	C6	R1	7.08746284125034
1	C21	R1	7.4757334309664
1	C19	R1	7.13955135239879
1	C1	R1	7.4757334309664
1	C22	R1	7.07681559705083
1	C4	R1	7.11894107272351
1	C13	R1	7.23840473932508
1	C18	R1	7.4757334309664
1	C15	R1	7.18982455888002
1	C11	R1	7.19967234483636
1	C16	R1	7.21916852046216
1	C8	R1	7.35755200461808
1	C20	R1	7.20945336562895
1	C7	R1	7.19967234483636
2	C23	R1	7.60733031374961
2	C17	R1	7.08746284125034
2	C12	R1	7.12928301694497
2	C10	R1	6.91886323727459
2	C3	R1	7.34872815423108
2	C14	R1	7.54689445988764
2	C5	R1	7.38370429247405
2	C9	R1	7.53138146051631
2	C24	R1	7.39231742277876
2	C6	R1	7.31288295528436
2	C21	R1	7.48381577726426
2	C19	R1	7.72109918870719
2	C1	R1	7.48381577726426
2	C22	R1	7.2667865406949
2	C4	R1	7
2	C18	R1	7.24792751344359
2	C15	R1	7.39231742277876
2	C11	R1	6.79441586635011
2	C8	R1	7.33091687811462
2	C20	R1	7.4262647547021
2	C7	R1	7.25738784269265
3	C23	R1	7.20945336562895
3	C17	R1	7.09803208296053
3	C12	R1	7.40087943628218
3	C10	R1	7.4178525148859
3	C3	R1	7.4262647547021
3	C14	R1	7.49984588708321
3	C5	R1	7.23840473932508
3	C9	R1	7.33091687811462
3	C24	R1	7.14974711950468
3	C21	R1	7.3037807481771
3	C19	R1	7.13955135239879
3	C22	R1	7.58496250072116
3	C4	R1	7.12928301694497
3	C13	R1	7.5077946401987
3	C18	R1	7.14974711950468
3	C15	R1	7.38370429247405
3	C11	R1	7.28540221886225
3	C16	R1	7.25738784269265
3	C8	R1	7.08746284125034
3	C20	R1	7.61470984411521
3	C7	R1	7.3037807481771
4	C23	R1	6.88264304936184
4	C17	R1	7.27612440527424
4	C12	R1	7.36632221424582
4	C10	R1	7.6724253419715
4	C3	R1	7.37503943134692
4	C14	R1	7.33091687811462
4	C9	R1	7.13955135239879
4	C6	R1	7.33985000288462
4	C21	R1	7.4262647547021
4	C1	R1	7.21916852046216
4	C22	R1	7.25738784269265
4	C4	R1	7.25738784269265
4	C13	R1	7.2667865406949
4	C18	R1	7.15987133677839
4	C11	R1	6.84549005094437
4	C16	R1	6.96578428466209
4	C8	R1	7.28540221886225
4	C20	R1	7.4262647547021
4	C7	R1	7.39231742277876
5	C23	R1	7.29462074889163
5	C17	R1	7.56985560833095
5	C12	R1	7.39231742277876
5	C3	R1	7.56985560833095
5	C14	R1	7.27612440527424
5	C5	R1	7.09803208296053
5	C24	R1	7.35755200461808
5	C21	R1	7.03342300153745
5	C19	R1	7.40087943628218
5	C1	R1	7.44294349584873
5	C22	R1	7.33985000288462
5	C13	R1	7.62205181945638
5	C18	R1	6.96578428466209
5	C15	R1	7.33091687811462
5	C11	R1	7.14974711950468
5	C8	R1	7.12928301694497
5	C7	R1	7.36632221424582
6	C23	R1	7.3037807481771
6	C17	R1	7.25738784269265
6	C10	R1	7.49185309632967
6	C3	R1	7.6724253419715
6	C14	R1	7.21916852046216
6	C5	R1	7.10852445677817
6	C9	R1	7.21916852046216
6	C24	R1	7.49185309632967
6	C6	R1	6.96578428466209
6	C19	R1	7.4262647547021
6	C1	R1	7.31288295528436
6	C22	R1	7.31288295528436
6	C13	R1	7.29462074889163
6	C18	R1	7.8073549220576
6	C15	R1	7.62935662007961
6	C16	R1	7.07681559705083
6	C8	R1	7.07681559705083
6	C20	R1	7.10852445677817
6	C7	R1	7.51569983828404
7	C17	R1	7.467605550083
7	C12	R1	7.33985000288462
7	C10	R1	7.51569983828404
7	C3	R1	7.16992500144231
7	C14	R1	7.27612440527424
7	C5	R1	7.09803208296053
7	C9	R1	7.51569983828404
7	C24	R1	7.29462074889163
7	C6	R1	7.20945336562895
7	C21	R1	7.31288295528436
7	C19	R1	7.40087943628218
7	C1	R1	7.23840473932508
7	C4	R1	7.45121111183233
7	C13	R1	7.29462074889163
7	C18	R1	7.14974711950468
7	C15	R1	7.18982455888002
7	C11	R1	7.24792751344359
7	C8	R1	7.34872815423108
7	C20	R1	7.4178525148859
8	C23	R1	7.65105169117893
8	C17	R1	7.28540221886225
8	C12	R1	7.32192809488736
8	C10	R1	7.01122725542325
8	C3	R1	7.53138146051631
8	C5	R1	7.13955135239879
8	C9	R1	7.03342300153745
8	C24	R1	7.38370429247405
8	C6	R1	6.97727992349992
8	C19	R1	7.17990909001493
8	C1	R1	7.73470962022584
8	C22	R1	7.24792751344359
8	C4	R1	7.04439411935845
8	C13	R1	7.31288295528436
8	C18	R1	6.83289001416474
8	C15	R1	7.31288295528436
8	C11	R1	6.94251450533924
8	C16	R1	7.13955135239879
8	C8	R1	7.20945336562895
8	C20	R1	7.32192809488736
8	C7	R1	7.24792751344359
9	C23	R1	6.94251450533924
9	C17	R1	7.33985000288462
9	C12	R1	7.5077946401987
9	C10	R1	7.15987133677839
9	C3	R1	7.33091687811462
9	C14	R1	7.53915881110803
9	C5	R1	7.40087943628218
9	C9	R1	7.33091687811462
9	C24	R1	7.27612440527424
9	C6	R1	7.10852445677817
9	C21	R1	7.19967234483636
9	C19	R1	7.4093909361377
9	C1	R1	7.4093909361377
9	C22	R1	7.22881869049588
9	C4	R1	7.33985000288462
9	C13	R1	6.79441586635011
9	C18	R1	6.94251450533924
9	C15	R1	7.33985000288462
9	C11	R1	7.24792751344359
9	C16	R1	7.3037807481771
9	C8	R1	7.29462074889163
9	C20	R1	7.28540221886225
9	C7	R1	7.10852445677817
10	C23	R1	7.24792751344359
10	C17	R1	7.18982455888002
10	C12	R1	7.49185309632967
10	C3	R1	7.20945336562895
10	C14	R1	7.17990909001493
10	C5	R1	7.58496250072116
10	C9	R1	7.06608919045777
10	C24	R1	7.25738784269265
10	C6	R1	7.56985560833095
10	C21	R1	7.35755200461808
10	C19	R1	7
10	C1	R1	7.48381577726426
10	C22	R1	6.94251450533924
10	C4	R1	7.13955135239879
10	C13	R1	7.07681559705083
10	C18	R1	6.98868468677217
10	C15	R1	6.8073549220576
10	C11	R1	7.25738784269265
10	C16	R1	7.52356195605701
10	C7	R1	7.33985000288462
11	C23	R1	7.27612440527424
11	C17	R1	6.97727992349992
11	C12	R1	7.02236781302845
11	C10	R1	7.2667865406949
11	C3	R1	7.38370429247405
11	C14	R1	7.45121111183233
11	C5	R1	7.22881869049588
11	C9	R1	7.33091687811462
11	C24	R1	7.23840473932508
11	C6	R1	7.3037807481771
11	C21	R1	6.84549005094437
11	C19	R1	7.33091687811462
11	C1	R1	7.32192809488736
11	C22	R1	7.23840473932508
11	C4	R1	7.35755200461808
11	C13	R1	7.28540221886225
11	C18	R1	7.43462822763672
11	C15	R1	7.32192809488736
11	C11	R1	7.51569983828404
11	C16	R1	7.09803208296053
11	C8	R1	7.33091687811462
11	C20	R1	7.03342300153745
11	C7	R1	7.17990909001493
12	C17	R1	7.31288295528436
12	C12	R1	7.10852445677817
12	C10	R1	6.82017896241519
12	C3	R1	7.25738784269265
12	C14	R1	7.45121111183233
12	C5	R1	7.33985000288462
12	C6	R1	7.2667865406949
12	C21	R1	7.27612440527424
12	C19	R1	7.3037807481771
12	C1	R1	7.32192809488736
12	C22	R1	7.62205181945638
12	C4	R1	7.53138146051631
12	C13	R1	7.16992500144231
12	C15	R1	7.14974711950468
12	C11	R1	7.07681559705083
12	C16	R1	7.34872815423108
12	C20	R1	7.08746284125034
12	C7	R1	7.12928301694497
13	C23	R1	7.28540221886225
13	C17	R1	7.65105169117893
13	C12	R1	7.4093909361377
13	C10	R1	7.467605550083
13	C3	R1	7.56985560833095
13	C14	R1	7.78790255939143
13	C5	R1	7.33985000288462
13	C9	R1	7.15987133677839
13	C24	R1	7.78790255939143
13	C6	R1	7.16992500144231
13	C21	R1	7.04439411935845
13	C19	R1	6.76818432477693
13	C22	R1	7.5077946401987
13	C4	R1	7.12928301694497
13	C13	R1	7.59245703726808
13	C18	R1	7.22881869049588
13	C15	R1	7.53915881110803
13	C11	R1	7.4594316186373
13	C16	R1	7.19967234483636
13	C20	R1	7.3037807481771
13	C7	R1	7.36632221424582
14	C23	R1	7.25738784269265
14	C17	R1	7.3037807481771
14	C12	R1	7.4178525148859
14	C10	R1	7.13955135239879
14	C14	R1	7.48381577726426
14	C5	R1	7.31288295528436
14	C9	R1	7.4594316186373
14	C24	R1	7.40087943628218
14	C6	R1	7.16992500144231
14	C21	R1	7.44294349584873
14	C19	R1	7.13955135239879
14	C1	R1	7.51569983828404
14	C22	R1	7.23840473932508
14	C4	R1	7.44294349584873
14	C13	R1	7.3037807481771
14	C18	R1	7.20945336562895
14	C15	R1	7.04439411935845
14	C11	R1	7.03342300153745
14	C16	R1	7.36632221424582
14	C20	R1	7.7279204545632
15	C23	R1	7.34872815423108
15	C17	R1	7.29462074889163
15	C12	R1	7.48381577726426
15	C10	R1	7.44294349584873
15	C3	R1	7.53138146051631
15	C14	R1	7.15987133677839
15	C5	R1	7.35755200461808
15	C9	R1	7.33985000288462
15	C24	R1	6.88264304936184
15	C6	R1	7.35755200461808
15	C21	R1	7.38370429247405
15	C19	R1	7.4262647547021
15	C22	R1	7.33091687811462
15	C4	R1	7.22881869049588
15	C13	R1	7.07681559705083
15	C18	R1	7.59245703726808
15	C15	R1	7.56224242422107
15	C20	R1	7.34872815423108
16	C23	R1	7.5077946401987
16	C17	R1	7.19967234483636
16	C12	R1	7.19967234483636
16	C10	R1	7.67948009950545
16	C3	R1	7.5077946401987
16	C14	R1	7.467605550083
16	C5	R1	7.04439411935845
16	C9	R1	7.29462074889163
16	C24	R1	7.05528243550119
16	C6	R1	7.2667865406949
16	C21	R1	7.34872815423108
16	C19	R1	7.28540221886225
16	C1	R1	7.15987133677839
16	C22	R1	7.52356195605701
16	C4	R1	7.33091687811462
16	C13	R1	7.33985000288462
16	C18	R1	7.06608919045777
16	C15	R1	7.04439411935845
16	C11	R1	7.19967234483636
16	C16	R1	7.17990909001493
16	C20	R1	7.4594316186373
16	C7	R1	7.17990909001493
17	C23	R1	7.62935662007961
17	C17	R1	6.93073733756289
17	C3	R1	7.44294349584873
17	C14	R1	7.35755200461808
17	C5	R1	7.24792751344359
17	C9	R1	7.37503943134692
17	C24	R1	7.12928301694497
17	C6	R1	7.15987133677839
17	C21	R1	7.59991284218713
17	C19	R1	6.89481776330794
17	C1	R1	7.43462822763672
17	C22	R1	7.22881869049588
17	C4	R1	7.32192809488736
17	C13	R1	7.05528243550119
17	C18	R1	7.45121111183233
17	C15	R1	7.29462074889163
17	C11	R1	7.12928301694497
17	C16	R1	7
17	C8	R1	7.59245703726808
17	C20	R1	7.37503943134692
17	C7	R1	7.24792751344359
18	C23	R1	7.69348695749933
18	C17	R1	7.38370429247405
18	C12	R1	7.4178525148859
18	C10	R1	7.13955135239879
18	C3	R1	7.61470984411521
18	C14	R1	7.48381577726426
18	C5	R1	7.08746284125034
18	C24	R1	7.09803208296053
18	C6	R1	7.45121111183233
18	C21	R1	7.61470984411521
18	C1	R1	7.34872815423108
18	C22	R1	7.29462074889163
18	C4	R1	7.20945336562895
18	C13	R1	7.57742882803575
18	C18	R1	7.17990909001493
18	C15	R1	7.19967234483636
18	C16	R1	7.49185309632967
18	C8	R1	7.55458885167764
18	C20	R1	7.15987133677839
18	C7	R1	7.48381577726426
19	C23	R1	7.75488750216347
19	C17	R1	7.467605550083
19	C12	R1	7.37503943134692
19	C10	R1	7.05528243550119
19	C3	R1	7.53138146051631
19	C14	R1	7.2667865406949
19	C5	R1	7.33091687811462
19	C24	R1	7.03342300153745
19	C6	R1	7.40087943628218
19	C21	R1	7.56224242422107
19	C19	R1	7.27612440527424
19	C1	R1	7.33985000288462
19	C22	R1	7.20945336562895
19	C4	R1	7.45121111183233
19	C13	R1	7.29462074889163
19	C18	R1	6.78135971352466
19	C15	R1	7.2667865406949
19	C11	R1	7.04439411935845
19	C16	R1	7.57742882803575
19	C8	R1	7.60733031374961
19	C20	R1	7.17990909001493
19	C7	R1	7.17990909001493
20	C23	R1	7.22881869049588
20	C17	R1	7.09803208296053
20	C12	R1	7.49185309632967
20	C10	R1	7.16992500144231
20	C3	R1	7.66533591718518
20	C14	R1	7.49185309632967
20	C5	R1	7.49185309632967
20	C9	R1	7.15987133677839
20	C24	R1	7.33985000288462
20	C6	R1	7.27612440527424
20	C21	R1	7
20	C19	R1	7.60733031374961
20	C1	R1	7.32192809488736
20	C22	R1	7.43462822763672
20	C13	R1	7.16992500144231
20	C11	R1	6.83289001416474
20	C16	R1	7.11894107272351
20	C8	R1	7.40087943628218
20	C20	R1	7.33091687811462
20	C7	R1	7.38370429247405
21	C23	R1	7.20945336562895
21	C12	R1	7.16992500144231
21	C10	R1	7.4594316186373
21	C3	R1	7.34872815423108
21	C14	R1	7.53915881110803
21	C5	R1	7.02236781302845
21	C9	R1	7.2667865406949
21	C24	R1	7.12928301694497
21	C6	R1	7.14974711950468
21	C21	R1	7.15987133677839
21	C19	R1	7.34872815423108
21	C1	R1	7.27612440527424
21	C22	R1	7.65821148275179
21	C4	R1	7.09803208296053
21	C13	R1	7.22881869049588
21	C15	R1	7.14974711950468
21	C11	R1	7.05528243550119
21	C16	R1	7.25738784269265
21	C8	R1	7.14974711950468
21	C7	R1	7.4178525148859
22	C17	R1	7.32192809488736
22	C12	R1	7.33985000288462
22	C10	R1	7.25738784269265
22	C14	R1	7.11894107272351
22	C5	R1	7.4594316186373
22	C9	R1	7.2667865406949
22	C24	R1	7.56224242422107
22	C6	R1	7.467605550083
22	C21	R1	7.32192809488736
22	C19	R1	7.28540221886225
22	C1	R1	7.4178525148859
22	C22	R1	7.49185309632967
22	C4	R1	7.49185309632967
22	C13	R1	7.43462822763672
22	C18	R1	7.20945336562895
22	C15	R1	7.3037807481771
22	C11	R1	7.13955135239879
22	C16	R1	7.24792751344359
22	C8	R1	7.37503943134692
22	C20	R1	7.23840473932508
22	C7	R1	7.05528243550119
23	C23	R1	7.14974711950468
23	C12	R1	7.07681559705083
23	C10	R1	7.27612440527424
23	C3	R1	7.70735913208088
23	C14	R1	7.15987133677839
23	C5	R1	7.467605550083
23	C9	R1	7.37503943134692
23	C6	R1	7.38370429247405
23	C21	R1	7.25738784269265
23	C19	R1	7.31288295528436
23	C1	R1	7.32192809488736
23	C4	R1	7.28540221886225
23	C13	R1	7.38370429247405
23	C18	R1	7.11894107272351
23	C15	R1	7.66533591718518
23	C11	R1	7.14974711950468
23	C16	R1	7.28540221886225
23	C8	R1	6.75488750216347
23	C20	R1	7.49185309632967
23	C7	R1	7.65821148275179
24	C17	R1	7.34872815423108
24	C12	R1	7.5077946401987
24	C3	R1	7.16992500144231
24	C14	R1	7.11894107272351
24	C5	R1	6.74146698640115
24	C9	R1	7.31288295528436
24	C24	R1	7.22881869049588
24	C6	R1	7.34872815423108
24	C21	R1	7.15987133677839
24	C19	R1	7.21916852046216
24	C1	R1	7.15987133677839
24	C22	R1	7.29462074889163
24	C4	R1	7.35755200461808
24	C13	R1	7.3037807481771
24	C18	R1	7.5077946401987
24	C15	R1	7.08746284125034
24	C11	R1	6.89481776330794
24	C16	R1	6.91886323727459
24	C8	R1	7.33091687811462
24	C20	R1	7.61470984411521
24	C7	R1	7.32192809488736
25	C23	R1	7.32192809488736
25	C17	R1	7.10852445677817
25	C12	R1	7.4594316186373
25	C10	R1	7.22881869049588
25	C3	R1	7
25	C14	R1	7.17990909001493
25	C5	R1	7.55458885167764
25	C9	R1	7.14974711950468
25	C24	R1	7.4178525148859
25	C21	R1	7.49185309632967
25	C19	R1	7.04439411935845
25	C1	R1	7.74819284958946
25	C22	R1	7.4178525148859
25	C4	R1	7.13955135239879
25	C13	R1	7.14974711950468
25	C18	R1	7.11894107272351
25	C15	R1	7.21916852046216
25	C11	R1	7
25	C16	R1	7.21916852046216
25	C8	R1	7.33091687811462
25	C20	R1	7.12928301694497
25	C7	R1	7.17990909001493
26	C12	R1	7.20945336562895
26	C10	R1	7.34872815423108
26	C14	R1	6.85798099512757
26	C5	R1	7.37503943134692
26	C9	R1	7.11894107272351
26	C24	R1	7.36632221424582
26	C6	R1	7.35755200461808
26	C19	R1	7.38370429247405
26	C1	R1	7.31288295528436
26	C22	R1	7.55458885167764
26	C4	R1	7.3037807481771
26	C13	R1	7.78790255939143
26	C18	R1	6.97727992349992
26	C15	R1	7.48381577726426
26	C11	R1	7.43462822763672
26	C16	R1	7.17990909001493
26	C8	R1	7.33985000288462
26	C20	R1	7.36632221424582
27	C23	R1	7.81378119121704
27	C17	R1	7.18982455888002
27	C12	R1	7.29462074889163
27	C10	R1	7.18982455888002
27	C3	R1	7.14974711950468
27	C14	R1	7.35755200461808
27	C5	R1	7.21916852046216
27	C9	R1	7.25738784269265
27	C6	R1	7.14974711950468
27	C21	R1	7.16992500144231
27	C19	R1	7.13955135239879
27	C1	R1	7.44294349584873
27	C22	R1	7.07681559705083
27	C4	R1	7.23840473932508
27	C13	R1	7.53915881110803
27	C18	R1	7.08746284125034
27	C15	R1	7.02236781302845
27	C11	R1	7.03342300153745
27	C16	R1	6.89481776330794
27	C8	R1	7.63662462054365
27	C20	R1	7.19967234483636
27	C7	R1	7.17990909001493
28	C23	R1	7.37503943134692
28	C17	R1	7.21916852046216
28	C12	R1	7.2667865406949
28	C10	R1	7.35755200461808
28	C14	R1	7.4093909361377
28	C5	R1	7.34872815423108
28	C9	R1	7.33091687811462
28	C24	R1	7.51569983828404
28	C6	R1	7.03342300153745
28	C21	R1	7.34872815423108
28	C19	R1	7.4262647547021
28	C1	R1	7.07681559705083
28	C22	R1	7.29462074889163
28	C4	R1	7.49984588708321
28	C13	R1	7.54689445988764
28	C18	R1	6.96578428466209
28	C11	R1	6.95419631038687
28	C16	R1	6.94251450533924
28	C8	R1	7.2667865406949
28	C20	R1	7.17990909001493
28	C7	R1	7.56985560833095
29	C23	R1	7.28540221886225
29	C17	R1	7.43462822763672
29	C12	R1	6.94251450533924
29	C10	R1	7.33091687811462
29	C3	R1	7.2667865406949
29	C14	R1	7.36632221424582
29	C9	R1	7.14974711950468
29	C24	R1	7.29462074889163
29	C6	R1	7.11894107272351
29	C21	R1	7.4178525148859
29	C19	R1	7.5077946401987
29	C1	R1	7.40087943628218
29	C22	R1	7.70043971814109
29	C13	R1	7.01122725542325
29	C15	R1	7.14974711950468
29	C11	R1	7
29	C16	R1	7.36632221424582
29	C8	R1	7.35755200461808
29	C20	R1	7.28540221886225
29	C7	R1	7.13955135239879
30	C23	R1	7.40087943628218
30	C17	R1	6.8073549220576
30	C12	R1	7.40087943628218
30	C10	R1	7.49984588708321
30	C14	R1	7.16992500144231
30	C5	R1	7.36632221424582
30	C9	R1	7.20945336562895
30	C24	R1	7.14974711950468
30	C6	R1	7.08746284125034
30	C21	R1	7.04439411935845
30	C19	R1	7.34872815423108
30	C1	R1	7.15987133677839
30	C22	R1	7.04439411935845
30	C4	R1	6.98868468677217
30	C13	R1	7.60733031374961
30	C18	R1	7.37503943134692
30	C11	R1	7.07681559705083
30	C16	R1	7.20945336562895
30	C8	R1	7.22881869049588
30	C20	R1	7.49984588708321
30	C7	R1	7.4262647547021
31	C23	R1	7.24792751344359
31	C17	R1	7.07681559705083
31	C12	R1	7.23840473932508
31	C10	R1	7.60733031374961
31	C3	R1	7.03342300153745
31	C14	R1	7.28540221886225
31	C5	R1	7.31288295528436
31	C24	R1	6.89481776330794
31	C6	R1	7.4594316186373
31	C21	R1	7.24792751344359
31	C19	R1	7.4262647547021
31	C1	R1	7.78790255939143
31	C22	R1	7.22881869049588
31	C4	R1	7.22881869049588
31	C13	R1	6.98868468677217
31	C18	R1	7.72109918870719
31	C15	R1	6.8073549220576
31	C11	R1	7.07681559705083
31	C16	R1	7.29462074889163
31	C8	R1	7.06608919045777
31	C20	R1	7.55458885167764
31	C7	R1	7.32192809488736
32	C23	R1	7.35755200461808
32	C17	R1	6.93073733756289
32	C12	R1	7.62935662007961
32	C10	R1	7.15987133677839
32	C3	R1	7.36632221424582
32	C14	R1	7.06608919045777
32	C9	R1	7.05528243550119
32	C24	R1	7.28540221886225
32	C6	R1	7.57742882803575
32	C21	R1	7.23840473932508
32	C1	R1	7.4093909361377
32	C22	R1	7.36632221424582
32	C13	R1	7.49984588708321
32	C18	R1	7.44294349584873
32	C15	R1	7.20945336562895
32	C11	R1	7.23840473932508
32	C16	R1	7.37503943134692
32	C8	R1	7.19967234483636
32	C20	R1	7.27612440527424
32	C7	R1	7.27612440527424
33	C23	R1	7.31288295528436
33	C17	R1	7.10852445677817
33	C12	R1	7.29462074889163
33	C10	R1	7.24792751344359
33	C3	R1	7.467605550083
33	C14	R1	7.59991284218713
33	C9	R1	7.08746284125034
33	C24	R1	7.21916852046216
33	C6	R1	7.60733031374961
33	C21	R1	7.11894107272351
33	C19	R1	7.6724253419715
33	C1	R1	7.3037807481771
33	C22	R1	7.36632221424582
33	C4	R1	7.56985560833095
33	C13	R1	7.43462822763672
33	C18	R1	7.13955135239879
33	C15	R1	7.34872815423108
33	C11	R1	7.22881869049588
33	C16	R1	7.38370429247405
33	C8	R1	7.07681559705083
33	C20	R1	7.08746284125034
33	C7	R1	7.39231742277876
34	C23	R1	7.40087943628218
34	C12	R1	7.04439411935845
34	C10	R1	7.27612440527424
34	C3	R1	7.40087943628218
34	C14	R1	7.16992500144231
34	C5	R1	7.2667865406949
34	C9	R1	7.54689445988764
34	C24	R1	7.22881869049588
34	C6	R1	7.44294349584873
34	C21	R1	7.23840473932508
34	C19	R1	7.45121111183233
34	C1	R1	7.27612440527424
34	C22	R1	7.49984588708321
34	C4	R1	7.29462074889163
34	C18	R1	7.09803208296053
34	C15	R1	7.32192809488736
34	C11	R1	7.25738784269265
34	C16	R1	7.33985000288462
34	C8	R1	7.48381577726426
34	C20	R1	7.14974711950468
34	C7	R1	7.6724253419715
35	C23	R1	7.35755200461808
35	C17	R1	7.25738784269265
35	C12	R1	7.19967234483636
35	C10	R1	6.93073733756289
35	C3	R1	7.4594316186373
35	C14	R1	7.19967234483636
35	C5	R1	7.60733031374961
35	C9	R1	7.12928301694497
35	C24	R1	7.48381577726426
35	C6	R1	7.02236781302845
35	C19	R1	7.21916852046216
35	C1	R1	7.28540221886225
35	C22	R1	7.7279204545632
35	C4	R1	7.467605550083
35	C13	R1	7.15987133677839
35	C18	R1	6.97727992349992
35	C15	R1	6.75488750216347
35	C11	R1	7.04439411935845
35	C16	R1	7.10852445677817
35	C8	R1	7.36632221424582
35	C20	R1	7.36632221424582
35	C7	R1	7.20945336562895
36	C23	R1	6.91886323727459
36	C12	R1	7.14974711950468
36	C10	R1	7.3037807481771
36	C3	R1	7.24792751344359
36	C5	R1	7.03342300153745
36	C9	R1	7.05528243550119
36	C24	R1	7.20945336562895
36	C21	R1	7.36632221424582
36	C19	R1	7.44294349584873
36	C1	R1	7.34872815423108
36	C22	R1	7.23840473932508
36	C4	R1	7.19967234483636
36	C13	R1	7.3037807481771
36	C18	R1	7.03342300153745
36	C11	R1	7.35755200461808
36	C16	R1	7.19967234483636
36	C8	R1	7.01122725542325
36	C20	R1	6.94251450533924
36	C7	R1	7.32192809488736
37	C23	R1	7.18982455888002
37	C12	R1	7.33985000288462
37	C10	R1	7.4178525148859
37	C3	R1	7.51569983828404
37	C14	R1	7.15987133677839
37	C5	R1	7.4262647547021
37	C9	R1	7.25738784269265
37	C24	R1	7.21916852046216
37	C6	R1	7.04439411935845
37	C19	R1	7.39231742277876
37	C1	R1	6.96578428466209
37	C22	R1	7.25738784269265
37	C13	R1	7.23840473932508
37	C18	R1	7.48381577726426
37	C15	R1	7.04439411935845
37	C11	R1	7.32192809488736
37	C16	R1	7.17990909001493
37	C8	R1	7.40087943628218
37	C20	R1	7.11894107272351
37	C7	R1	7.39231742277876
38	C23	R1	7.34872815423108
38	C17	R1	6.98868468677217
38	C12	R1	7.56985560833095
38	C10	R1	6.93073733756289
38	C3	R1	7.15987133677839
38	C14	R1	7.07681559705083
38	C5	R1	7.15987133677839
38	C9	R1	7.4594316186373
38	C6	R1	7.33091687811462
38	C21	R1	6.98868468677217
38	C19	R1	7.20945336562895
38	C1	R1	7.38370429247405
38	C4	R1	7.49185309632967
38	C13	R1	7.2667865406949
38	C18	R1	6.88264304936184
38	C15	R1	7.44294349584873
38	C11	R1	6.97727992349992
38	C16	R1	7.27612440527424
38	C20	R1	7.25738784269265
38	C7	R1	7.04439411935845
39	C17	R1	7.4757334309664
39	C12	R1	7.44294349584873
39	C10	R1	7.2667865406949
39	C3	R1	7.4093909361377
39	C5	R1	7.33985000288462
39	C9	R1	7.53138146051631
39	C24	R1	7.51569983828404
39	C6	R1	7.28540221886225
39	C21	R1	7.62935662007961
39	C1	R1	6.95419631038687
39	C22	R1	7.32192809488736
39	C4	R1	7.40087943628218
39	C13	R1	7.06608919045777
39	C15	R1	6.84549005094437
39	C11	R1	7.09803208296053
39	C16	R1	7.09803208296053
39	C8	R1	7.05528243550119
39	C20	R1	7.18982455888002
39	C7	R1	7.49185309632967
40	C23	R1	6.94251450533924
40	C17	R1	7.06608919045777
40	C12	R1	7.36632221424582
40	C10	R1	7.56224242422107
40	C3	R1	7.4594316186373
40	C14	R1	7.17990909001493
40	C9	R1	7.62935662007961
40	C24	R1	7.59991284218713
40	C6	R1	7.25738784269265
40	C21	R1	7.49185309632967
40	C19	R1	7.22881869049588
40	C1	R1	7.4262647547021
40	C22	R1	7.4093909361377
40	C4	R1	7.10852445677817
40	C13	R1	7.05528243550119
40	C18	R1	7.02236781302845
40	C15	R1	7.12928301694497
40	C16	R1	7.43462822763672
40	C8	R1	7.4093909361377
40	C20	R1	7.36632221424582
40	C7	R1	7.59991284218713
41	C23	R1	7.3037807481771
41	C17	R1	7.36632221424582
41	C12	R1	7.15987133677839
41	C10	R1	7.27612440527424
41	C3	R1	7.33985000288462
41	C5	R1	7.45121111183233
41	C9	R1	7.25738784269265
41	C24	R1	7.01122725542325
41	C6	R1	7.29462074889163
41	C21	R1	7.56224242422107
41	C19	R1	7.4262647547021
41	C1	R1	7.27612440527424
41	C22	R1	7.21916852046216
41	C4	R1	7.24792751344359
41	C13	R1	6.98868468677217
41	C18	R1	7.20945336562895
41	C15	R1	7.09803208296053
41	C11	R1	7.07681559705083
41	C8	R1	7.52356195605701
41	C20	R1	7.03342300153745
41	C7	R1	7.53138146051631
42	C23	R1	7.24792751344359
42	C17	R1	7.27612440527424
42	C12	R1	7.5077946401987
42	C10	R1	7.2667865406949
42	C14	R1	7.06608919045777
42	C5	R1	7.19967234483636
42	C9	R1	7.44294349584873
42	C24	R1	7.33985000288462
42	C6	R1	7.36632221424582
42	C21	R1	7.12928301694497
42	C19	R1	7.45121111183233
42	C1	R1	7.43462822763672
42	C22	R1	7.34872815423108
42	C4	R1	7.18982455888002
42	C13	R1	7.03342300153745
42	C18	R1	6.97727992349992
42	C11	R1	7.25738784269265
42	C16	R1	7.20945336562895
42	C8	R1	7.13955135239879
42	C20	R1	7.65105169117893
42	C7	R1	7.38370429247405
43	C23	R1	7.33091687811462
43	C12	R1	6.93073733756289
43	C10	R1	7.36632221424582
43	C14	R1	7.40087943628218
43	C5	R1	7.04439411935845
43	C9	R1	7.43462822763672
43	C24	R1	7.14974711950468
43	C21	R1	6.98868468677217
43	C19	R1	7.39231742277876
43	C1	R1	7.3037807481771
43	C22	R1	7.16992500144231
43	C13	R1	7.23840473932508
43	C18	R1	7.45121111183233
43	C15	R1	7.4178525148859
43	C11	R1	7.35755200461808
43	C8	R1	7.13955135239879
43	C20	R1	7.32192809488736
44	C23	R1	7.12928301694497
44	C17	R1	7.12928301694497
44	C10	R1	7.31288295528436
44	C14	R1	7.38370429247405
44	C5	R1	7.56985560833095
44	C24	R1	6.8073549220576
44	C6	R1	7.06608919045777
44	C21	R1	7.33091687811462
44	C19	R1	7.53915881110803
44	C22	R1	6.89481776330794
44	C13	R1	6.96578428466209
44	C18	R1	7.03342300153745
44	C15	R1	7.13955135239879
44	C11	R1	7.5077946401987
44	C16	R1	7.3037807481771
44	C8	R1	7.85174904141606
44	C20	R1	7.4757334309664
44	C7	R1	7
45	C17	R1	7.02236781302845
45	C12	R1	7.25738784269265
45	C10	R1	7.32192809488736
45	C3	R1	7.29462074889163
45	C14	R1	7.17990909001493
45	C5	R1	7.52356195605701
45	C9	R1	7.22881869049588
45	C24	R1	7.2667865406949
45	C6	R1	7.21916852046216
45	C21	R1	7.59245703726808
45	C19	R1	7.13955135239879
45	C1	R1	7.54689445988764
45	C22	R1	7.29462074889163
45	C4	R1	7.48381577726426
45	C13	R1	7.54689445988764
45	C18	R1	7.08746284125034
45	C15	R1	7.01122725542325
45	C16	R1	7.20945336562895
45	C8	R1	7.03342300153745
45	C20	R1	7.33985000288462
45	C7	R1	7.467605550083
46	C23	R1	7.4178525148859
46	C12	R1	7.27612440527424
46	C10	R1	7.4757334309664
46	C3	R1	7.31288295528436
46	C5	R1	7.12928301694497
46	C9	R1	7.25738784269265
46	C24	R1	7.64385618977472
46	C6	R1	7.4594316186373
46	C21	R1	7.4594316186373
46	C19	R1	7.70043971814109
46	C1	R1	7.39231742277876
46	C22	R1	7.5077946401987
46	C4	R1	6.89481776330794
46	C13	R1	7.3037807481771
46	C18	R1	7.37503943134692
46	C15	R1	6.91886323727459
46	C16	R1	6.70043971814109
46	C8	R1	7.4093909361377
46	C20	R1	7.29462074889163
46	C7	R1	6.95419631038687
47	C23	R1	7.25738784269265
47	C17	R1	7.467605550083
47	C12	R1	7.22881869049588
47	C10	R1	7.25738784269265
47	C3	R1	7.29462074889163
47	C14	R1	7.27612440527424
47	C5	R1	7.4262647547021
47	C9	R1	7.40087943628218
47	C24	R1	7.24792751344359
47	C6	R1	7.37503943134692
47	C21	R1	7.09803208296053
47	C19	R1	7.27612440527424
47	C1	R1	7.34872815423108
47	C22	R1	7.33985000288462
47	C4	R1	7.58496250072116
47	C18	R1	7.54689445988764
47	C15	R1	6.95419631038687
47	C11	R1	7.24792751344359
47	C16	R1	6.84549005094437
47	C8	R1	7.3037807481771
47	C20	R1	7.28540221886225
47	C7	R1	7.7279204545632
48	C23	R1	7.3037807481771
48	C17	R1	7.33091687811462
48	C10	R1	7.04439411935845
48	C3	R1	7.54689445988764
48	C14	R1	7.43462822763672
48	C5	R1	7.04439411935845
48	C9	R1	7.31288295528436
48	C24	R1	7.18982455888002
48	C6	R1	7.08746284125034
48	C21	R1	7.39231742277876
48	C19	R1	7.06608919045777
48	C22	R1	7.61470984411521
48	C4	R1	7.2667865406949
48	C13	R1	7.22881869049588
48	C18	R1	7
48	C15	R1	7.07681559705083
48	C11	R1	7.32192809488736
48	C16	R1	6.88264304936184
48	C8	R1	7.36632221424582
48	C20	R1	7.29462074889163
49	C23	R1	7.27612440527424
49	C17	R1	7.62935662007961
49	C12	R1	7.38370429247405
49	C10	R1	7.49984588708321
49	C3	R1	7.40087943628218
49	C14	R1	7.3037807481771
49	C9	R1	7.68650052718322
49	C24	R1	7.13955135239879
49	C6	R1	7.51569983828404
49	C21	R1	6.96578428466209
49	C19	R1	7.45121111183233
49	C22	R1	7.15987133677839
49	C4	R1	7.29462074889163
49	C13	R1	7.56224242422107
49	C18	R1	7.38370429247405
49	C15	R1	7.38370429247405
49	C11	R1	7.4178525148859
49	C16	R1	7.13955135239879
49	C8	R1	7.03342300153745
49	C20	R1	7.4262647547021
49	C7	R1	7.44294349584873
50	C23	R1	7.32192809488736
50	C17	R1	6.7279204545632
50	C12	R1	7.12928301694497
50	C10	R1	6.79441586635011
50	C3	R1	7.3037807481771
50	C14	R1	6.97727992349992
50	C5	R1	7.51569983828404
50	C9	R1	7.10852445677817
50	C24	R1	7.33091687811462
50	C6	R1	7.38370429247405
50	C19	R1	7.25738784269265
50	C1	R1	7.63662462054365
50	C22	R1	7.05528243550119
50	C4	R1	7.28540221886225
50	C18	R1	7.467605550083
50	C15	R1	7.15987133677839
50	C11	R1	7.32192809488736
50	C16	R1	7.18982455888002
50	C8	R1	7.09803208296053
50	C20	R1	7.27612440527424
50	C7	R1	7.31288295528436
51	C23	R1	7.17990909001493
51	C17	R1	7.11894107272351
51	C12	R1	7.24792751344359
51	C3	R1	7.21916852046216
51	C14	R1	7.56224242422107
51	C5	R1	7.33091687811462
51	C9	R1	7.14974711950468
51	C24	R1	7.49185309632967
51	C6	R1	7.49185309632967
51	C21	R1	7.21916852046216
51	C19	R1	7.08746284125034
51	C1	R1	7.03342300153745
51	C22	R1	7.33985000288462
51	C4	R1	7.16992500144231
51	C13	R1	7.33091687811462
51	C18	R1	7.17990909001493
51	C15	R1	7.20945336562895
51	C11	R1	7.32192809488736
51	C16	R1	7.23840473932508
51	C8	R1	7.36632221424582
51	C20	R1	7.33091687811462
51	C7	R1	7.13955135239879
52	C23	R1	6.95419631038687
52	C17	R1	7.12928301694497
52	C12	R1	7.34872815423108
52	C10	R1	7.72109918870719
52	C14	R1	7.34872815423108
52	C9	R1	7.4262647547021
52	C24	R1	7.03342300153745
52	C6	R1	7.08746284125034
52	C21	R1	7.4178525148859
52	C19	R1	7.03342300153745
52	C1	R1	7.48381577726426
52	C4	R1	7.59991284218713
52	C13	R1	7.31288295528436
52	C18	R1	7.05528243550119
52	C15	R1	7.36632221424582
52	C11	R1	7.08746284125034
52	C16	R1	7.35755200461808
52	C8	R1	7.34872815423108
52	C20	R1	7.4178525148859
52	C7	R1	7.58496250072116
53	C23	R1	7.07681559705083
53	C17	R1	7.38370429247405
53	C12	R1	7.29462074889163
53	C3	R1	6.93073733756289
53	C5	R1	7.29462074889163
53	C9	R1	7.467605550083
53	C24	R1	7.13955135239879
53	C6	R1	7.33985000288462
53	C21	R1	7.4178525148859
53	C19	R1	7.55458885167764
53	C1	R1	7.37503943134692
53	C22	R1	7.4093909361377
53	C4	R1	6.8073549220576
53	C13	R1	7.62935662007961
53	C18	R1	7
53	C15	R1	6.98868468677217
53	C11	R1	7.36632221424582
53	C16	R1	7.3037807481771
53	C8	R1	7.24792751344359
53	C20	R1	7.36632221424582
53	C7	R1	7.39231742277876
54	C23	R1	7.29462074889163
54	C17	R1	7.18982455888002
54	C12	R1	7.56224242422107
54	C10	R1	7.45121111183233
54	C3	R1	6.96578428466209
54	C14	R1	7.48381577726426
54	C5	R1	7.19967234483636
54	C9	R1	7.39231742277876
54	C24	R1	7.25738784269265
54	C6	R1	7.17990909001493
54	C21	R1	7.08746284125034
54	C19	R1	7.23840473932508
54	C1	R1	7.33091687811462
54	C22	R1	7.27612440527424
54	C4	R1	7.49185309632967
54	C13	R1	7.22881869049588
54	C15	R1	7.18982455888002
54	C11	R1	7.06608919045777
54	C16	R1	7.38370429247405
54	C8	R1	7.44294349584873
54	C20	R1	7.25738784269265
54	C7	R1	7
55	C23	R1	7.49185309632967
55	C17	R1	7.49185309632967
55	C12	R1	7.31288295528436
55	C10	R1	7.2667865406949
55	C3	R1	7.33091687811462
55	C14	R1	7.02236781302845
55	C5	R1	7.58496250072116
55	C9	R1	7.14974711950468
55	C24	R1	7.28540221886225
55	C6	R1	7.32192809488736
55	C21	R1	7.53138146051631
55	C19	R1	7.23840473932508
55	C1	R1	7.04439411935845
55	C22	R1	7.23840473932508
55	C4	R1	7.62205181945638
55	C13	R1	7.18982455888002
55	C18	R1	7.28540221886225
55	C11	R1	7.37503943134692
55	C16	R1	6.90689059560852
55	C8	R1	7.32192809488736
55	C7	R1	7.35755200461808
56	C17	R1	7.01122725542325
56	C10	R1	6.88264304936184
56	C3	R1	7.2667865406949
56	C14	R1	7.54689445988764
56	C5	R1	7.4093909361377
56	C9	R1	7.23840473932508
56	C24	R1	7.12928301694497
56	C6	R1	7.23840473932508
56	C21	R1	7.15987133677839
56	C1	R1	7.34872815423108
56	C22	R1	7.4093909361377
56	C4	R1	7.33091687811462
56	C18	R1	7.31288295528436
56	C15	R1	7.24792751344359
56	C11	R1	7.06608919045777
56	C16	R1	7.31288295528436
56	C8	R1	7.57742882803575
57	C17	R1	7.16992500144231
57	C12	R1	7.02236781302845
57	C10	R1	7.08746284125034
57	C3	R1	7.38370429247405
57	C14	R1	7.2667865406949
57	C5	R1	7.22881869049588
57	C9	R1	7.18982455888002
57	C24	R1	7.09803208296053
57	C6	R1	7.01122725542325
57	C21	R1	7.08746284125034
57	C19	R1	7.16992500144231
57	C1	R1	7.27612440527424
57	C22	R1	7.15987133677839
57	C4	R1	7.24792751344359
57	C13	R1	7.49185309632967
57	C18	R1	7.07681559705083
57	C15	R1	7.37503943134692
57	C11	R1	7.20945336562895
57	C16	R1	7.11894107272351
57	C8	R1	7.03342300153745
57	C20	R1	7.54689445988764
57	C7	R1	7.11894107272351
58	C23	R1	7.32192809488736
58	C17	R1	6.93073733756289
58	C12	R1	7.39231742277876
58	C10	R1	7.2667865406949
58	C14	R1	7.4178525148859
58	C5	R1	7.66533591718518
58	C9	R1	7.09803208296053
58	C24	R1	7.14974711950468
58	C21	R1	7.62935662007961
58	C19	R1	7.48381577726426
58	C1	R1	7.4757334309664
58	C22	R1	7.40087943628218
58	C4	R1	7.02236781302845
58	C13	R1	7.13955135239879
58	C18	R1	7.4178525148859
58	C15	R1	7.21916852046216
58	C16	R1	7.34872815423108
58	C8	R1	7.22881869049588
58	C20	R1	7.34872815423108
58	C7	R1	7.06608919045777
59	C17	R1	7.10852445677817
59	C12	R1	7.4093909361377
59	C10	R1	7.53138146051631
59	C3	R1	7.29462074889163
59	C14	R1	7.43462822763672
59	C5	R1	7.56985560833095
59	C9	R1	7.21916852046216
59	C24	R1	6.94251450533924
59	C6	R1	7.02236781302845
59	C21	R1	7.49185309632967
59	C1	R1	7.21916852046216
59	C22	R1	7.03342300153745
59	C4	R1	7.08746284125034
59	C13	R1	7.25738784269265
59	C18	R1	7.58496250072116
59	C15	R1	6.85798099512757
59	C11	R1	6.98868468677217
59	C16	R1	7.23840473932508
59	C8	R1	7.4093909361377
59	C20	R1	7.06608919045777
60	C23	R1	7.51569983828404
60	C12	R1	6.8703647195834
60	C3	R1	7.49185309632967
60	C5	R1	7.65821148275179
60	C9	R1	7.20945336562895
60	C6	R1	7.467605550083
60	C21	R1	7.34872815423108
60	C1	R1	7.19967234483636
60	C22	R1	7.2667865406949
60	C4	R1	7.33091687811462
60	C13	R1	7.31288295528436
60	C18	R1	7.37503943134692
60	C15	R1	7.20945336562895
60	C11	R1	7.04439411935845
60	C16	R1	6.83289001416474
60	C8	R1	7.03342300153745
60	C20	R1	7.29462074889163
60	C7	R1	7.44294349584873
61	C23	R1	7.52356195605701
61	C17	R1	7.24792751344359
61	C12	R1	7.28540221886225
61	C10	R1	7.23840473932508
61	C3	R1	7.17990909001493
61	C14	R1	7.33091687811462
61	C5	R1	7.3037807481771
61	C9	R1	7.15987133677839
61	C6	R1	7.19967234483636
61	C19	R1	7.17990909001493
61	C1	R1	7.22881869049588
61	C22	R1	6.93073733756289
61	C4	R1	7.10852445677817
61	C13	R1	7.04439411935845
61	C18	R1	7.20945336562895
61	C15	R1	6.96578428466209
61	C11	R1	7.01122725542325
61	C16	R1	7.10852445677817
61	C8	R1	7.29462074889163
61	C20	R1	7.28540221886225
61	C7	R1	7.25738784269265
62	C23	R1	7.28540221886225
62	C17	R1	7.21916852046216
62	C12	R1	7.24792751344359
62	C10	R1	7.11894107272351
62	C3	R1	7.14974711950468
62	C14	R1	7.4594316186373
62	C5	R1	7.06608919045777
62	C9	R1	7.24792751344359
62	C6	R1	7.4093909361377
62	C19	R1	6.89481776330794
62	C1	R1	7.4093909361377
62	C22	R1	7.29462074889163
62	C4	R1	7.34872815423108
62	C13	R1	7.4093909361377
62	C18	R1	6.76818432477693
62	C15	R1	7.22881869049588
62	C11	R1	7.37503943134692
62	C16	R1	7.32192809488736
62	C8	R1	7.40087943628218
62	C20	R1	7.20945336562895
62	C7	R1	7.44294349584873
63	C17	R1	7.38370429247405
63	C12	R1	7.15987133677839
63	C3	R1	7.49185309632967
63	C14	R1	7.04439411935845
63	C5	R1	7.2667865406949
63	C9	R1	7.29462074889163
63	C24	R1	7.22881869049588
63	C6	R1	7.13955135239879
63	C21	R1	7.27612440527424
63	C19	R1	7.43462822763672
63	C1	R1	7.49984588708321
63	C22	R1	7.44294349584873
63	C4	R1	7.15987133677839
63	C13	R1	7.70043971814109
63	C15	R1	7.18982455888002
63	C11	R1	7.18982455888002
63	C16	R1	7.02236781302845
63	C8	R1	7.35755200461808
63	C20	R1	7.09803208296053
63	C7	R1	7.5077946401987
64	C23	R1	7.5077946401987
64	C17	R1	7.12928301694497
64	C12	R1	7.28540221886225
64	C10	R1	7.20945336562895
64	C3	R1	7.3037807481771
64	C14	R1	7.18982455888002
64	C5	R1	7.53915881110803
64	C9	R1	7.37503943134692
64	C24	R1	7.37503943134692
64	C6	R1	7.15987133677839
64	C21	R1	7.55458885167764
64	C19	R1	7.53915881110803
64	C22	R1	7.04439411935845
64	C4	R1	7.3037807481771
64	C13	R1	7.4262647547021
64	C15	R1	7.35755200461808
64	C8	R1	7.6724253419715
64	C20	R1	7.33985000288462
64	C7	R1	7.24792751344359
65	C23	R1	7.65105169117893
65	C17	R1	7
65	C12	R1	7.33091687811462
65	C10	R1	7.08746284125034
65	C3	R1	7.11894107272351
65	C5	R1	7.4178525148859
65	C9	R1	7.05528243550119
65	C24	R1	7.55458885167764
65	C21	R1	7.45121111183233
65	C19	R1	7.33091687811462
65	C1	R1	6.97727992349992
65	C22	R1	7.06608919045777
65	C4	R1	7.38370429247405
65	C13	R1	7.25738784269265
65	C18	R1	7.15987133677839
65	C15	R1	7.14974711950468
65	C11	R1	7.06608919045777
65	C8	R1	7.63662462054365
65	C20	R1	7.05528243550119
65	C7	R1	7.2667865406949
66	C23	R1	7.22881869049588
66	C17	R1	7.31288295528436
66	C12	R1	7.43462822763672
66	C10	R1	7
66	C3	R1	7.23840473932508
66	C14	R1	7.56985560833095
66	C5	R1	7.31288295528436
66	C9	R1	7.34872815423108
66	C24	R1	7.43462822763672
66	C6	R1	7.56985560833095
66	C21	R1	7.4594316186373
66	C19	R1	7.27612440527424
66	C1	R1	7.45121111183233
66	C22	R1	7.14974711950468
66	C4	R1	7.5077946401987
66	C13	R1	7.22881869049588
66	C18	R1	7.49185309632967
66	C15	R1	7.39231742277876
66	C11	R1	6.96578428466209
66	C8	R1	7.54689445988764
66	C20	R1	6.89481776330794
66	C7	R1	7.54689445988764
67	C23	R1	7.07681559705083
67	C17	R1	6.95419631038687
67	C10	R1	7.18982455888002
67	C3	R1	7.25738784269265
67	C14	R1	7.34872815423108
67	C5	R1	7.51569983828404
67	C9	R1	7.4093909361377
67	C6	R1	6.97727992349992
67	C21	R1	7.83289001416474
67	C19	R1	7.20945336562895
67	C1	R1	7.34872815423108
67	C22	R1	7.07681559705083
67	C13	R1	7.56985560833095
67	C18	R1	6.74146698640115
67	C15	R1	6.91886323727459
67	C11	R1	7.08746284125034
67	C16	R1	6.70043971814109
67	C8	R1	7.4093909361377
67	C20	R1	7.20945336562895
67	C7	R1	7.34872815423108
68	C23	R1	7.467605550083
68	C17	R1	7.49984588708321
68	C12	R1	7.467605550083
68	C10	R1	7.20945336562895
68	C3	R1	7.19967234483636
68	C14	R1	7.32192809488736
68	C5	R1	7.62205181945638
68	C9	R1	7.06608919045777
68	C24	R1	7.62935662007961
68	C21	R1	7.12928301694497
68	C19	R1	7.15987133677839
68	C1	R1	7.2667865406949
68	C22	R1	7.467605550083
68	C4	R1	7.4178525148859
68	C13	R1	7.2667865406949
68	C15	R1	7.33985000288462
68	C11	R1	7.18982455888002
68	C16	R1	7.19967234483636
68	C8	R1	7.55458885167764
68	C20	R1	7.11894107272351
69	C23	R1	7.32192809488736
69	C17	R1	7.27612440527424
69	C12	R1	7.18982455888002
69	C10	R1	7.33985000288462
69	C3	R1	7.48381577726426
69	C14	R1	7.43462822763672
69	C5	R1	7.59245703726808
69	C9	R1	7.60733031374961
69	C24	R1	7.4757334309664
69	C6	R1	7.28540221886225
69	C21	R1	7.2667865406949
69	C19	R1	7.44294349584873
69	C1	R1	7.38370429247405
69	C22	R1	7.32192809488736
69	C4	R1	7.23840473932508
69	C13	R1	7.53138146051631
69	C18	R1	7.35755200461808
69	C15	R1	7.62935662007961
69	C11	R1	7.08746284125034
69	C16	R1	7.18982455888002
69	C20	R1	7.33985000288462
69	C7	R1	7.37503943134692
70	C23	R1	7.15987133677839
70	C17	R1	7.43462822763672
70	C12	R1	7.11894107272351
70	C10	R1	7.14974711950468
70	C3	R1	7.10852445677817
70	C14	R1	7.29462074889163
70	C5	R1	7.32192809488736
70	C9	R1	6.95419631038687
70	C24	R1	6.71424551766612
70	C21	R1	7.4093909361377
70	C19	R1	7.33985000288462
70	C1	R1	7.29462074889163
70	C22	R1	7.4093909361377
70	C4	R1	7.467605550083
70	C13	R1	7.02236781302845
70	C18	R1	7.33985000288462
70	C15	R1	6.94251450533924
70	C16	R1	7.27612440527424
70	C8	R1	7.31288295528436
70	C20	R1	7.10852445677817
70	C7	R1	7.4093909361377
71	C23	R1	7.11894107272351
71	C17	R1	7.37503943134692
71	C10	R1	7.4262647547021
71	C3	R1	7.22881869049588
71	C14	R1	7.53138146051631
71	C5	R1	7.32192809488736
71	C9	R1	7.28540221886225
71	C24	R1	7.20945336562895
71	C6	R1	7.54689445988764
71	C21	R1	7.37503943134692
71	C19	R1	7.51569983828404
71	C1	R1	7.35755200461808
71	C4	R1	7.467605550083
71	C13	R1	7.2667865406949
71	C18	R1	7.21916852046216
71	C11	R1	7.20945336562895
71	C16	R1	7.13955135239879
71	C8	R1	7.25738784269265
71	C20	R1	7.31288295528436
71	C7	R1	7.5077946401987
72	C23	R1	7.54689445988764
72	C17	R1	7.3037807481771
72	C12	R1	7.29462074889163
72	C10	R1	7.3037807481771
72	C3	R1	7.03342300153745
72	C14	R1	7.53138146051631
72	C5	R1	7.34872815423108
72	C9	R1	7.38370429247405
72	C24	R1	7.07681559705083
72	C6	R1	6.95419631038687
72	C21	R1	6.88264304936184
72	C19	R1	7.52356195605701
72	C1	R1	7.53138146051631
72	C22	R1	6.96578428466209
72	C4	R1	7.23840473932508
72	C13	R1	7.4757334309664
72	C18	R1	7.14974711950468
72	C15	R1	7.34872815423108
72	C11	R1	6.85798099512757
72	C16	R1	7.18982455888002
72	C20	R1	7.4262647547021
72	C7	R1	7.14974711950468
73	C17	R1	7.32192809488736
73	C12	R1	7.36632221424582
73	C10	R1	7.07681559705083
73	C3	R1	7.49185309632967
73	C14	R1	7.15987133677839
73	C5	R1	7.4093909361377
73	C9	R1	7.15987133677839
73	C6	R1	6.94251450533924
73	C21	R1	7.16992500144231
73	C19	R1	7.27612440527424
73	C1	R1	7.11894107272351
73	C4	R1	7.33985000288462
73	C18	R1	7.20945336562895
73	C11	R1	7.28540221886225
73	C16	R1	7.4757334309664
73	C8	R1	7.35755200461808
73	C20	R1	7.14974711950468
73	C7	R1	6.97727992349992
74	C23	R1	7.45121111183233
74	C17	R1	7.20945336562895
74	C12	R1	7.2667865406949
74	C10	R1	7.02236781302845
74	C3	R1	7.13955135239879
74	C14	R1	7.06608919045777
74	C5	R1	7.39231742277876
74	C9	R1	7.01122725542325
74	C24	R1	7.19967234483636
74	C6	R1	7.16992500144231
74	C21	R1	7.65105169117893
74	C19	R1	7.4594316186373
74	C1	R1	7.45121111183233
74	C22	R1	7.44294349584873
74	C4	R1	7.20945336562895
74	C13	R1	7.23840473932508
74	C18	R1	7
74	C15	R1	6.96578428466209
74	C11	R1	7.08746284125034
74	C16	R1	7.16992500144231
74	C8	R1	7.13955135239879
74	C20	R1	7.17990909001493
74	C7	R1	7.40087943628218
75	C23	R1	7.34872815423108
75	C17	R1	6.84549005094437
75	C12	R1	7.10852445677817
75	C10	R1	7.17990909001493
75	C3	R1	7.22881869049588
75	C14	R1	7.24792751344359
75	C5	R1	7.43462822763672
75	C9	R1	7.23840473932508
75	C24	R1	7.37503943134692
75	C21	R1	7.54689445988764
75	C1	R1	7.4757334309664
75	C22	R1	7.55458885167764
75	C13	R1	7.51569983828404
75	C18	R1	7.35755200461808
75	C15	R1	7.05528243550119
75	C11	R1	7.25738784269265
75	C16	R1	6.95419631038687
75	C20	R1	7.38370429247405
75	C7	R1	7.48381577726426
76	C23	R1	7.29462074889163
76	C17	R1	6.71424551766612
76	C12	R1	6.98868468677217
76	C3	R1	7.24792751344359
76	C14	R1	7.39231742277876
76	C5	R1	7.02236781302845
76	C9	R1	7.35755200461808
76	C24	R1	7.15987133677839
76	C6	R1	7.23840473932508
76	C21	R1	7.18982455888002
76	C19	R1	7.10852445677817
76	C1	R1	7.28540221886225
76	C4	R1	7.09803208296053
76	C13	R1	7.4178525148859
76	C18	R1	7.17990909001493
76	C15	R1	7.33985000288462
76	C11	R1	7.32192809488736
76	C16	R1	7.19967234483636
76	C8	R1	7.3037807481771
76	C20	R1	7.14974711950468
77	C23	R1	7.32192809488736
77	C17	R1	7.24792751344359
77	C12	R1	7.29462074889163
77	C10	R1	7.16992500144231
77	C3	R1	7.18982455888002
77	C14	R1	7.3037807481771
77	C5	R1	7.61470984411521
77	C9	R1	7.28540221886225
77	C24	R1	7.49984588708321
77	C6	R1	7.32192809488736
77	C21	R1	7.12928301694497
77	C1	R1	7.38370429247405
77	C22	R1	7.20945336562895
77	C4	R1	7.82654848729092
77	C13	R1	7.05528243550119
77	C18	R1	7.12928301694497
77	C15	R1	7.34872815423108
77	C16	R1	7.01122725542325
77	C8	R1	7.36632221424582
77	C20	R1	7.49185309632967
77	C7	R1	7.28540221886225
78	C23	R1	7.04439411935845
78	C17	R1	7.39231742277876
78	C12	R1	7.31288295528436
78	C10	R1	7.32192809488736
78	C3	R1	7.06608919045777
78	C14	R1	7.34872815423108
78	C5	R1	7.57742882803575
78	C9	R1	7.07681559705083
78	C24	R1	7.43462822763672
78	C6	R1	7.43462822763672
78	C21	R1	7.467605550083
78	C19	R1	7.39231742277876
78	C1	R1	7.16992500144231
78	C22	R1	7.39231742277876
78	C4	R1	7.05528243550119
78	C13	R1	6.62935662007961
78	C18	R1	7.37503943134692
78	C15	R1	6.96578428466209
78	C11	R1	7.07681559705083
78	C16	R1	7.22881869049588
78	C8	R1	7.03342300153745
78	C7	R1	7.16992500144231
79	C23	R1	7.78135971352466
79	C17	R1	7.58496250072116
79	C12	R1	7.24792751344359
79	C10	R1	7.39231742277876
79	C3	R1	7.49185309632967
79	C14	R1	7.53138146051631
79	C5	R1	7.45121111183233
79	C9	R1	7.61470984411521
79	C24	R1	7.49984588708321
79	C21	R1	6.89481776330794
79	C19	R1	7.16992500144231
79	C1	R1	7.15987133677839
79	C22	R1	7.2667865406949
79	C4	R1	7.467605550083
79	C13	R1	7.45121111183233
79	C18	R1	6.96578428466209
79	C15	R1	6.90689059560852
79	C16	R1	7.25738784269265
79	C8	R1	7.49185309632967
79	C20	R1	7.33985000288462
79	C7	R1	7.24792751344359
80	C23	R1	7.14974711950468
80	C17	R1	7.31288295528436
80	C12	R1	7.21916852046216
80	C10	R1	7.39231742277876
80	C3	R1	7.29462074889163
80	C14	R1	7.28540221886225
80	C5	R1	7.4178525148859
80	C9	R1	7.37503943134692
80	C24	R1	7.24792751344359
80	C6	R1	7.05528243550119
80	C19	R1	7.44294349584873
80	C1	R1	7.45121111183233
80	C22	R1	7.55458885167764
80	C4	R1	7.16992500144231
80	C13	R1	7.53915881110803
80	C18	R1	7.22881869049588
80	C15	R1	7.03342300153745
80	C11	R1	7.4262647547021
80	C16	R1	7.32192809488736
80	C8	R1	7.32192809488736
80	C20	R1	6.97727992349992
80	C7	R1	7.33985000288462
81	C23	R1	7.23840473932508
81	C17	R1	7.467605550083
81	C12	R1	7.48381577726426
81	C10	R1	7.4178525148859
81	C3	R1	7.14974711950468
81	C14	R1	7.29462074889163
81	C5	R1	7.4178525148859
81	C9	R1	7.14974711950468
81	C24	R1	7.43462822763672
81	C6	R1	7.2667865406949
81	C21	R1	7.2667865406949
81	C19	R1	7.39231742277876
81	C1	R1	7.58496250072116
81	C22	R1	7.10852445677817
81	C4	R1	7.14974711950468
81	C13	R1	7.37503943134692
81	C18	R1	7.12928301694497
81	C15	R1	7.37503943134692
81	C11	R1	6.88264304936184
81	C16	R1	7.27612440527424
81	C8	R1	7.2667865406949
81	C20	R1	7.43462822763672
81	C7	R1	7.25738784269265
82	C23	R1	7.29462074889163
82	C17	R1	7.21916852046216
82	C12	R1	7.33985000288462
82	C10	R1	7.6724253419715
82	C3	R1	7.23840473932508
82	C14	R1	7.16992500144231
82	C5	R1	7.07681559705083
82	C9	R1	7.18982455888002
82	C24	R1	7.4178525148859
82	C6	R1	7.3037807481771
82	C21	R1	7.4757334309664
82	C19	R1	7.35755200461808
82	C1	R1	7.15987133677839
82	C22	R1	7.49185309632967
82	C4	R1	7.45121111183233
82	C13	R1	7.33985000288462
82	C18	R1	7.31288295528436
82	C15	R1	7.59991284218713
82	C11	R1	7.05528243550119
82	C8	R1	7.3037807481771
82	C20	R1	6.83289001416474
82	C7	R1	6.83289001416474
83	C23	R1	7.53138146051631
83	C17	R1	7.19967234483636
83	C12	R1	6.94251450533924
83	C3	R1	7.33091687811462
83	C14	R1	7.25738784269265
83	C5	R1	7.17990909001493
83	C9	R1	7.58496250072116
83	C6	R1	7.05528243550119
83	C21	R1	7.4594316186373
83	C1	R1	7.45121111183233
83	C22	R1	6.94251450533924
83	C4	R1	7.48381577726426
83	C13	R1	7.52356195605701
83	C18	R1	7.35755200461808
83	C15	R1	7.35755200461808
83	C11	R1	7.19967234483636
83	C16	R1	6.88264304936184
83	C8	R1	7.20945336562895
83	C20	R1	7.4093909361377
83	C7	R1	7.33985000288462
84	C23	R1	7.22881869049588
84	C17	R1	7.04439411935845
84	C12	R1	7.24792751344359
84	C3	R1	7.52356195605701
84	C14	R1	7.4093909361377
84	C5	R1	7.29462074889163
84	C9	R1	7.59991284218713
84	C24	R1	7.11894107272351
84	C6	R1	7.12928301694497
84	C21	R1	7.21916852046216
84	C19	R1	7.24792751344359
84	C22	R1	7.45121111183233
84	C4	R1	7.16992500144231
84	C18	R1	7.22881869049588
84	C15	R1	7.55458885167764
84	C11	R1	7.43462822763672
84	C16	R1	7.14974711950468
84	C8	R1	7.33091687811462
84	C20	R1	7.44294349584873
84	C7	R1	7.37503943134692
85	C23	R1	6.94251450533924
85	C17	R1	7.4262647547021
85	C12	R1	7.07681559705083
85	C10	R1	7.18982455888002
85	C3	R1	7.37503943134692
85	C14	R1	7.12928301694497
85	C5	R1	7.55458885167764
85	C9	R1	7.14974711950468
85	C24	R1	7.33091687811462
85	C6	R1	7.3037807481771
85	C21	R1	7.4178525148859
85	C1	R1	7.27612440527424
85	C22	R1	7.21916852046216
85	C4	R1	7.49185309632967
85	C13	R1	7.28540221886225
85	C18	R1	7.13955135239879
85	C15	R1	7.15987133677839
85	C11	R1	7.14974711950468
85	C16	R1	7.45121111183233
85	C8	R1	7.467605550083
85	C7	R1	6.94251450533924
86	C17	R1	7.09803208296053
86	C12	R1	7.18982455888002
86	C10	R1	7.12928301694497
86	C3	R1	6.89481776330794
86	C14	R1	7.2667865406949
86	C5	R1	7.22881869049588
86	C24	R1	7.4594316186373
86	C6	R1	7.45121111183233
86	C19	R1	7.15987133677839
86	C1	R1	7.13955135239879
86	C22	R1	6.96578428466209
86	C4	R1	7.15987133677839
86	C13	R1	7.40087943628218
86	C18	R1	7.44294349584873
86	C15	R1	7.04439411935845
86	C16	R1	7.2667865406949
86	C8	R1	7.37503943134692
86	C20	R1	7.25738784269265
86	C7	R1	7.11894107272351
87	C23	R1	6.93073733756289
87	C17	R1	7.18982455888002
87	C12	R1	7.28540221886225
87	C10	R1	7.15987133677839
87	C14	R1	6.91886323727459
87	C5	R1	7
87	C9	R1	7.64385618977472
87	C24	R1	7.14974711950468
87	C6	R1	7.18982455888002
87	C21	R1	7.38370429247405
87	C19	R1	7.12928301694497
87	C1	R1	7.43462822763672
87	C4	R1	7.15987133677839
87	C13	R1	7.06608919045777
87	C15	R1	7.4262647547021
87	C11	R1	7.36632221424582
87	C16	R1	7.39231742277876
87	C8	R1	7.38370429247405
87	C20	R1	7.29462074889163
88	C23	R1	7.49984588708321
88	C17	R1	7.29462074889163
88	C12	R1	7.24792751344359
88	C10	R1	7.48381577726426
88	C3	R1	7.40087943628218
88	C14	R1	7.17990909001493
88	C5	R1	7.35755200461808
88	C9	R1	7.25738784269265
88	C24	R1	7.39231742277876
88	C6	R1	7.25738784269265
88	C21	R1	6.97727992349992
88	C19	R1	7.49185309632967
88	C1	R1	7.33091687811462
88	C22	R1	7.33985000288462
88	C4	R1	7.25738784269265
88	C13	R1	7.33091687811462
88	C18	R1	7.08746284125034
88	C15	R1	7.28540221886225
88	C11	R1	7.21916852046216
88	C16	R1	7.28540221886225
88	C8	R1	7.33985000288462
88	C20	R1	7.21916852046216
89	C23	R1	7.5077946401987
89	C17	R1	7.16992500144231
89	C12	R1	7.33091687811462
89	C10	R1	7.22881869049588
89	C3	R1	7.39231742277876
89	C14	R1	7.2667865406949
89	C5	R1	7.44294349584873
89	C9	R1	7.09803208296053
89	C6	R1	7.25738784269265
89	C21	R1	6.93073733756289
89	C19	R1	7.4178525148859
89	C1	R1	7.27612440527424
89	C22	R1	7.4262647547021
89	C13	R1	7.33091687811462
89	C18	R1	7.09803208296053
89	C15	R1	7.22881869049588
89	C16	R1	7.07681559705083
89	C8	R1	7.33091687811462
89	C7	R1	7.33985000288462
90	C23	R1	7.4178525148859
90	C17	R1	7.52356195605701
90	C12	R1	7.3037807481771
90	C10	R1	7.4594316186373
90	C3	R1	7.45121111183233
90	C14	R1	7.43462822763672
90	C5	R1	7.15987133677839
90	C24	R1	7.37503943134692
90	C6	R1	7.09803208296053
90	C21	R1	7.14974711950468
90	C19	R1	7.07681559705083
90	C22	R1	7.38370429247405
90	C4	R1	7.51569983828404
90	C13	R1	7.2667865406949
90	C18	R1	7.48381577726426
90	C15	R1	7.3037807481771
90	C11	R1	7.09803208296053
90	C16	R1	7.09803208296053
90	C8	R1	7.16992500144231
90	C20	R1	7.33985000288462
90	C7	R1	7.27612440527424
91	C23	R1	7.31288295528436
91	C17	R1	7.27612440527424
91	C12	R1	7.17990909001493
91	C10	R1	7.55458885167764
91	C3	R1	7.3037807481771
91	C14	R1	7.17990909001493
91	C5	R1	7.25738784269265
91	C9	R1	7.67948009950545
91	C24	R1	7.32192809488736
91	C6	R1	7.51569983828404
91	C21	R1	7.39231742277876
91	C19	R1	7.56985560833095
91	C1	R1	7.43462822763672
91	C22	R1	7.31288295528436
91	C4	R1	6.97727992349992
91	C13	R1	7.12928301694497
91	C18	R1	6.97727992349992
91	C15	R1	6.96578428466209
91	C11	R1	7.29462074889163
91	C8	R1	7.4093909361377
91	C20	R1	7.37503943134692
92	C23	R1	7.43462822763672
92	C17	R1	7.22881869049588
92	C12	R1	7.48381577726426
92	C10	R1	7.44294349584873
92	C3	R1	7.4262647547021
92	C14	R1	7.08746284125034
92	C5	R1	7.17990909001493
92	C9	R1	7.73470962022584
92	C24	R1	7.4262647547021
92	C6	R1	7.58496250072116
92	C21	R1	7.34872815423108
92	C1	R1	7.15987133677839
92	C13	R1	7.44294349584873
92	C18	R1	7.4178525148859
92	C15	R1	6.82017896241519
92	C11	R1	7.17990909001493
92	C16	R1	7.11894107272351
92	C20	R1	7.05528243550119
92	C7	R1	7.64385618977472
93	C23	R1	7.13955135239879
93	C17	R1	7.34872815423108
93	C12	R1	7.2667865406949
93	C10	R1	7.4093909361377
93	C3	R1	7.33985000288462
93	C5	R1	7.63662462054365
93	C9	R1	7.08746284125034
93	C24	R1	7.36632221424582
93	C6	R1	7.29462074889163
93	C21	R1	7.16992500144231
93	C19	R1	7.3037807481771
93	C22	R1	7.61470984411521
93	C4	R1	7.28540221886225
93	C13	R1	7.12928301694497
93	C18	R1	7.15987133677839
93	C15	R1	7.10852445677817
93	C11	R1	7.37503943134692
93	C16	R1	7.09803208296053
93	C20	R1	7.35755200461808
93	C7	R1	7.25738784269265
94	C23	R1	7.23840473932508
94	C17	R1	7.18982455888002
94	C12	R1	7.31288295528436
94	C10	R1	7.49984588708321
94	C3	R1	7.34872815423108
94	C14	R1	7.4594316186373
94	C5	R1	7.20945336562895
94	C9	R1	7.44294349584873
94	C24	R1	7.31288295528436
94	C6	R1	7.33091687811462
94	C21	R1	7.33091687811462
94	C19	R1	7.45121111183233
94	C1	R1	7.27612440527424
94	C22	R1	7.05528243550119
94	C13	R1	7.06608919045777
94	C15	R1	7.4757334309664
94	C11	R1	6.97727992349992
94	C16	R1	7.04439411935845
94	C8	R1	7.4178525148859
94	C20	R1	7.53915881110803
95	C23	R1	7.27612440527424
95	C17	R1	7.02236781302845
95	C12	R1	7.65105169117893
95	C3	R1	7.18982455888002
95	C14	R1	7.37503943134692
95	C5	R1	7.5077946401987
95	C9	R1	7.4594316186373
95	C6	R1	7.19967234483636
95	C21	R1	7.24792751344359
95	C19	R1	7.05528243550119
95	C22	R1	7.4594316186373
95	C4	R1	7.45121111183233
95	C13	R1	7.72109918870719
95	C18	R1	7.15987133677839
95	C15	R1	7.17990909001493
95	C11	R1	7.24792751344359
95	C16	R1	7.4757334309664
95	C8	R1	7.14974711950468
95	C20	R1	7.17990909001493
95	C7	R1	7.12928301694497
96	C23	R1	7.33985000288462
96	C17	R1	7.12928301694497
96	C10	R1	7.29462074889163
96	C3	R1	7.38370429247405
96	C14	R1	7.18982455888002
96	C5	R1	7.16992500144231
96	C9	R1	7.12928301694497
96	C24	R1	7.22881869049588
96	C6	R1	7.58496250072116
96	C21	R1	7.13955135239879
96	C19	R1	7.40087943628218
96	C1	R1	7.33091687811462
96	C22	R1	7.02236781302845
96	C4	R1	7.53915881110803
96	C13	R1	7.18982455888002
96	C18	R1	7.28540221886225
96	C15	R1	7.23840473932508
96	C11	R1	7.32192809488736
96	C16	R1	7.31288295528436
96	C8	R1	7.4757334309664
96	C20	R1	6.88264304936184
96	C7	R1	7.12928301694497
97	C23	R1	7.56985560833095
97	C17	R1	7.21916852046216
97	C12	R1	7.09803208296053
97	C10	R1	7.34872815423108
97	C3	R1	7.22881869049588
97	C14	R1	7.35755200461808
97	C9	R1	7.48381577726426
97	C6	R1	7.24792751344359
97	C21	R1	7.02236781302845
97	C19	R1	7.7279204545632
97	C1	R1	6.78135971352466
97	C22	R1	7.11894107272351
97	C4	R1	7.39231742277876
97	C13	R1	7.13955135239879
97	C18	R1	6.83289001416474
97	C15	R1	7.10852445677817
97	C11	R1	7.33985000288462
97	C16	R1	7.05528243550119
97	C8	R1	7.3037807481771
97	C20	R1	7
97	C7	R1	7.19967234483636
98	C23	R1	7.12928301694497
98	C17	R1	6.98868468677217
98	C12	R1	7.15987133677839
98	C10	R1	7.39231742277876
98	C3	R1	7.4757334309664
98	C14	R1	7.4262647547021
98	C9	R1	7.29462074889163
98	C24	R1	7.34872815423108
98	C6	R1	7.03342300153745
98	C21	R1	7.03342300153745
98	C19	R1	7.4178525148859
[truncated: 14,545 more rows]
