# Supplementary material for: Stochastic modelling of single-cell gene expression adaptation reveals non-genomic contribution to evolution of tumor subclones
Source: bioRxiv. 2024 Apr 20:2024.04.17.588869. Preprint. [Version 1] doi: 10.1101/2024.04.17.588869 (PMC11071284; doi:10.1101/2024.04.17.588869)
Supplement: Supplement 2 [file media-2.zip › Supplementary Files/Simulated Data/Adaptive_Simulation/tr_1.1_sq_.15_r_150_a_8.csv]

gene	species	replicate	exprval
1	C23	R1	7.11894107272351
1	C17	R1	7.44294349584873
1	C12	R1	6.89481776330794
1	C10	R1	7.04439411935845
1	C3	R1	7.33985000288462
1	C14	R1	7.25738784269265
1	C5	R1	7.20945336562895
1	C24	R1	7.56985560833095
1	C6	R1	7.56224242422107
1	C21	R1	7.4093909361377
1	C19	R1	7.17990909001493
1	C1	R1	7.15987133677839
1	C4	R1	7.22881869049588
1	C13	R1	7.18982455888002
1	C18	R1	7.23840473932508
1	C15	R1	7.04439411935845
1	C11	R1	6.76818432477693
1	C16	R1	7.2667865406949
1	C8	R1	7.06608919045777
1	C20	R1	7.02236781302845
1	C7	R1	7.12928301694497
2	C23	R1	7.61470984411521
2	C17	R1	7.10852445677817
2	C12	R1	7.57742882803575
2	C3	R1	7.27612440527424
2	C5	R1	7.4093909361377
2	C24	R1	7.43462822763672
2	C6	R1	7.40087943628218
2	C21	R1	7.467605550083
2	C19	R1	7.22881869049588
2	C1	R1	7.21916852046216
2	C22	R1	7.28540221886225
2	C13	R1	7.37503943134692
2	C18	R1	7.15987133677839
2	C11	R1	6.97727992349992
2	C8	R1	7.01122725542325
2	C20	R1	7.22881869049588
2	C7	R1	7.4262647547021
3	C23	R1	6.93073733756289
3	C17	R1	7.31288295528436
3	C12	R1	7.28540221886225
3	C10	R1	7.39231742277876
3	C3	R1	7.34872815423108
3	C14	R1	7.17990909001493
3	C5	R1	7.36632221424582
3	C9	R1	7.25738784269265
3	C24	R1	7.11894107272351
3	C6	R1	7.39231742277876
3	C21	R1	7.34872815423108
3	C19	R1	7.38370429247405
3	C1	R1	7.54689445988764
3	C22	R1	7.33985000288462
3	C4	R1	7.33985000288462
3	C13	R1	7.32192809488736
3	C18	R1	7.14974711950468
3	C15	R1	7.32192809488736
3	C11	R1	7.35755200461808
3	C16	R1	7.4262647547021
3	C8	R1	7.18982455888002
3	C20	R1	7.48381577726426
4	C23	R1	6.8703647195834
4	C17	R1	7.36632221424582
4	C12	R1	7.21916852046216
4	C10	R1	7.23840473932508
4	C3	R1	7.05528243550119
4	C14	R1	7.32192809488736
4	C5	R1	7.33985000288462
4	C9	R1	7.13955135239879
4	C6	R1	7.34872815423108
4	C21	R1	7.19967234483636
4	C19	R1	7.15987133677839
4	C1	R1	7.34872815423108
4	C22	R1	7.33091687811462
4	C4	R1	7.05528243550119
4	C13	R1	7.4757334309664
4	C15	R1	7.44294349584873
4	C11	R1	7.03342300153745
4	C16	R1	7.25738784269265
4	C8	R1	7.02236781302845
4	C20	R1	7.33985000288462
4	C7	R1	7.36632221424582
5	C23	R1	7.4262647547021
5	C17	R1	7.18982455888002
5	C12	R1	7.40087943628218
5	C10	R1	7.38370429247405
5	C3	R1	7.39231742277876
5	C5	R1	7.29462074889163
5	C9	R1	7.29462074889163
5	C24	R1	7.4262647547021
5	C6	R1	7.15987133677839
5	C21	R1	7.19967234483636
5	C19	R1	7.2667865406949
5	C1	R1	7.33091687811462
5	C22	R1	7.2667865406949
5	C4	R1	7.31288295528436
5	C13	R1	7.12928301694497
5	C18	R1	7.53138146051631
5	C15	R1	6.8703647195834
5	C11	R1	7.07681559705083
5	C16	R1	7.20945336562895
5	C8	R1	7.13955135239879
5	C20	R1	7.4262647547021
5	C7	R1	7.21916852046216
6	C17	R1	7.22881869049588
6	C12	R1	7.467605550083
6	C10	R1	7.45121111183233
6	C14	R1	7.04439411935845
6	C5	R1	7.59991284218713
6	C24	R1	7.13955135239879
6	C6	R1	7.66533591718518
6	C21	R1	7.20945336562895
6	C19	R1	7.4594316186373
6	C22	R1	7.35755200461808
6	C4	R1	7.33985000288462
6	C13	R1	7.32192809488736
6	C15	R1	7.05528243550119
6	C11	R1	7.24792751344359
6	C16	R1	7.467605550083
6	C8	R1	7.34872815423108
6	C20	R1	7.31288295528436
7	C23	R1	7.01122725542325
7	C17	R1	7.61470984411521
7	C12	R1	7.34872815423108
7	C10	R1	7.33091687811462
7	C3	R1	7.05528243550119
7	C14	R1	7.12928301694497
7	C5	R1	7.22881869049588
7	C9	R1	7.06608919045777
7	C24	R1	7.39231742277876
7	C6	R1	7.35755200461808
7	C21	R1	7.31288295528436
7	C19	R1	6.91886323727459
7	C1	R1	7.29462074889163
7	C22	R1	7.07681559705083
7	C4	R1	7.11894107272351
7	C13	R1	7.27612440527424
7	C18	R1	6.97727992349992
7	C15	R1	7.09803208296053
7	C11	R1	7.14974711950468
7	C16	R1	7.38370429247405
7	C8	R1	7.04439411935845
7	C20	R1	7.29462074889163
7	C7	R1	7.3037807481771
8	C23	R1	7.25738784269265
8	C17	R1	7.54689445988764
8	C12	R1	7.32192809488736
8	C10	R1	7.4093909361377
8	C3	R1	7.31288295528436
8	C14	R1	7.59245703726808
8	C5	R1	7.33985000288462
8	C9	R1	7.20945336562895
8	C24	R1	7.58496250072116
8	C6	R1	7.61470984411521
8	C21	R1	7.11894107272351
8	C19	R1	7.58496250072116
8	C1	R1	7.05528243550119
8	C22	R1	7.4262647547021
8	C18	R1	7.02236781302845
8	C15	R1	7.02236781302845
8	C11	R1	7.04439411935845
8	C16	R1	7.14974711950468
8	C8	R1	7.2667865406949
8	C20	R1	6.68650052718322
8	C7	R1	7.07681559705083
9	C23	R1	7.11894107272351
9	C17	R1	7.05528243550119
9	C12	R1	7.4262647547021
9	C10	R1	7.04439411935845
9	C3	R1	7.25738784269265
9	C14	R1	7.62205181945638
9	C5	R1	7.19967234483636
9	C9	R1	7.4178525148859
9	C24	R1	7.22881869049588
9	C6	R1	7.22881869049588
9	C21	R1	7.23840473932508
9	C19	R1	7.53138146051631
9	C1	R1	7.05528243550119
9	C22	R1	7.38370429247405
9	C4	R1	7.3037807481771
9	C13	R1	7.27612440527424
9	C18	R1	7
9	C15	R1	7.28540221886225
9	C11	R1	7.13955135239879
9	C16	R1	6.88264304936184
9	C8	R1	7.51569983828404
9	C20	R1	7.01122725542325
9	C7	R1	7.65105169117893
10	C23	R1	7.34872815423108
10	C17	R1	7.05528243550119
10	C12	R1	7.2667865406949
10	C10	R1	7.29462074889163
10	C3	R1	7.55458885167764
10	C14	R1	7.4757334309664
10	C5	R1	7.33985000288462
10	C9	R1	7.29462074889163
10	C24	R1	7.48381577726426
10	C6	R1	7.65821148275179
10	C21	R1	7.49185309632967
10	C19	R1	7.34872815423108
10	C1	R1	7.45121111183233
10	C22	R1	7.31288295528436
10	C4	R1	7.5077946401987
10	C18	R1	7.13955135239879
10	C15	R1	7.18982455888002
10	C11	R1	7.24792751344359
10	C16	R1	7.05528243550119
10	C8	R1	7.13955135239879
10	C7	R1	7.28540221886225
11	C23	R1	7.2667865406949
11	C17	R1	7.33091687811462
11	C12	R1	7.2667865406949
11	C3	R1	7.38370429247405
11	C14	R1	7.34872815423108
11	C5	R1	7.34872815423108
11	C9	R1	7.4262647547021
11	C24	R1	7.49185309632967
11	C21	R1	7.4262647547021
11	C19	R1	7.49185309632967
11	C1	R1	7.36632221424582
11	C22	R1	6.98868468677217
11	C4	R1	7.48381577726426
11	C13	R1	7.49984588708321
11	C18	R1	7.70043971814109
11	C15	R1	7.25738784269265
11	C11	R1	7.08746284125034
11	C16	R1	7.19967234483636
11	C8	R1	6.90689059560852
11	C20	R1	7.31288295528436
11	C7	R1	7.55458885167764
12	C23	R1	7.49185309632967
12	C17	R1	7.44294349584873
12	C12	R1	7.33091687811462
12	C10	R1	6.8073549220576
12	C3	R1	7.4757334309664
12	C14	R1	7.5077946401987
12	C9	R1	7.28540221886225
12	C21	R1	7.34872815423108
12	C19	R1	7.4594316186373
12	C1	R1	7.4262647547021
12	C22	R1	7.34872815423108
12	C4	R1	7.2667865406949
12	C13	R1	7.07681559705083
12	C18	R1	7.01122725542325
12	C15	R1	7.03342300153745
12	C11	R1	7.12928301694497
12	C16	R1	7.03342300153745
12	C8	R1	7.31288295528436
12	C20	R1	7.56224242422107
12	C7	R1	7.19967234483636
13	C23	R1	6.98868468677217
13	C17	R1	7.10852445677817
13	C12	R1	7.53915881110803
13	C3	R1	7.467605550083
13	C14	R1	7.34872815423108
13	C5	R1	7.19967234483636
13	C9	R1	6.82017896241519
13	C24	R1	6.95419631038687
13	C6	R1	7.28540221886225
13	C21	R1	7.28540221886225
13	C19	R1	7.11894107272351
13	C1	R1	7.45121111183233
13	C22	R1	6.94251450533924
13	C4	R1	7.05528243550119
13	C13	R1	7.25738784269265
13	C18	R1	7.18982455888002
13	C15	R1	7.07681559705083
13	C11	R1	7.08746284125034
13	C16	R1	7.09803208296053
13	C8	R1	7.24792751344359
13	C20	R1	7.52356195605701
13	C7	R1	7.12928301694497
14	C23	R1	6.85798099512757
14	C17	R1	7.11894107272351
14	C12	R1	7.10852445677817
14	C10	R1	7.20945336562895
14	C3	R1	7.3037807481771
14	C14	R1	7.02236781302845
14	C5	R1	7.20945336562895
14	C9	R1	7.08746284125034
14	C24	R1	7.11894107272351
14	C6	R1	7.38370429247405
14	C21	R1	7.01122725542325
14	C19	R1	7.18982455888002
14	C1	R1	7.38370429247405
14	C22	R1	7.33985000288462
14	C4	R1	7.04439411935845
14	C13	R1	7.20945336562895
14	C18	R1	7.4093909361377
14	C11	R1	7.04439411935845
14	C16	R1	7.03342300153745
14	C8	R1	7.02236781302845
14	C20	R1	7.08746284125034
14	C7	R1	7.35755200461808
15	C23	R1	7.4262647547021
15	C17	R1	7.58496250072116
15	C12	R1	7.2667865406949
15	C10	R1	7.20945336562895
15	C3	R1	7.12928301694497
15	C14	R1	7.13955135239879
15	C5	R1	7.3037807481771
15	C9	R1	7.34872815423108
15	C24	R1	7.44294349584873
15	C6	R1	7.54689445988764
15	C21	R1	7.28540221886225
15	C19	R1	7.08746284125034
15	C1	R1	7.34872815423108
15	C22	R1	7.15987133677839
15	C4	R1	7.33091687811462
15	C13	R1	7.22881869049588
15	C18	R1	7.25738784269265
15	C11	R1	7.16992500144231
15	C16	R1	7.08746284125034
15	C8	R1	7.4757334309664
15	C20	R1	7.39231742277876
15	C7	R1	7.18982455888002
16	C23	R1	7.17990909001493
16	C17	R1	7.49984588708321
16	C12	R1	7.12928301694497
16	C10	R1	7.20945336562895
16	C3	R1	7.65105169117893
16	C14	R1	7.17990909001493
16	C5	R1	7.17990909001493
16	C9	R1	7.11894107272351
16	C24	R1	7.3037807481771
16	C6	R1	7.33985000288462
16	C21	R1	7.07681559705083
16	C19	R1	7.21916852046216
16	C1	R1	7.43462822763672
16	C22	R1	7.14974711950468
16	C4	R1	7.27612440527424
16	C13	R1	7.20945336562895
16	C18	R1	7.15987133677839
16	C15	R1	7.10852445677817
16	C11	R1	7.29462074889163
16	C16	R1	7.32192809488736
16	C20	R1	7.16992500144231
16	C7	R1	7.4093909361377
17	C23	R1	7.16992500144231
17	C17	R1	7.52356195605701
17	C12	R1	7.27612440527424
17	C10	R1	7.60733031374961
17	C3	R1	7.4594316186373
17	C14	R1	7.31288295528436
17	C5	R1	7.35755200461808
17	C9	R1	7.37503943134692
17	C24	R1	7.10852445677817
17	C6	R1	7.16992500144231
17	C21	R1	7.24792751344359
17	C19	R1	7.5077946401987
17	C1	R1	7.33091687811462
17	C22	R1	7.15987133677839
17	C4	R1	7.3037807481771
17	C13	R1	7.3037807481771
17	C18	R1	7.07681559705083
17	C15	R1	7.08746284125034
17	C11	R1	7.07681559705083
17	C16	R1	7.01122725542325
17	C8	R1	7.21916852046216
17	C7	R1	7.28540221886225
18	C23	R1	7.17990909001493
18	C17	R1	7.15987133677839
18	C12	R1	7.11894107272351
18	C3	R1	7.08746284125034
18	C14	R1	7.14974711950468
18	C5	R1	7.23840473932508
18	C9	R1	7.06608919045777
18	C6	R1	7.24792751344359
18	C21	R1	7.24792751344359
18	C19	R1	7.24792751344359
18	C22	R1	7.18982455888002
18	C4	R1	7.24792751344359
18	C13	R1	7.31288295528436
18	C18	R1	7.06608919045777
18	C15	R1	7.16992500144231
18	C11	R1	7.16992500144231
18	C16	R1	6.85798099512757
18	C8	R1	7.14974711950468
18	C20	R1	7.54689445988764
18	C7	R1	7.4757334309664
19	C23	R1	7.34872815423108
19	C17	R1	7.08746284125034
19	C12	R1	7.34872815423108
19	C10	R1	7.4262647547021
19	C3	R1	7.33091687811462
19	C14	R1	7.09803208296053
19	C5	R1	7.32192809488736
19	C9	R1	7.25738784269265
19	C24	R1	7.32192809488736
19	C6	R1	7.21916852046216
19	C21	R1	7.14974711950468
19	C19	R1	7.18982455888002
19	C22	R1	7.24792751344359
19	C4	R1	7.07681559705083
19	C18	R1	6.93073733756289
19	C15	R1	7.467605550083
19	C11	R1	7.28540221886225
19	C16	R1	7.10852445677817
19	C8	R1	7.21916852046216
19	C20	R1	7.27612440527424
19	C7	R1	7.3037807481771
20	C23	R1	7.17990909001493
20	C17	R1	7.70043971814109
20	C10	R1	6.82017896241519
20	C3	R1	7.33091687811462
20	C14	R1	7.28540221886225
20	C5	R1	7.07681559705083
20	C9	R1	7.34872815423108
20	C6	R1	7.31288295528436
20	C19	R1	7.45121111183233
20	C1	R1	7.19967234483636
20	C22	R1	7.5077946401987
20	C13	R1	7.45121111183233
20	C18	R1	7.20945336562895
20	C11	R1	7.17990909001493
20	C16	R1	6.93073733756289
20	C8	R1	7.31288295528436
20	C20	R1	7.09803208296053
20	C7	R1	7.40087943628218
21	C23	R1	7.3037807481771
21	C17	R1	7.20945336562895
21	C3	R1	7.07681559705083
21	C5	R1	7.22881869049588
21	C9	R1	7.37503943134692
21	C6	R1	7.10852445677817
21	C19	R1	7.24792751344359
21	C1	R1	7.4757334309664
21	C22	R1	7.35755200461808
21	C4	R1	7.49984588708321
21	C18	R1	7
21	C15	R1	7.29462074889163
21	C11	R1	7.21916852046216
21	C16	R1	7.31288295528436
21	C8	R1	7.467605550083
21	C20	R1	7.08746284125034
21	C7	R1	7.25738784269265
22	C23	R1	7.06608919045777
22	C17	R1	7.24792751344359
22	C12	R1	7.4093909361377
22	C10	R1	7.33091687811462
22	C3	R1	7.27612440527424
22	C14	R1	7.24792751344359
22	C5	R1	7.4262647547021
22	C9	R1	7.39231742277876
22	C24	R1	7.11894107272351
22	C6	R1	7.27612440527424
22	C21	R1	7.11894107272351
22	C19	R1	7.06608919045777
22	C1	R1	6.98868468677217
22	C22	R1	7.15987133677839
22	C4	R1	7.44294349584873
22	C13	R1	7.52356195605701
22	C18	R1	6.98868468677217
22	C11	R1	7.06608919045777
22	C16	R1	7.4594316186373
22	C8	R1	7.34872815423108
22	C7	R1	7.27612440527424
23	C23	R1	7.43462822763672
23	C17	R1	7.61470984411521
23	C12	R1	7.10852445677817
23	C10	R1	7.11894107272351
23	C3	R1	7.14974711950468
23	C14	R1	7.44294349584873
23	C5	R1	7.20945336562895
23	C9	R1	7.08746284125034
23	C24	R1	7.39231742277876
23	C6	R1	7.39231742277876
23	C1	R1	7.23840473932508
23	C22	R1	7.36632221424582
23	C4	R1	7.28540221886225
23	C13	R1	7.25738784269265
23	C18	R1	7.10852445677817
23	C11	R1	7.38370429247405
23	C16	R1	7.18982455888002
23	C8	R1	7.51569983828404
23	C20	R1	7.28540221886225
23	C7	R1	7.04439411935845
24	C23	R1	7.4178525148859
24	C17	R1	7.4757334309664
24	C12	R1	7.10852445677817
24	C10	R1	7.38370429247405
24	C3	R1	7.48381577726426
24	C14	R1	7.51569983828404
24	C5	R1	7.44294349584873
24	C9	R1	7.4178525148859
24	C24	R1	7.4757334309664
24	C6	R1	7.25738784269265
24	C21	R1	7.32192809488736
24	C19	R1	7.18982455888002
24	C1	R1	7.56985560833095
24	C22	R1	7.19967234483636
24	C4	R1	7.15987133677839
24	C18	R1	7.21916852046216
24	C15	R1	7.06608919045777
24	C11	R1	7.2667865406949
24	C16	R1	7.2667865406949
24	C8	R1	7.3037807481771
24	C20	R1	7.36632221424582
24	C7	R1	7.23840473932508
25	C23	R1	6.84549005094437
25	C17	R1	7.38370429247405
25	C12	R1	7.53138146051631
25	C10	R1	7.36632221424582
25	C3	R1	7.32192809488736
25	C14	R1	7.45121111183233
25	C5	R1	7.27612440527424
25	C9	R1	7.28540221886225
25	C24	R1	7.15987133677839
25	C6	R1	7.22881869049588
25	C21	R1	7.09803208296053
25	C19	R1	7.35755200461808
25	C22	R1	7.63662462054365
25	C4	R1	7.4093909361377
25	C18	R1	7.15987133677839
25	C15	R1	7.05528243550119
25	C11	R1	7.09803208296053
25	C16	R1	7.11894107272351
25	C8	R1	7.09803208296053
25	C20	R1	7.32192809488736
25	C7	R1	7.32192809488736
26	C23	R1	7.53915881110803
26	C17	R1	7.35755200461808
26	C12	R1	7.11894107272351
26	C10	R1	7.29462074889163
26	C14	R1	7.72109918870719
26	C5	R1	7.37503943134692
26	C9	R1	7.29462074889163
26	C24	R1	7.25738784269265
26	C21	R1	7.22881869049588
26	C19	R1	6.96578428466209
26	C1	R1	7.38370429247405
26	C22	R1	7.49185309632967
26	C4	R1	7.37503943134692
26	C13	R1	7.4262647547021
26	C18	R1	7.02236781302845
26	C15	R1	7.37503943134692
26	C11	R1	7.12928301694497
26	C16	R1	7.02236781302845
26	C8	R1	7.33985000288462
26	C20	R1	7.33091687811462
26	C7	R1	7.08746284125034
27	C23	R1	7.4178525148859
27	C17	R1	7.32192809488736
27	C12	R1	7.4093909361377
27	C10	R1	7.32192809488736
27	C3	R1	7.13955135239879
27	C14	R1	7.38370429247405
27	C5	R1	7.64385618977472
27	C9	R1	7.25738784269265
27	C21	R1	7.18982455888002
27	C19	R1	7.01122725542325
27	C1	R1	7.4757334309664
27	C22	R1	7.44294349584873
27	C4	R1	7.29462074889163
27	C18	R1	6.94251450533924
27	C15	R1	7.13955135239879
27	C11	R1	7.15987133677839
27	C16	R1	7.29462074889163
27	C8	R1	7.28540221886225
27	C20	R1	7.29462074889163
27	C7	R1	7.35755200461808
28	C23	R1	7.22881869049588
28	C17	R1	7.2667865406949
28	C12	R1	7.09803208296053
28	C3	R1	7.4262647547021
28	C5	R1	7.05528243550119
28	C9	R1	7.21916852046216
28	C24	R1	7.4093909361377
28	C6	R1	7.35755200461808
28	C21	R1	7.51569983828404
28	C19	R1	7.33985000288462
28	C1	R1	7.12928301694497
28	C22	R1	7.24792751344359
28	C4	R1	7.16992500144231
28	C13	R1	7.28540221886225
28	C18	R1	7.20945336562895
28	C15	R1	7.21916852046216
28	C11	R1	7.39231742277876
28	C16	R1	6.8073549220576
28	C8	R1	7.5077946401987
28	C20	R1	7.02236781302845
28	C7	R1	7.35755200461808
29	C23	R1	7.23840473932508
29	C17	R1	7.35755200461808
29	C12	R1	7.24792751344359
29	C3	R1	7.21916852046216
29	C14	R1	7.04439411935845
29	C5	R1	7.72109918870719
29	C9	R1	7.4178525148859
29	C24	R1	7.22881869049588
29	C6	R1	7.4093909361377
29	C21	R1	7.15987133677839
29	C19	R1	7.43462822763672
29	C1	R1	7.12928301694497
29	C22	R1	7.14974711950468
29	C4	R1	7.15987133677839
29	C13	R1	7.34872815423108
29	C18	R1	7.01122725542325
29	C15	R1	6.96578428466209
29	C11	R1	7.25738784269265
29	C16	R1	7.21916852046216
29	C8	R1	7.37503943134692
29	C20	R1	7.12928301694497
29	C7	R1	7.18982455888002
30	C23	R1	7.38370429247405
30	C17	R1	7.45121111183233
30	C3	R1	7.29462074889163
30	C14	R1	7.33091687811462
30	C5	R1	7.18982455888002
30	C9	R1	7.24792751344359
30	C24	R1	7.27612440527424
30	C6	R1	7.22881869049588
30	C21	R1	7.16992500144231
30	C19	R1	7.12928301694497
30	C1	R1	7.54689445988764
30	C22	R1	7.62205181945638
30	C4	R1	7.12928301694497
30	C13	R1	7.3037807481771
30	C18	R1	7.23840473932508
30	C15	R1	7.11894107272351
30	C11	R1	7.467605550083
30	C16	R1	7.28540221886225
30	C20	R1	7.44294349584873
30	C7	R1	7.36632221424582
31	C23	R1	7.06608919045777
31	C17	R1	7.18982455888002
31	C12	R1	7.44294349584873
31	C10	R1	6.89481776330794
31	C3	R1	7.43462822763672
31	C14	R1	7.38370429247405
31	C9	R1	7.34872815423108
31	C24	R1	7.467605550083
31	C6	R1	7.39231742277876
31	C21	R1	7.16992500144231
31	C19	R1	7.21916852046216
31	C1	R1	7.31288295528436
31	C22	R1	7.25738784269265
31	C4	R1	7.53138146051631
31	C13	R1	7.21916852046216
31	C15	R1	7.15987133677839
31	C11	R1	7.18982455888002
31	C16	R1	7.03342300153745
31	C8	R1	7.10852445677817
31	C20	R1	7.15987133677839
31	C7	R1	7.467605550083
32	C23	R1	7.01122725542325
32	C17	R1	7.14974711950468
32	C12	R1	7.39231742277876
32	C10	R1	7.78790255939143
32	C3	R1	7.21916852046216
32	C14	R1	7.08746284125034
32	C5	R1	7.33091687811462
32	C9	R1	7.52356195605701
32	C24	R1	7.17990909001493
32	C6	R1	7.18982455888002
32	C21	R1	7.40087943628218
32	C19	R1	7.03342300153745
32	C1	R1	7.56224242422107
32	C22	R1	7.4757334309664
32	C4	R1	7.23840473932508
32	C13	R1	7.3037807481771
32	C18	R1	7.39231742277876
32	C15	R1	6.97727992349992
32	C11	R1	7.04439411935845
32	C16	R1	7.10852445677817
32	C8	R1	7.28540221886225
32	C7	R1	7.31288295528436
33	C23	R1	7.18982455888002
33	C17	R1	7.58496250072116
33	C12	R1	7.10852445677817
33	C10	R1	7.44294349584873
33	C3	R1	7.13955135239879
33	C14	R1	7.15987133677839
33	C5	R1	7.71424551766612
33	C9	R1	7.49984588708321
33	C24	R1	7.15987133677839
33	C6	R1	7.08746284125034
33	C21	R1	7.36632221424582
33	C19	R1	7.12928301694497
33	C1	R1	7.03342300153745
33	C22	R1	7.16992500144231
33	C4	R1	7.33985000288462
33	C18	R1	7.05528243550119
33	C15	R1	7.39231742277876
33	C11	R1	6.95419631038687
33	C16	R1	7.27612440527424
33	C8	R1	7.4262647547021
33	C20	R1	7.35755200461808
33	C7	R1	7.11894107272351
34	C23	R1	7.64385618977472
34	C17	R1	7.65821148275179
34	C12	R1	7.28540221886225
34	C10	R1	7.27612440527424
34	C3	R1	7.14974711950468
34	C14	R1	7.22881869049588
34	C5	R1	7.32192809488736
34	C9	R1	7.27612440527424
34	C24	R1	7.4093909361377
34	C6	R1	7
34	C21	R1	7.38370429247405
34	C1	R1	7.37503943134692
34	C22	R1	7.44294349584873
34	C4	R1	7.39231742277876
34	C13	R1	7.48381577726426
34	C18	R1	7.16992500144231
34	C15	R1	7.2667865406949
34	C11	R1	7.09803208296053
34	C8	R1	7.33985000288462
34	C7	R1	6.98868468677217
35	C23	R1	7.36632221424582
35	C17	R1	7.21916852046216
35	C12	R1	6.96578428466209
35	C10	R1	7.69348695749933
35	C3	R1	7.3037807481771
35	C14	R1	7.04439411935845
35	C5	R1	7.38370429247405
35	C9	R1	7.51569983828404
35	C24	R1	7.467605550083
35	C6	R1	7.56224242422107
35	C21	R1	7.40087943628218
35	C19	R1	7.19967234483636
35	C1	R1	7.38370429247405
35	C22	R1	7.45121111183233
35	C4	R1	7.38370429247405
35	C13	R1	7.34872815423108
35	C18	R1	7.24792751344359
35	C15	R1	6.90689059560852
35	C11	R1	7.15987133677839
35	C16	R1	6.90689059560852
35	C8	R1	7.43462822763672
35	C20	R1	7.34872815423108
35	C7	R1	7.4178525148859
36	C23	R1	7.55458885167764
36	C17	R1	7.22881869049588
36	C12	R1	7.09803208296053
36	C10	R1	7.01122725542325
36	C3	R1	7.59245703726808
36	C14	R1	7.23840473932508
36	C5	R1	7.37503943134692
36	C9	R1	7.38370429247405
36	C24	R1	7.45121111183233
36	C6	R1	7.09803208296053
36	C21	R1	7.4262647547021
36	C19	R1	7.48381577726426
36	C22	R1	7.467605550083
36	C4	R1	7.20945336562895
36	C13	R1	7.49984588708321
36	C18	R1	7.29462074889163
36	C15	R1	7.17990909001493
36	C16	R1	7.22881869049588
36	C8	R1	7.32192809488736
36	C20	R1	7.35755200461808
36	C7	R1	7.24792751344359
37	C23	R1	7.45121111183233
37	C12	R1	7.15987133677839
37	C10	R1	7.15987133677839
37	C3	R1	7.19967234483636
37	C14	R1	6.97727992349992
37	C5	R1	7.4093909361377
37	C9	R1	7.56224242422107
37	C24	R1	7.59991284218713
37	C6	R1	7.3037807481771
37	C21	R1	7.28540221886225
37	C1	R1	7.48381577726426
37	C22	R1	7.14974711950468
37	C4	R1	7.24792751344359
37	C13	R1	7.33091687811462
37	C18	R1	6.98868468677217
37	C15	R1	7.17990909001493
37	C11	R1	7.10852445677817
37	C16	R1	6.95419631038687
37	C8	R1	7.40087943628218
37	C20	R1	7.11894107272351
37	C7	R1	7.25738784269265
38	C23	R1	7.38370429247405
38	C3	R1	7.31288295528436
38	C14	R1	7.24792751344359
38	C5	R1	7.3037807481771
38	C9	R1	7.37503943134692
38	C24	R1	7.11894107272351
38	C6	R1	7.07681559705083
38	C21	R1	7.23840473932508
38	C19	R1	7.03342300153745
38	C1	R1	7.33985000288462
38	C22	R1	6.96578428466209
38	C4	R1	7.58496250072116
38	C13	R1	6.85798099512757
38	C18	R1	7.07681559705083
38	C15	R1	7.36632221424582
38	C11	R1	7.17990909001493
38	C8	R1	7.2667865406949
38	C20	R1	7.51569983828404
38	C7	R1	7.17990909001493
39	C23	R1	7.13955135239879
39	C17	R1	7.45121111183233
39	C12	R1	7.25738784269265
39	C10	R1	7.08746284125034
39	C3	R1	7.24792751344359
39	C5	R1	7.32192809488736
39	C9	R1	7.17990909001493
39	C24	R1	7.27612440527424
39	C6	R1	7.19967234483636
39	C21	R1	7.49185309632967
39	C19	R1	7.53138146051631
39	C1	R1	7.15987133677839
39	C4	R1	6.94251450533924
39	C13	R1	7.28540221886225
39	C18	R1	7.25738784269265
39	C15	R1	7.33985000288462
39	C11	R1	7.16992500144231
39	C16	R1	7.33091687811462
39	C8	R1	7.4757334309664
39	C20	R1	7.51569983828404
39	C7	R1	7.5077946401987
40	C23	R1	7.33091687811462
40	C17	R1	7.33985000288462
40	C12	R1	7.4093909361377
40	C10	R1	7.2667865406949
40	C3	R1	7.14974711950468
40	C14	R1	7.4262647547021
40	C5	R1	7.19967234483636
40	C9	R1	6.88264304936184
40	C6	R1	7.36632221424582
40	C21	R1	7.4093909361377
40	C19	R1	7.21916852046216
40	C1	R1	7.20945336562895
40	C4	R1	7.4093909361377
40	C13	R1	7.19967234483636
40	C18	R1	7.3037807481771
40	C15	R1	7.13955135239879
40	C11	R1	7.40087943628218
40	C16	R1	6.93073733756289
40	C8	R1	7.16992500144231
40	C20	R1	7.29462074889163
40	C7	R1	7.28540221886225
41	C23	R1	7.33091687811462
41	C17	R1	7.20945336562895
41	C12	R1	6.79441586635011
41	C10	R1	7.4178525148859
41	C3	R1	7.18982455888002
41	C14	R1	7.31288295528436
41	C5	R1	7.23840473932508
41	C9	R1	7.20945336562895
41	C24	R1	7.2667865406949
41	C6	R1	7.39231742277876
41	C21	R1	7.19967234483636
41	C19	R1	7.4757334309664
41	C1	R1	7.38370429247405
41	C22	R1	7.11894107272351
41	C4	R1	7.27612440527424
41	C13	R1	7.09803208296053
41	C18	R1	6.93073733756289
41	C15	R1	7.39231742277876
41	C16	R1	7.08746284125034
41	C20	R1	7.29462074889163
41	C7	R1	7.49984588708321
42	C17	R1	7.37503943134692
42	C12	R1	7.23840473932508
42	C3	R1	7.25738784269265
42	C14	R1	7.37503943134692
42	C5	R1	7.22881869049588
42	C9	R1	7.4594316186373
42	C24	R1	7.22881869049588
42	C6	R1	7.4178525148859
42	C19	R1	7.32192809488736
42	C1	R1	7.35755200461808
42	C22	R1	7.23840473932508
42	C4	R1	7.27612440527424
42	C13	R1	7.4178525148859
42	C18	R1	7.40087943628218
42	C15	R1	7.21916852046216
42	C11	R1	7.27612440527424
42	C16	R1	7.4594316186373
42	C8	R1	7.29462074889163
42	C20	R1	7.4594316186373
42	C7	R1	7.24792751344359
43	C23	R1	7.27612440527424
43	C17	R1	7.40087943628218
43	C12	R1	7.49984588708321
43	C10	R1	7.29462074889163
43	C3	R1	7.23840473932508
43	C14	R1	7.38370429247405
43	C5	R1	7.37503943134692
43	C9	R1	7.22881869049588
43	C24	R1	7.04439411935845
43	C6	R1	7.36632221424582
43	C19	R1	7.15987133677839
43	C1	R1	7.51569983828404
43	C22	R1	7.28540221886225
43	C4	R1	7.23840473932508
43	C13	R1	7.12928301694497
43	C18	R1	7.12928301694497
43	C15	R1	7.28540221886225
43	C11	R1	7.20945336562895
43	C16	R1	7.32192809488736
43	C8	R1	7.5077946401987
43	C20	R1	7.29462074889163
44	C23	R1	7.25738784269265
44	C17	R1	7.09803208296053
44	C12	R1	7.09803208296053
44	C3	R1	7.31288295528436
44	C14	R1	7.39231742277876
44	C9	R1	7.22881869049588
44	C24	R1	7.17990909001493
44	C6	R1	7.34872815423108
44	C21	R1	7.09803208296053
44	C19	R1	7.28540221886225
44	C1	R1	7.02236781302845
44	C22	R1	7.14974711950468
44	C4	R1	7.4262647547021
44	C13	R1	7.48381577726426
44	C15	R1	7.15987133677839
44	C11	R1	7.24792751344359
44	C16	R1	7.22881869049588
44	C8	R1	7.21916852046216
44	C20	R1	7.20945336562895
44	C7	R1	7.03342300153745
45	C23	R1	7.64385618977472
45	C17	R1	7.36632221424582
45	C12	R1	7.08746284125034
45	C10	R1	7.36632221424582
45	C3	R1	6.93073733756289
45	C14	R1	7.12928301694497
45	C5	R1	7.57742882803575
45	C9	R1	7.09803208296053
45	C24	R1	7.35755200461808
45	C6	R1	7.09803208296053
45	C21	R1	7.25738784269265
45	C19	R1	7.25738784269265
45	C22	R1	7.37503943134692
45	C4	R1	7.03342300153745
45	C13	R1	7.27612440527424
45	C18	R1	7.13955135239879
45	C15	R1	6.76818432477693
45	C11	R1	7.21916852046216
45	C16	R1	7.14974711950468
45	C8	R1	7.33091687811462
45	C20	R1	7.19967234483636
45	C7	R1	7.4178525148859
46	C23	R1	7.62205181945638
46	C17	R1	7.52356195605701
46	C12	R1	7.4757334309664
46	C3	R1	7.38370429247405
46	C14	R1	7.43462822763672
46	C5	R1	6.84549005094437
46	C9	R1	7.59245703726808
46	C24	R1	7.4262647547021
46	C6	R1	7.21916852046216
46	C21	R1	7.22881869049588
46	C19	R1	7.33091687811462
46	C1	R1	7.3037807481771
46	C22	R1	7.51569983828404
46	C4	R1	7.19967234483636
46	C13	R1	7.40087943628218
46	C18	R1	7.25738784269265
46	C15	R1	7.06608919045777
46	C11	R1	7.24792751344359
46	C16	R1	7.33091687811462
46	C8	R1	7.49984588708321
46	C20	R1	7.23840473932508
46	C7	R1	7.23840473932508
47	C23	R1	7.28540221886225
47	C12	R1	7.43462822763672
47	C10	R1	7.10852445677817
47	C3	R1	7.33985000288462
47	C14	R1	7.3037807481771
47	C5	R1	7.13955135239879
47	C9	R1	7.34872815423108
47	C24	R1	7.25738784269265
47	C6	R1	7.49984588708321
47	C21	R1	7.33091687811462
47	C19	R1	7.33985000288462
47	C1	R1	7.45121111183233
47	C13	R1	7.62205181945638
47	C15	R1	6.98868468677217
47	C11	R1	6.89481776330794
47	C16	R1	7.19967234483636
47	C8	R1	7.11894107272351
47	C20	R1	7.20945336562895
47	C7	R1	7.43462822763672
48	C23	R1	7.467605550083
48	C17	R1	7.12928301694497
48	C3	R1	7.43462822763672
48	C14	R1	7.14974711950468
48	C5	R1	6.93073733756289
48	C9	R1	7.35755200461808
48	C24	R1	7.4178525148859
48	C6	R1	7.66533591718518
48	C21	R1	7.4178525148859
48	C19	R1	7.05528243550119
48	C1	R1	7.3037807481771
48	C22	R1	7.2667865406949
48	C4	R1	7.33985000288462
48	C13	R1	7.13955135239879
48	C18	R1	7.10852445677817
48	C15	R1	7.15987133677839
48	C16	R1	6.84549005094437
48	C8	R1	7.48381577726426
48	C7	R1	7.56985560833095
49	C23	R1	7.40087943628218
49	C17	R1	7.44294349584873
49	C12	R1	7.25738784269265
49	C10	R1	7.33985000288462
49	C14	R1	7.28540221886225
49	C5	R1	7.29462074889163
49	C9	R1	7.4757334309664
49	C24	R1	7.29462074889163
49	C6	R1	7.33985000288462
49	C21	R1	7.35755200461808
49	C19	R1	7.21916852046216
49	C1	R1	7.67948009950545
49	C22	R1	7.37503943134692
49	C4	R1	7.27612440527424
49	C13	R1	7.04439411935845
49	C18	R1	7.33091687811462
49	C15	R1	7.16992500144231
49	C11	R1	6.84549005094437
49	C16	R1	7.33091687811462
49	C8	R1	7.31288295528436
50	C23	R1	7.23840473932508
50	C17	R1	7.10852445677817
50	C12	R1	7.4757334309664
50	C10	R1	7.12928301694497
50	C3	R1	7.14974711950468
50	C14	R1	7.53138146051631
50	C9	R1	7.32192809488736
50	C24	R1	7.33091687811462
50	C6	R1	7.48381577726426
50	C21	R1	7.5077946401987
50	C19	R1	7.31288295528436
50	C1	R1	7.37503943134692
50	C22	R1	7.33985000288462
50	C4	R1	7.48381577726426
50	C13	R1	7.3037807481771
50	C18	R1	7.12928301694497
50	C15	R1	6.85798099512757
50	C11	R1	7.12928301694497
50	C16	R1	7.07681559705083
50	C8	R1	7.38370429247405
50	C20	R1	7.06608919045777
50	C7	R1	7.32192809488736
51	C23	R1	7.29462074889163
51	C12	R1	7.27612440527424
51	C10	R1	7.18982455888002
51	C3	R1	7.43462822763672
51	C14	R1	7.32192809488736
51	C5	R1	7.08746284125034
51	C9	R1	7.40087943628218
51	C24	R1	7.15987133677839
51	C6	R1	7.35755200461808
51	C21	R1	7.59245703726808
51	C19	R1	7.15987133677839
51	C1	R1	7.10852445677817
51	C22	R1	7.25738784269265
51	C4	R1	6.90689059560852
51	C13	R1	7.2667865406949
51	C18	R1	7.07681559705083
51	C15	R1	7.14974711950468
51	C11	R1	7.15987133677839
51	C8	R1	7.10852445677817
51	C20	R1	7.21916852046216
51	C7	R1	7.35755200461808
52	C23	R1	7.27612440527424
52	C17	R1	6.89481776330794
52	C12	R1	7.51569983828404
52	C10	R1	7.10852445677817
52	C3	R1	7.12928301694497
52	C14	R1	7.21916852046216
52	C5	R1	6.98868468677217
52	C9	R1	7.53138146051631
52	C24	R1	7.18982455888002
52	C6	R1	7.2667865406949
52	C21	R1	7.3037807481771
52	C1	R1	7.22881869049588
52	C22	R1	7.17990909001493
52	C4	R1	7.28540221886225
52	C13	R1	7.3037807481771
52	C18	R1	7.28540221886225
52	C15	R1	6.94251450533924
52	C11	R1	7.21916852046216
52	C16	R1	7.27612440527424
52	C8	R1	7.5077946401987
52	C20	R1	7.18982455888002
52	C7	R1	7.3037807481771
53	C23	R1	7.4178525148859
53	C17	R1	7.20945336562895
53	C12	R1	7.18982455888002
53	C10	R1	7.65105169117893
53	C3	R1	7.11894107272351
53	C5	R1	6.95419631038687
53	C9	R1	7.06608919045777
53	C24	R1	7.3037807481771
53	C6	R1	7.37503943134692
53	C21	R1	7.467605550083
53	C22	R1	6.82017896241519
53	C4	R1	7.38370429247405
53	C13	R1	7.49984588708321
53	C18	R1	7.05528243550119
53	C15	R1	7.11894107272351
53	C11	R1	7.37503943134692
53	C16	R1	7.14974711950468
53	C8	R1	7.44294349584873
53	C20	R1	7.14974711950468
53	C7	R1	7.56224242422107
54	C23	R1	6.82017896241519
54	C17	R1	7.23840473932508
54	C12	R1	7.33091687811462
54	C10	R1	7.09803208296053
54	C3	R1	7
54	C14	R1	7.28540221886225
54	C5	R1	7.07681559705083
54	C9	R1	7.31288295528436
54	C24	R1	7.3037807481771
54	C21	R1	7.2667865406949
54	C19	R1	7.33091687811462
54	C1	R1	7.31288295528436
54	C22	R1	7.22881869049588
54	C4	R1	7.18982455888002
54	C13	R1	7.17990909001493
54	C18	R1	7.2667865406949
54	C11	R1	7.07681559705083
54	C16	R1	7.22881869049588
54	C8	R1	7.23840473932508
54	C20	R1	7.35755200461808
54	C7	R1	7.31288295528436
55	C23	R1	7.19967234483636
55	C17	R1	7.34872815423108
55	C12	R1	6.96578428466209
55	C10	R1	7.13955135239879
55	C3	R1	7.4594316186373
55	C14	R1	7.21916852046216
55	C5	R1	7.52356195605701
55	C9	R1	7.33091687811462
55	C24	R1	7.4178525148859
55	C6	R1	7.39231742277876
55	C21	R1	7.467605550083
55	C19	R1	7.27612440527424
55	C1	R1	7.25738784269265
55	C22	R1	7.40087943628218
55	C4	R1	7.38370429247405
55	C13	R1	7.08746284125034
55	C18	R1	7.3037807481771
55	C15	R1	7.20945336562895
55	C11	R1	7.20945336562895
55	C16	R1	7.07681559705083
55	C8	R1	7.28540221886225
55	C20	R1	7.32192809488736
55	C7	R1	7.07681559705083
56	C23	R1	7.07681559705083
56	C17	R1	7.22881869049588
56	C12	R1	7.03342300153745
56	C10	R1	7
56	C3	R1	7.31288295528436
56	C14	R1	7.39231742277876
56	C5	R1	7.18982455888002
56	C9	R1	7.32192809488736
56	C24	R1	7.45121111183233
56	C6	R1	7.18982455888002
56	C21	R1	7.4093909361377
56	C19	R1	7.39231742277876
56	C22	R1	7.35755200461808
56	C4	R1	7.19967234483636
56	C13	R1	7.34872815423108
56	C18	R1	7.54689445988764
56	C15	R1	7.20945336562895
56	C11	R1	7.16992500144231
56	C8	R1	7.48381577726426
56	C20	R1	7.4262647547021
56	C7	R1	7.28540221886225
57	C23	R1	7.43462822763672
57	C12	R1	7.5077946401987
57	C10	R1	7.38370429247405
57	C3	R1	7.27612440527424
57	C5	R1	7.19967234483636
57	C24	R1	7.4757334309664
57	C6	R1	7.4093909361377
57	C21	R1	7.05528243550119
57	C19	R1	7.36632221424582
57	C1	R1	7.29462074889163
57	C22	R1	7.03342300153745
57	C4	R1	7.2667865406949
57	C13	R1	7.32192809488736
57	C18	R1	7.06608919045777
57	C15	R1	7
57	C11	R1	7.15987133677839
57	C16	R1	7.11894107272351
57	C8	R1	7.13955135239879
57	C20	R1	7.53138146051631
57	C7	R1	7.48381577726426
58	C23	R1	7.06608919045777
58	C17	R1	7.5077946401987
58	C12	R1	7.12928301694497
58	C10	R1	7.06608919045777
58	C3	R1	7.18982455888002
58	C14	R1	7.3037807481771
58	C9	R1	7.23840473932508
58	C24	R1	7.65105169117893
58	C6	R1	7.33985000288462
58	C21	R1	7.33091687811462
58	C19	R1	7.11894107272351
58	C1	R1	7.32192809488736
58	C22	R1	7.27612440527424
58	C13	R1	7.64385618977472
58	C18	R1	7.24792751344359
58	C15	R1	7.11894107272351
58	C11	R1	7.09803208296053
58	C16	R1	7.24792751344359
58	C8	R1	7.4178525148859
58	C20	R1	7.33985000288462
58	C7	R1	7.10852445677817
59	C23	R1	7.51569983828404
59	C17	R1	7.07681559705083
59	C12	R1	7.03342300153745
59	C10	R1	7.16992500144231
59	C3	R1	6.96578428466209
59	C14	R1	7.64385618977472
59	C5	R1	7.21916852046216
59	C9	R1	7.37503943134692
59	C24	R1	7.71424551766612
59	C6	R1	7.4262647547021
59	C21	R1	7.35755200461808
59	C19	R1	7.25738784269265
59	C1	R1	7.32192809488736
59	C22	R1	7.06608919045777
59	C4	R1	7.59245703726808
59	C13	R1	7.12928301694497
59	C18	R1	7.07681559705083
59	C15	R1	7.06608919045777
59	C11	R1	6.98868468677217
59	C16	R1	6.76818432477693
59	C8	R1	7.52356195605701
59	C20	R1	7.33091687811462
60	C23	R1	6.85798099512757
60	C17	R1	7.28540221886225
60	C12	R1	7.4178525148859
60	C3	R1	7.17990909001493
60	C14	R1	7.38370429247405
60	C5	R1	7.21916852046216
60	C9	R1	7.16992500144231
60	C24	R1	7.27612440527424
60	C6	R1	7.44294349584873
60	C21	R1	7.08746284125034
60	C19	R1	7.21916852046216
60	C1	R1	7.07681559705083
60	C22	R1	7.4093909361377
60	C4	R1	7.43462822763672
60	C13	R1	7.45121111183233
60	C18	R1	7.33091687811462
60	C11	R1	7.4093909361377
60	C16	R1	7.10852445677817
60	C8	R1	7.49185309632967
60	C20	R1	7.34872815423108
61	C23	R1	7.32192809488736
61	C17	R1	7.45121111183233
61	C12	R1	6.75488750216347
61	C10	R1	6.93073733756289
61	C3	R1	7.31288295528436
61	C14	R1	7.25738784269265
61	C5	R1	7.36632221424582
61	C9	R1	7.18982455888002
61	C24	R1	7.64385618977472
61	C6	R1	7.38370429247405
61	C21	R1	7.28540221886225
61	C19	R1	7.4594316186373
61	C22	R1	7.12928301694497
61	C18	R1	7.18982455888002
61	C15	R1	7.07681559705083
61	C11	R1	7.18982455888002
61	C16	R1	6.97727992349992
61	C8	R1	7.49185309632967
61	C20	R1	7.4262647547021
61	C7	R1	7.40087943628218
62	C23	R1	7.53915881110803
62	C17	R1	7.44294349584873
62	C12	R1	7.24792751344359
62	C10	R1	7.5077946401987
62	C3	R1	7.14974711950468
62	C14	R1	7.43462822763672
62	C5	R1	6.95419631038687
62	C9	R1	7.38370429247405
62	C24	R1	7.23840473932508
62	C6	R1	7.53915881110803
62	C21	R1	7.67948009950545
62	C19	R1	7.02236781302845
62	C1	R1	7.55458885167764
62	C22	R1	7.08746284125034
62	C13	R1	7.5077946401987
62	C15	R1	7.09803208296053
62	C16	R1	7.51569983828404
62	C8	R1	7.35755200461808
62	C20	R1	7.34872815423108
62	C7	R1	7.25738784269265
63	C17	R1	7.25738784269265
63	C12	R1	7.28540221886225
63	C10	R1	7.27612440527424
63	C3	R1	7.38370429247405
63	C14	R1	7.04439411935845
63	C5	R1	7.48381577726426
63	C9	R1	7.13955135239879
63	C24	R1	7.14974711950468
63	C6	R1	7.57742882803575
63	C21	R1	7.10852445677817
63	C19	R1	7.33985000288462
63	C1	R1	7.4594316186373
63	C22	R1	7.27612440527424
63	C4	R1	7.43462822763672
63	C13	R1	7.58496250072116
63	C18	R1	7.56985560833095
63	C15	R1	7.43462822763672
63	C11	R1	7.06608919045777
63	C16	R1	7.54689445988764
63	C8	R1	7.32192809488736
63	C20	R1	7.23840473932508
63	C7	R1	7.20945336562895
64	C23	R1	7.24792751344359
64	C17	R1	7.10852445677817
64	C12	R1	7.33985000288462
64	C10	R1	7.20945336562895
64	C3	R1	7.4757334309664
64	C5	R1	7.12928301694497
64	C9	R1	7.4594316186373
64	C24	R1	7.52356195605701
64	C6	R1	7.56224242422107
64	C21	R1	7.19967234483636
64	C19	R1	7.40087943628218
64	C1	R1	7.23840473932508
64	C22	R1	7.02236781302845
64	C4	R1	7.4093909361377
64	C13	R1	7.33091687811462
64	C18	R1	7.40087943628218
64	C15	R1	7.27612440527424
64	C11	R1	7.14974711950468
64	C16	R1	7.25738784269265
64	C8	R1	7.57742882803575
64	C20	R1	7.53138146051631
64	C7	R1	7.33091687811462
65	C23	R1	6.83289001416474
65	C12	R1	7.03342300153745
65	C10	R1	7.12928301694497
65	C3	R1	7.2667865406949
65	C14	R1	7.37503943134692
65	C5	R1	7.04439411935845
65	C9	R1	7.22881869049588
65	C24	R1	7.49984588708321
65	C6	R1	7.28540221886225
65	C21	R1	7.28540221886225
65	C1	R1	7.49984588708321
65	C22	R1	7.55458885167764
65	C4	R1	7.43462822763672
65	C13	R1	7.2667865406949
65	C18	R1	7.22881869049588
65	C15	R1	7.40087943628218
65	C11	R1	7.36632221424582
65	C16	R1	7.4093909361377
65	C8	R1	7.44294349584873
65	C20	R1	7.34872815423108
65	C7	R1	7.01122725542325
66	C23	R1	7.32192809488736
66	C17	R1	6.94251450533924
66	C10	R1	7.20945336562895
66	C3	R1	7.34872815423108
66	C14	R1	7.4178525148859
66	C5	R1	7.40087943628218
66	C9	R1	7.467605550083
66	C24	R1	7
66	C6	R1	7.53138146051631
66	C21	R1	7.36632221424582
66	C19	R1	7.62205181945638
66	C1	R1	7.24792751344359
66	C22	R1	7.12928301694497
66	C4	R1	6.93073733756289
66	C13	R1	7.07681559705083
66	C15	R1	7.467605550083
66	C11	R1	7.23840473932508
66	C16	R1	6.98868468677217
66	C8	R1	7.15987133677839
66	C7	R1	7.49185309632967
67	C23	R1	7.19967234483636
67	C17	R1	7.48381577726426
67	C12	R1	7.01122725542325
67	C10	R1	7.21916852046216
67	C3	R1	7.40087943628218
67	C14	R1	7.12928301694497
67	C5	R1	7.14974711950468
67	C9	R1	7.32192809488736
67	C24	R1	7.31288295528436
67	C6	R1	7.29462074889163
67	C21	R1	7.467605550083
67	C19	R1	7.2667865406949
67	C1	R1	7.27612440527424
67	C4	R1	7.28540221886225
67	C13	R1	7.06608919045777
67	C18	R1	6.96578428466209
67	C15	R1	7.3037807481771
67	C11	R1	7.11894107272351
67	C16	R1	7.02236781302845
67	C8	R1	7.06608919045777
67	C20	R1	7.35755200461808
67	C7	R1	7.4093909361377
68	C23	R1	7.17990909001493
68	C17	R1	7.32192809488736
68	C12	R1	7.3037807481771
68	C10	R1	7.59991284218713
68	C3	R1	7.4594316186373
68	C14	R1	7.40087943628218
68	C5	R1	7.4262647547021
68	C9	R1	6.98868468677217
68	C24	R1	7.17990909001493
68	C6	R1	7.49185309632967
68	C21	R1	7.43462822763672
68	C19	R1	7.10852445677817
68	C22	R1	7.39231742277876
68	C4	R1	7.12928301694497
68	C13	R1	7.54689445988764
68	C18	R1	7.25738784269265
68	C15	R1	7.19967234483636
68	C11	R1	7.32192809488736
68	C16	R1	7.01122725542325
68	C8	R1	7.04439411935845
68	C20	R1	7.37503943134692
69	C23	R1	7.4757334309664
69	C17	R1	7.31288295528436
69	C12	R1	7.15987133677839
69	C3	R1	7.31288295528436
69	C14	R1	7.5077946401987
69	C5	R1	7.4594316186373
69	C24	R1	7.08746284125034
69	C6	R1	7.18982455888002
69	C21	R1	7.5077946401987
69	C19	R1	7.21916852046216
69	C1	R1	7.49984588708321
69	C22	R1	7.29462074889163
69	C4	R1	7.17990909001493
69	C13	R1	7.2667865406949
69	C18	R1	7.23840473932508
69	C15	R1	7.03342300153745
69	C11	R1	7.13955135239879
69	C16	R1	7.23840473932508
69	C8	R1	7.39231742277876
69	C7	R1	7.28540221886225
70	C23	R1	7.44294349584873
70	C17	R1	7.21916852046216
70	C12	R1	7.39231742277876
70	C10	R1	7.2667865406949
70	C3	R1	7.05528243550119
70	C5	R1	7.14974711950468
70	C9	R1	7.38370429247405
70	C24	R1	7.36632221424582
70	C6	R1	7.24792751344359
70	C21	R1	7.52356195605701
70	C1	R1	7.28540221886225
70	C22	R1	7.45121111183233
70	C4	R1	7.48381577726426
70	C13	R1	7.5077946401987
70	C18	R1	7.08746284125034
70	C15	R1	7.14974711950468
70	C11	R1	6.91886323727459
70	C16	R1	7.4093909361377
70	C8	R1	7.22881869049588
70	C20	R1	7.18982455888002
70	C7	R1	7.10852445677817
71	C23	R1	7.43462822763672
71	C17	R1	7.3037807481771
71	C12	R1	7.43462822763672
71	C10	R1	7.57742882803575
71	C3	R1	7.23840473932508
71	C14	R1	7.29462074889163
71	C5	R1	7.29462074889163
71	C9	R1	7.05528243550119
71	C24	R1	6.98868468677217
71	C6	R1	7.08746284125034
71	C21	R1	7.35755200461808
71	C1	R1	7.49984588708321
71	C22	R1	7.2667865406949
71	C4	R1	7.31288295528436
71	C13	R1	7.16992500144231
71	C15	R1	7.37503943134692
71	C16	R1	7.20945336562895
71	C8	R1	7.2667865406949
71	C20	R1	7.3037807481771
71	C7	R1	7.17990909001493
72	C23	R1	7.37503943134692
72	C17	R1	7.36632221424582
72	C12	R1	7.34872815423108
72	C10	R1	7.4594316186373
72	C3	R1	7.16992500144231
72	C14	R1	7.16992500144231
72	C5	R1	7.34872815423108
72	C9	R1	7.22881869049588
72	C24	R1	7.34872815423108
72	C6	R1	7.19967234483636
72	C21	R1	7.11894107272351
72	C19	R1	7.28540221886225
72	C1	R1	7.4594316186373
72	C4	R1	7.23840473932508
72	C13	R1	7.19967234483636
72	C18	R1	7.29462074889163
72	C15	R1	7.09803208296053
72	C11	R1	7.09803208296053
72	C16	R1	7.17990909001493
72	C8	R1	7.14974711950468
72	C20	R1	7.24792751344359
72	C7	R1	7.467605550083
73	C23	R1	7.15987133677839
73	C17	R1	7.29462074889163
73	C12	R1	7.33985000288462
73	C10	R1	7.31288295528436
73	C5	R1	7.55458885167764
73	C9	R1	7.4262647547021
73	C24	R1	7.13955135239879
73	C6	R1	7.33985000288462
73	C21	R1	7.15987133677839
73	C19	R1	7.27612440527424
73	C1	R1	7.14974711950468
73	C22	R1	7.14974711950468
73	C4	R1	7.3037807481771
73	C13	R1	7.31288295528436
73	C18	R1	7.09803208296053
73	C15	R1	7.14974711950468
73	C11	R1	6.97727992349992
73	C16	R1	7.02236781302845
73	C8	R1	7.2667865406949
73	C20	R1	7.22881869049588
73	C7	R1	7.13955135239879
74	C23	R1	7.23840473932508
74	C17	R1	7.27612440527424
74	C12	R1	7.53138146051631
74	C10	R1	7.27612440527424
74	C3	R1	7.4178525148859
74	C14	R1	7
74	C24	R1	7.28540221886225
74	C6	R1	7.36632221424582
74	C21	R1	7.4093909361377
74	C19	R1	7.53915881110803
74	C1	R1	7.37503943134692
74	C4	R1	7.4594316186373
74	C13	R1	7.08746284125034
74	C18	R1	7.08746284125034
74	C15	R1	7.29462074889163
74	C11	R1	7.24792751344359
74	C16	R1	7.29462074889163
74	C8	R1	7.467605550083
74	C20	R1	7.29462074889163
74	C7	R1	7.33985000288462
75	C23	R1	7.33985000288462
75	C17	R1	7.28540221886225
75	C12	R1	7.32192809488736
75	C10	R1	7.40087943628218
75	C3	R1	7.09803208296053
75	C5	R1	7.27612440527424
75	C24	R1	7.31288295528436
75	C6	R1	7.21916852046216
75	C21	R1	7.53138146051631
75	C19	R1	7.21916852046216
75	C22	R1	7.07681559705083
75	C4	R1	7.15987133677839
75	C13	R1	7.14974711950468
75	C18	R1	7.2667865406949
75	C11	R1	7.06608919045777
75	C16	R1	7.19967234483636
75	C8	R1	7.31288295528436
75	C20	R1	7.57742882803575
75	C7	R1	7.22881869049588
76	C23	R1	7.15987133677839
76	C17	R1	6.68650052718322
76	C12	R1	7.49984588708321
76	C10	R1	7.36632221424582
76	C3	R1	7.4757334309664
76	C14	R1	7.25738784269265
76	C5	R1	7.27612440527424
76	C9	R1	7.25738784269265
76	C24	R1	7.35755200461808
76	C6	R1	7.34872815423108
76	C19	R1	7.09803208296053
76	C1	R1	7.33091687811462
76	C22	R1	7.17990909001493
76	C13	R1	7.54689445988764
76	C18	R1	7.27612440527424
76	C15	R1	7.04439411935845
76	C11	R1	7.34872815423108
76	C8	R1	7.28540221886225
76	C20	R1	7.32192809488736
76	C7	R1	7.23840473932508
77	C23	R1	7.29462074889163
77	C17	R1	7.43462822763672
77	C12	R1	7.44294349584873
77	C3	R1	7.38370429247405
77	C14	R1	7.15987133677839
77	C5	R1	7.23840473932508
77	C9	R1	7.52356195605701
77	C24	R1	7.38370429247405
77	C6	R1	7.33091687811462
77	C19	R1	7.18982455888002
77	C1	R1	7.32192809488736
77	C22	R1	7.44294349584873
77	C4	R1	7.29462074889163
77	C13	R1	7.17990909001493
77	C18	R1	7.19967234483636
77	C15	R1	7.17990909001493
77	C11	R1	7.15987133677839
77	C16	R1	6.91886323727459
77	C8	R1	7.74819284958946
77	C20	R1	7.14974711950468
78	C23	R1	7.49185309632967
78	C17	R1	7.4178525148859
78	C12	R1	7.64385618977472
78	C10	R1	7.43462822763672
78	C3	R1	7.56224242422107
78	C14	R1	7.19967234483636
78	C5	R1	7.34872815423108
78	C9	R1	7.09803208296053
78	C24	R1	7.4262647547021
78	C21	R1	7.2667865406949
78	C19	R1	7.19967234483636
78	C1	R1	7.20945336562895
78	C22	R1	7.24792751344359
78	C13	R1	7.4757334309664
78	C18	R1	7.06608919045777
78	C15	R1	7.23840473932508
78	C11	R1	7.10852445677817
78	C16	R1	6.95419631038687
78	C8	R1	7.31288295528436
78	C20	R1	7.16992500144231
78	C7	R1	7.29462074889163
79	C23	R1	7.08746284125034
79	C17	R1	6.98868468677217
79	C12	R1	7.59991284218713
79	C10	R1	7.28540221886225
79	C3	R1	7.4262647547021
79	C14	R1	7.25738784269265
79	C5	R1	7.4178525148859
79	C9	R1	7.37503943134692
79	C24	R1	7.07681559705083
79	C6	R1	7.21916852046216
79	C21	R1	7.43462822763672
79	C19	R1	7.01122725542325
79	C1	R1	7.64385618977472
79	C22	R1	7.14974711950468
79	C4	R1	7.05528243550119
79	C18	R1	6.93073733756289
79	C16	R1	7.19967234483636
79	C8	R1	7.16992500144231
79	C7	R1	7.2667865406949
80	C23	R1	7.15987133677839
80	C17	R1	6.96578428466209
80	C12	R1	7.3037807481771
80	C10	R1	7.48381577726426
80	C3	R1	7.39231742277876
80	C14	R1	7.12928301694497
80	C5	R1	7.31288295528436
80	C9	R1	7.17990909001493
80	C24	R1	7.29462074889163
80	C6	R1	7.3037807481771
80	C21	R1	7.33091687811462
80	C19	R1	7.31288295528436
80	C1	R1	7.4757334309664
80	C4	R1	7.36632221424582
80	C13	R1	7.53138146051631
80	C18	R1	7.05528243550119
80	C15	R1	6.96578428466209
80	C11	R1	7.23840473932508
80	C16	R1	7.37503943134692
80	C8	R1	7.17990909001493
80	C20	R1	7.73470962022584
80	C7	R1	7.36632221424582
81	C23	R1	7.32192809488736
81	C17	R1	7.45121111183233
81	C12	R1	7.467605550083
81	C10	R1	7.01122725542325
81	C3	R1	7.15987133677839
81	C14	R1	7.4594316186373
81	C5	R1	7.34872815423108
81	C9	R1	7.36632221424582
81	C24	R1	7.33985000288462
81	C6	R1	7.4262647547021
81	C21	R1	7.21916852046216
81	C19	R1	7.36632221424582
81	C1	R1	7.49185309632967
81	C22	R1	7.38370429247405
81	C4	R1	7.25738784269265
81	C13	R1	7.49984588708321
81	C18	R1	7.27612440527424
81	C15	R1	7.39231742277876
81	C11	R1	7.24792751344359
81	C16	R1	7.17990909001493
81	C8	R1	7.35755200461808
81	C20	R1	7.37503943134692
81	C7	R1	7.24792751344359
82	C23	R1	7.39231742277876
82	C17	R1	7.25738784269265
82	C12	R1	7.55458885167764
82	C10	R1	7.4178525148859
82	C3	R1	7.05528243550119
82	C14	R1	7.27612440527424
82	C5	R1	7.36632221424582
82	C9	R1	7.2667865406949
82	C24	R1	7.32192809488736
82	C6	R1	7.4594316186373
82	C21	R1	7.25738784269265
82	C19	R1	7.48381577726426
82	C22	R1	7.05528243550119
82	C4	R1	7.33985000288462
82	C13	R1	7.37503943134692
82	C18	R1	6.89481776330794
82	C15	R1	7.03342300153745
82	C16	R1	7.28540221886225
82	C8	R1	6.8703647195834
82	C20	R1	7.4262647547021
82	C7	R1	7.27612440527424
83	C17	R1	7.4594316186373
83	C12	R1	7.54689445988764
83	C10	R1	7.56224242422107
83	C3	R1	7.37503943134692
83	C14	R1	7.36632221424582
83	C5	R1	7.43462822763672
83	C9	R1	7.32192809488736
83	C24	R1	7.49185309632967
83	C6	R1	7.21916852046216
83	C21	R1	7.21916852046216
83	C19	R1	7.21916852046216
83	C1	R1	7.20945336562895
83	C22	R1	6.98868468677217
83	C13	R1	7.22881869049588
83	C18	R1	6.97727992349992
83	C15	R1	7.10852445677817
83	C11	R1	6.93073733756289
83	C16	R1	7.10852445677817
83	C8	R1	7.33091687811462
83	C20	R1	7.35755200461808
83	C7	R1	7.25738784269265
84	C23	R1	6.96578428466209
84	C17	R1	7.14974711950468
84	C12	R1	7.49984588708321
84	C10	R1	7.24792751344359
84	C3	R1	7.33985000288462
84	C14	R1	7.60733031374961
84	C5	R1	7.16992500144231
84	C9	R1	7.44294349584873
84	C24	R1	7.33985000288462
84	C6	R1	7.29462074889163
84	C21	R1	7.33985000288462
84	C19	R1	7.4093909361377
84	C1	R1	7.32192809488736
84	C22	R1	7.12928301694497
84	C4	R1	7.3037807481771
84	C13	R1	7.4262647547021
84	C18	R1	6.8073549220576
84	C15	R1	7.15987133677839
84	C11	R1	7.18982455888002
84	C16	R1	7.39231742277876
84	C8	R1	7.28540221886225
84	C20	R1	7.2667865406949
85	C23	R1	7.37503943134692
85	C17	R1	7.15987133677839
85	C12	R1	7.33091687811462
85	C10	R1	7.23840473932508
85	C3	R1	7.4178525148859
85	C14	R1	7.23840473932508
85	C5	R1	7.4594316186373
85	C9	R1	7.43462822763672
85	C24	R1	7.08746284125034
85	C6	R1	7.34872815423108
85	C21	R1	7.15987133677839
85	C19	R1	7.31288295528436
85	C1	R1	7.05528243550119
85	C22	R1	7.21916852046216
85	C4	R1	7.07681559705083
85	C13	R1	7.24792751344359
85	C18	R1	7.19967234483636
85	C15	R1	7.09803208296053
85	C11	R1	7.01122725542325
85	C16	R1	7.25738784269265
85	C8	R1	7.2667865406949
85	C20	R1	7.28540221886225
85	C7	R1	7.06608919045777
86	C23	R1	7.10852445677817
86	C17	R1	7.33091687811462
86	C12	R1	6.97727992349992
86	C10	R1	7.40087943628218
86	C3	R1	7.4594316186373
86	C14	R1	7.38370429247405
86	C5	R1	7.17990909001493
86	C24	R1	7.28540221886225
86	C6	R1	7.39231742277876
86	C21	R1	7.62205181945638
86	C19	R1	7.01122725542325
86	C1	R1	7.35755200461808
86	C22	R1	7.24792751344359
86	C4	R1	7.37503943134692
86	C13	R1	7.3037807481771
86	C18	R1	7.25738784269265
86	C15	R1	6.94251450533924
86	C11	R1	7.12928301694497
86	C16	R1	7.03342300153745
86	C8	R1	7.39231742277876
86	C20	R1	7.05528243550119
86	C7	R1	7.48381577726426
87	C23	R1	7.28540221886225
87	C17	R1	7.4262647547021
87	C12	R1	7.21916852046216
87	C10	R1	7.29462074889163
87	C3	R1	6.98868468677217
87	C14	R1	7.24792751344359
87	C5	R1	6.85798099512757
87	C24	R1	7.4594316186373
87	C6	R1	7.40087943628218
87	C21	R1	7.19967234483636
87	C1	R1	7.56224242422107
87	C22	R1	7.33091687811462
87	C4	R1	7.05528243550119
87	C13	R1	7.25738784269265
87	C18	R1	7.07681559705083
87	C15	R1	6.89481776330794
87	C11	R1	7.33985000288462
87	C16	R1	7.3037807481771
87	C8	R1	7.22881869049588
87	C20	R1	7.36632221424582
87	C7	R1	7.18982455888002
88	C23	R1	7.55458885167764
88	C17	R1	7.40087943628218
88	C12	R1	7.33985000288462
88	C10	R1	7.29462074889163
88	C3	R1	7.4093909361377
88	C14	R1	7.44294349584873
88	C5	R1	7.59245703726808
88	C24	R1	7.59245703726808
88	C21	R1	7.49984588708321
88	C19	R1	7.35755200461808
88	C1	R1	7.03342300153745
88	C22	R1	7.29462074889163
88	C4	R1	7.37503943134692
88	C13	R1	7.23840473932508
88	C15	R1	7.13955135239879
88	C11	R1	7
88	C16	R1	7.49185309632967
88	C20	R1	7.52356195605701
88	C7	R1	7.33985000288462
89	C23	R1	7.32192809488736
89	C17	R1	7.38370429247405
89	C12	R1	7.45121111183233
89	C10	R1	7.27612440527424
89	C3	R1	7.37503943134692
89	C14	R1	7.22881869049588
89	C5	R1	7.56985560833095
89	C24	R1	7.16992500144231
89	C6	R1	7.40087943628218
89	C21	R1	7.32192809488736
89	C19	R1	7.32192809488736
89	C1	R1	7.14974711950468
89	C22	R1	7.18982455888002
89	C4	R1	7.39231742277876
89	C18	R1	6.97727992349992
89	C11	R1	7.10852445677817
89	C16	R1	6.98868468677217
89	C8	R1	7.08746284125034
89	C20	R1	7.40087943628218
89	C7	R1	7.5077946401987
90	C23	R1	7.25738784269265
90	C17	R1	7.4262647547021
90	C10	R1	7.2667865406949
90	C3	R1	7.14974711950468
90	C14	R1	7.54689445988764
90	C5	R1	7.4178525148859
90	C9	R1	7.49984588708321
90	C24	R1	7.5077946401987
90	C6	R1	7.31288295528436
90	C21	R1	7.40087943628218
90	C19	R1	7.31288295528436
90	C1	R1	7.24792751344359
90	C22	R1	7.10852445677817
90	C4	R1	7.11894107272351
90	C13	R1	7.71424551766612
90	C18	R1	7.14974711950468
90	C11	R1	7.07681559705083
90	C16	R1	6.84549005094437
90	C8	R1	7.32192809488736
90	C20	R1	7.19967234483636
90	C7	R1	7.4757334309664
91	C23	R1	7.09803208296053
91	C17	R1	7.07681559705083
91	C12	R1	7.36632221424582
91	C10	R1	7.52356195605701
91	C3	R1	7.22881869049588
91	C14	R1	7.32192809488736
91	C5	R1	7.29462074889163
91	C9	R1	7.37503943134692
91	C24	R1	7.33985000288462
91	C6	R1	7.22881869049588
91	C21	R1	7.4093909361377
91	C1	R1	7.08746284125034
91	C22	R1	7.31288295528436
91	C4	R1	7.17990909001493
91	C13	R1	7.58496250072116
91	C18	R1	7.32192809488736
91	C15	R1	7.33091687811462
91	C11	R1	7
91	C16	R1	6.75488750216347
91	C8	R1	7.5077946401987
91	C20	R1	7.33985000288462
91	C7	R1	6.97727992349992
92	C23	R1	7.33091687811462
92	C12	R1	7.21916852046216
92	C10	R1	7.36632221424582
92	C3	R1	7.19967234483636
92	C14	R1	7.27612440527424
92	C5	R1	7.49984588708321
92	C9	R1	7.33091687811462
92	C24	R1	7.38370429247405
92	C21	R1	7.40087943628218
92	C1	R1	7.4757334309664
92	C22	R1	7.16992500144231
92	C4	R1	7.32192809488736
92	C13	R1	7.31288295528436
92	C18	R1	7.03342300153745
92	C11	R1	7.16992500144231
92	C16	R1	7.20945336562895
92	C8	R1	7.40087943628218
92	C20	R1	7.10852445677817
92	C7	R1	7.01122725542325
93	C23	R1	7.20945336562895
93	C17	R1	7.52356195605701
93	C12	R1	7.4093909361377
93	C10	R1	7.31288295528436
93	C3	R1	7.28540221886225
93	C5	R1	7.65821148275179
93	C9	R1	7.21916852046216
93	C24	R1	7.51569983828404
93	C6	R1	7.27612440527424
93	C19	R1	7.31288295528436
93	C1	R1	7.29462074889163
93	C22	R1	7.53138146051631
93	C4	R1	7.39231742277876
93	C13	R1	7.07681559705083
93	C18	R1	7.11894107272351
93	C15	R1	7.09803208296053
93	C11	R1	7.05528243550119
93	C16	R1	6.90689059560852
93	C8	R1	7.19967234483636
93	C20	R1	7.2667865406949
93	C7	R1	7.25738784269265
94	C23	R1	7.19967234483636
94	C17	R1	7.07681559705083
94	C12	R1	7.33091687811462
94	C10	R1	7.09803208296053
94	C3	R1	7.15987133677839
94	C14	R1	7.36632221424582
94	C5	R1	7.3037807481771
94	C24	R1	7.3037807481771
94	C6	R1	7.28540221886225
94	C21	R1	7.31288295528436
94	C19	R1	7.19967234483636
94	C1	R1	7.12928301694497
94	C22	R1	7.43462822763672
94	C4	R1	7.14974711950468
94	C13	R1	7.33985000288462
94	C18	R1	6.98868468677217
94	C15	R1	7.31288295528436
94	C11	R1	6.91886323727459
94	C16	R1	7.08746284125034
94	C8	R1	7.21916852046216
94	C20	R1	7.59991284218713
95	C23	R1	7
95	C17	R1	7.22881869049588
95	C12	R1	7.22881869049588
95	C3	R1	7.48381577726426
95	C14	R1	7.27612440527424
95	C5	R1	7.4757334309664
95	C9	R1	7.11894107272351
95	C24	R1	6.94251450533924
95	C6	R1	7.28540221886225
95	C19	R1	7.12928301694497
95	C1	R1	6.91886323727459
95	C22	R1	7.49185309632967
95	C4	R1	7.2667865406949
95	C13	R1	7.29462074889163
95	C18	R1	6.96578428466209
95	C15	R1	7.56985560833095
95	C8	R1	7.56224242422107
95	C20	R1	7.52356195605701
95	C7	R1	7.44294349584873
96	C23	R1	7.51569983828404
96	C17	R1	7.31288295528436
96	C12	R1	7.5077946401987
96	C10	R1	6.78135971352466
96	C3	R1	6.93073733756289
96	C14	R1	7.35755200461808
96	C9	R1	6.94251450533924
96	C24	R1	7.35755200461808
96	C6	R1	6.96578428466209
96	C21	R1	7.33091687811462
96	C19	R1	7.29462074889163
96	C1	R1	7.33091687811462
96	C22	R1	7.63662462054365
96	C4	R1	7.52356195605701
96	C13	R1	7.16992500144231
96	C18	R1	7.05528243550119
96	C15	R1	7.2667865406949
96	C11	R1	6.98868468677217
96	C16	R1	7.20945336562895
96	C8	R1	7.37503943134692
[truncated: 14,601 more rows]
