# Supplementary material for: Stochastic modelling of single-cell gene expression adaptation reveals non-genomic contribution to evolution of tumor subclones
Source: bioRxiv. 2024 Apr 20:2024.04.17.588869. Preprint. [Version 1] doi: 10.1101/2024.04.17.588869 (PMC11071284; doi:10.1101/2024.04.17.588869)
Supplement: Supplement 2 [file media-2.zip › Supplementary Files/Simulated Data/Adaptive_Simulation/tr_1.1_sq_.15_r_200_a_1.csv]

gene	species	replicate	exprval
1	C23	R1	7.39231742277876
1	C17	R1	7.43462822763672
1	C12	R1	7.59245703726808
1	C10	R1	7.44294349584873
1	C3	R1	7.29462074889163
1	C14	R1	7.29462074889163
1	C5	R1	7.59991284218713
1	C9	R1	7.19967234483636
1	C6	R1	7.49185309632967
1	C21	R1	7.03342300153745
1	C19	R1	7.45121111183233
1	C1	R1	7.35755200461808
1	C22	R1	7.12928301694497
1	C4	R1	7.22881869049588
1	C13	R1	7.34872815423108
1	C18	R1	7.02236781302845
1	C15	R1	7.06608919045777
1	C16	R1	7.13955135239879
1	C8	R1	7.10852445677817
1	C20	R1	7.19967234483636
2	C17	R1	7
2	C12	R1	7.53138146051631
2	C10	R1	6.82017896241519
2	C14	R1	7.21916852046216
2	C5	R1	7.58496250072116
2	C24	R1	7.08746284125034
2	C6	R1	7.40087943628218
2	C21	R1	6.95419631038687
2	C19	R1	7.49185309632967
2	C1	R1	7.11894107272351
2	C22	R1	7.09803208296053
2	C4	R1	7.11894107272351
2	C13	R1	7.33985000288462
2	C18	R1	7.18982455888002
2	C15	R1	7.19967234483636
2	C11	R1	7.10852445677817
2	C16	R1	6.88264304936184
2	C8	R1	7.49185309632967
2	C20	R1	7.48381577726426
2	C7	R1	7.23840473932508
3	C23	R1	7.22881869049588
3	C17	R1	7.33091687811462
3	C12	R1	7.4757334309664
3	C10	R1	7.31288295528436
3	C3	R1	7.06608919045777
3	C14	R1	7.49984588708321
3	C5	R1	7.17990909001493
3	C9	R1	7.24792751344359
3	C24	R1	7.4093909361377
3	C6	R1	7.34872815423108
3	C21	R1	7.04439411935845
3	C19	R1	7.4093909361377
3	C1	R1	7.17990909001493
3	C22	R1	7.10852445677817
3	C4	R1	7.16992500144231
3	C13	R1	7.10852445677817
3	C18	R1	7.22881869049588
3	C11	R1	7.467605550083
3	C16	R1	7.08746284125034
3	C8	R1	7.25738784269265
3	C20	R1	7.51569983828404
3	C7	R1	7.53138146051631
4	C23	R1	7.08746284125034
4	C17	R1	7.17990909001493
4	C10	R1	7.14974711950468
4	C3	R1	7.18982455888002
4	C14	R1	7.49984588708321
4	C5	R1	7.05528243550119
4	C9	R1	7.35755200461808
4	C24	R1	7.25738784269265
4	C6	R1	7.37503943134692
4	C21	R1	7.29462074889163
4	C19	R1	7.18982455888002
4	C1	R1	7.4262647547021
4	C22	R1	7.19967234483636
4	C4	R1	7.28540221886225
4	C13	R1	7.65105169117893
4	C15	R1	7.34872815423108
4	C16	R1	7.23840473932508
4	C8	R1	7.33985000288462
4	C20	R1	7.31288295528436
4	C7	R1	7.38370429247405
5	C23	R1	7.2667865406949
5	C17	R1	7.13955135239879
5	C12	R1	6.97727992349992
5	C10	R1	7.49185309632967
5	C3	R1	7.32192809488736
5	C14	R1	7.28540221886225
5	C5	R1	7.44294349584873
5	C9	R1	7.39231742277876
5	C24	R1	7.36632221424582
5	C6	R1	7.07681559705083
5	C21	R1	7.24792751344359
5	C19	R1	7.37503943134692
5	C1	R1	7.14974711950468
5	C22	R1	7.4594316186373
5	C4	R1	7.28540221886225
5	C13	R1	7.15987133677839
5	C18	R1	7.4093909361377
5	C15	R1	7.37503943134692
5	C16	R1	7.20945336562895
5	C8	R1	7.35755200461808
5	C20	R1	7.07681559705083
5	C7	R1	7.29462074889163
6	C23	R1	7.32192809488736
6	C17	R1	7.25738784269265
6	C12	R1	7.4093909361377
6	C10	R1	7.34872815423108
6	C3	R1	7.32192809488736
6	C14	R1	7.37503943134692
6	C9	R1	6.93073733756289
6	C24	R1	7.4757334309664
6	C6	R1	7.33985000288462
6	C21	R1	7.14974711950468
6	C19	R1	7.3037807481771
6	C22	R1	7.17990909001493
6	C4	R1	7.13955135239879
6	C13	R1	7.36632221424582
6	C18	R1	7.08746284125034
6	C15	R1	7.18982455888002
6	C11	R1	7.22881869049588
6	C16	R1	7.32192809488736
6	C8	R1	7.44294349584873
6	C20	R1	7.21916852046216
6	C7	R1	7.61470984411521
7	C23	R1	6.93073733756289
7	C17	R1	7.31288295528436
7	C10	R1	7.37503943134692
7	C3	R1	7.21916852046216
7	C14	R1	7.10852445677817
7	C5	R1	7.15987133677839
7	C9	R1	7.25738784269265
7	C24	R1	7.43462822763672
7	C6	R1	7.4178525148859
7	C21	R1	7.15987133677839
7	C19	R1	7.45121111183233
7	C1	R1	7.54689445988764
7	C22	R1	7.06608919045777
7	C4	R1	7.28540221886225
7	C13	R1	7.22881869049588
7	C15	R1	7.20945336562895
7	C11	R1	6.90689059560852
7	C8	R1	7.29462074889163
7	C20	R1	7.48381577726426
7	C7	R1	7.59245703726808
8	C23	R1	7.467605550083
8	C17	R1	7.35755200461808
8	C12	R1	7.01122725542325
8	C10	R1	7.18982455888002
8	C3	R1	7.20945336562895
8	C14	R1	7.33985000288462
8	C5	R1	7.17990909001493
8	C9	R1	7.10852445677817
8	C24	R1	7.55458885167764
8	C6	R1	7.10852445677817
8	C21	R1	7.2667865406949
8	C19	R1	7.15987133677839
8	C1	R1	7.31288295528436
8	C22	R1	7.21916852046216
8	C4	R1	7.54689445988764
8	C13	R1	7.21916852046216
8	C18	R1	7.17990909001493
8	C15	R1	7.35755200461808
8	C11	R1	6.96578428466209
8	C16	R1	7.24792751344359
8	C8	R1	7.27612440527424
8	C20	R1	7.22881869049588
8	C7	R1	7.31288295528436
9	C23	R1	7.28540221886225
9	C17	R1	7.38370429247405
9	C12	R1	7.31288295528436
9	C10	R1	7.23840473932508
9	C14	R1	7.44294349584873
9	C5	R1	7.29462074889163
9	C9	R1	7.08746284125034
9	C24	R1	7.28540221886225
9	C6	R1	7.4594316186373
9	C21	R1	7.24792751344359
9	C19	R1	7.07681559705083
9	C1	R1	7.17990909001493
9	C22	R1	7.39231742277876
9	C4	R1	7.2667865406949
9	C13	R1	7.53138146051631
9	C18	R1	7.04439411935845
9	C11	R1	7.17990909001493
9	C16	R1	7.19967234483636
9	C8	R1	7.28540221886225
9	C20	R1	7.02236781302845
9	C7	R1	7.12928301694497
10	C23	R1	7.33985000288462
10	C12	R1	7.5077946401987
10	C10	R1	7.4594316186373
10	C14	R1	7.12928301694497
10	C24	R1	7.17990909001493
10	C6	R1	7.44294349584873
10	C19	R1	7.33985000288462
10	C1	R1	7
10	C22	R1	7.14974711950468
10	C4	R1	7.31288295528436
10	C13	R1	7.12928301694497
10	C18	R1	7.19967234483636
10	C11	R1	7.06608919045777
10	C16	R1	7.16992500144231
10	C8	R1	7.09803208296053
10	C20	R1	7.28540221886225
10	C7	R1	7.27612440527424
11	C23	R1	7.25738784269265
11	C17	R1	7.07681559705083
11	C12	R1	7.60733031374961
11	C10	R1	7.19967234483636
11	C3	R1	7.37503943134692
11	C5	R1	7.36632221424582
11	C9	R1	7.59245703726808
11	C24	R1	7.49984588708321
11	C6	R1	7.20945336562895
11	C21	R1	6.95419631038687
11	C19	R1	7.20945336562895
11	C1	R1	7.29462074889163
11	C22	R1	7.13955135239879
11	C4	R1	7.17990909001493
11	C13	R1	7.40087943628218
11	C15	R1	7.34872815423108
11	C11	R1	6.97727992349992
11	C8	R1	6.90689059560852
11	C20	R1	7.14974711950468
11	C7	R1	7.10852445677817
12	C23	R1	7.49984588708321
12	C17	R1	7.39231742277876
12	C12	R1	7.35755200461808
12	C10	R1	7.22881869049588
12	C3	R1	6.94251450533924
12	C14	R1	7.4594316186373
12	C5	R1	7.28540221886225
12	C24	R1	7.33091687811462
12	C6	R1	7.62935662007961
12	C21	R1	7.18982455888002
12	C19	R1	7.39231742277876
12	C1	R1	7.4594316186373
12	C22	R1	7.2667865406949
12	C4	R1	7.22881869049588
12	C13	R1	7.28540221886225
12	C18	R1	6.84549005094437
12	C15	R1	7.09803208296053
12	C11	R1	7.33091687811462
12	C16	R1	7.31288295528436
12	C8	R1	7.44294349584873
12	C20	R1	7.34872815423108
12	C7	R1	7.35755200461808
13	C23	R1	7.40087943628218
13	C17	R1	7.51569983828404
13	C12	R1	7.10852445677817
13	C10	R1	7.13955135239879
13	C14	R1	7.4093909361377
13	C5	R1	7.3037807481771
13	C9	R1	7.13955135239879
13	C24	R1	7.33985000288462
13	C6	R1	7.07681559705083
13	C21	R1	7.4594316186373
13	C19	R1	7.4594316186373
13	C22	R1	7.5077946401987
13	C4	R1	7.20945336562895
13	C13	R1	7.19967234483636
13	C18	R1	7.05528243550119
13	C15	R1	7.19967234483636
13	C11	R1	7.21916852046216
13	C16	R1	7.03342300153745
13	C8	R1	7.58496250072116
13	C20	R1	7.29462074889163
13	C7	R1	7.51569983828404
14	C23	R1	7.3037807481771
14	C17	R1	7.4262647547021
14	C12	R1	7.35755200461808
14	C10	R1	7.4262647547021
14	C3	R1	7.3037807481771
14	C14	R1	7.10852445677817
14	C5	R1	7.29462074889163
14	C9	R1	7.39231742277876
14	C24	R1	7.4757334309664
14	C6	R1	7.16992500144231
14	C21	R1	7.14974711950468
14	C1	R1	7.16992500144231
14	C4	R1	7.35755200461808
14	C13	R1	7.16992500144231
14	C18	R1	7.23840473932508
14	C11	R1	7.2667865406949
14	C7	R1	7.28540221886225
15	C23	R1	7.29462074889163
15	C17	R1	7.28540221886225
15	C12	R1	7.31288295528436
15	C3	R1	7.02236781302845
15	C14	R1	7.35755200461808
15	C5	R1	7.23840473932508
15	C9	R1	7.02236781302845
15	C24	R1	7.48381577726426
15	C6	R1	7.17990909001493
15	C21	R1	7.22881869049588
15	C19	R1	7.19967234483636
15	C4	R1	7.37503943134692
15	C13	R1	7.20945336562895
15	C18	R1	7.04439411935845
15	C15	R1	7.19967234483636
15	C11	R1	7.21916852046216
15	C16	R1	7.5077946401987
15	C8	R1	7.15987133677839
15	C7	R1	7.27612440527424
16	C23	R1	7.31288295528436
16	C17	R1	7.49984588708321
16	C12	R1	7.29462074889163
16	C10	R1	7.52356195605701
16	C14	R1	7.28540221886225
16	C5	R1	7.35755200461808
16	C9	R1	7.37503943134692
16	C24	R1	7.24792751344359
16	C6	R1	7.3037807481771
16	C21	R1	7.43462822763672
16	C19	R1	7.39231742277876
16	C1	R1	7.35755200461808
16	C22	R1	6.95419631038687
16	C4	R1	6.90689059560852
16	C13	R1	7.33985000288462
16	C18	R1	7.18982455888002
16	C15	R1	7.31288295528436
16	C11	R1	6.7279204545632
16	C16	R1	7.11894107272351
16	C8	R1	7.28540221886225
16	C20	R1	7.23840473932508
16	C7	R1	7.24792751344359
17	C23	R1	7.13955135239879
17	C17	R1	7.24792751344359
17	C10	R1	7.3037807481771
17	C3	R1	7.45121111183233
17	C14	R1	7.33985000288462
17	C5	R1	7.32192809488736
17	C9	R1	7.40087943628218
17	C24	R1	7.43462822763672
17	C6	R1	7.23840473932508
17	C21	R1	7.32192809488736
17	C1	R1	7.28540221886225
17	C22	R1	7.62935662007961
17	C4	R1	7.09803208296053
17	C18	R1	7.01122725542325
17	C15	R1	7.10852445677817
17	C11	R1	7.12928301694497
17	C16	R1	7.12928301694497
17	C20	R1	7.53138146051631
17	C7	R1	7.09803208296053
18	C23	R1	7.52356195605701
18	C17	R1	7.64385618977472
18	C12	R1	7.56985560833095
18	C10	R1	7.33091687811462
18	C3	R1	7.32192809488736
18	C14	R1	7.28540221886225
18	C5	R1	7.4262647547021
18	C9	R1	7.10852445677817
18	C24	R1	7.3037807481771
18	C6	R1	7.18982455888002
18	C21	R1	7.24792751344359
18	C19	R1	7.39231742277876
18	C1	R1	6.91886323727459
18	C22	R1	7.24792751344359
18	C4	R1	7.3037807481771
18	C13	R1	7.467605550083
18	C18	R1	7.21916852046216
18	C15	R1	7.31288295528436
18	C16	R1	7.11894107272351
18	C8	R1	7.4262647547021
18	C20	R1	7.33985000288462
18	C7	R1	7.55458885167764
19	C23	R1	7.33985000288462
19	C17	R1	7.17990909001493
19	C12	R1	7.34872815423108
19	C10	R1	7.49185309632967
19	C3	R1	7.56224242422107
19	C14	R1	7.18982455888002
19	C5	R1	7.44294349584873
19	C9	R1	7.19967234483636
19	C24	R1	7.38370429247405
19	C6	R1	7.40087943628218
19	C21	R1	7.31288295528436
19	C19	R1	7.28540221886225
19	C1	R1	7.31288295528436
19	C22	R1	7.18982455888002
19	C4	R1	7.21916852046216
19	C13	R1	7.04439411935845
19	C15	R1	7.04439411935845
19	C16	R1	7.20945336562895
19	C8	R1	7.53915881110803
19	C20	R1	7.43462822763672
19	C7	R1	7.13955135239879
20	C23	R1	7.01122725542325
20	C17	R1	7.14974711950468
20	C12	R1	7.19967234483636
20	C10	R1	7.10852445677817
20	C3	R1	7.4178525148859
20	C14	R1	7.2667865406949
20	C5	R1	7.36632221424582
20	C6	R1	7.58496250072116
20	C21	R1	7.21916852046216
20	C19	R1	7.23840473932508
20	C22	R1	7.5077946401987
20	C4	R1	7.37503943134692
20	C13	R1	7.33985000288462
20	C18	R1	7.29462074889163
20	C15	R1	7.22881869049588
20	C11	R1	7.24792751344359
20	C16	R1	6.96578428466209
20	C8	R1	7.37503943134692
20	C20	R1	7.49984588708321
20	C7	R1	7.05528243550119
21	C23	R1	7.43462822763672
21	C12	R1	7.31288295528436
21	C10	R1	7.44294349584873
21	C3	R1	7.33091687811462
21	C14	R1	7.40087943628218
21	C5	R1	7.4178525148859
21	C9	R1	7.36632221424582
21	C24	R1	7.08746284125034
21	C6	R1	7.16992500144231
21	C21	R1	7.28540221886225
21	C19	R1	7.11894107272351
21	C1	R1	7.32192809488736
21	C4	R1	7.3037807481771
21	C13	R1	7.4178525148859
21	C18	R1	7.31288295528436
21	C15	R1	7.22881869049588
21	C11	R1	7.08746284125034
21	C16	R1	7.35755200461808
21	C8	R1	7.4093909361377
21	C20	R1	6.90689059560852
21	C7	R1	7.44294349584873
22	C23	R1	7.35755200461808
22	C17	R1	7.02236781302845
22	C12	R1	7.12928301694497
22	C10	R1	7.22881869049588
22	C3	R1	7.24792751344359
22	C14	R1	7.34872815423108
22	C5	R1	6.94251450533924
22	C24	R1	7.33091687811462
22	C6	R1	7.34872815423108
22	C21	R1	7.20945336562895
22	C19	R1	7.11894107272351
22	C1	R1	7.11894107272351
22	C22	R1	7.35755200461808
22	C4	R1	7.49185309632967
22	C18	R1	7.37503943134692
22	C15	R1	7.34872815423108
22	C11	R1	7.31288295528436
22	C16	R1	7.14974711950468
22	C8	R1	7.39231742277876
22	C20	R1	7.37503943134692
22	C7	R1	7.06608919045777
23	C23	R1	7.467605550083
23	C12	R1	7.28540221886225
23	C10	R1	7.59991284218713
23	C3	R1	7.07681559705083
23	C14	R1	7.54689445988764
23	C5	R1	7.2667865406949
23	C9	R1	7.34872815423108
23	C24	R1	7.32192809488736
23	C6	R1	7.24792751344359
23	C19	R1	7.25738784269265
23	C1	R1	7.31288295528436
23	C4	R1	7.04439411935845
23	C13	R1	6.98868468677217
23	C18	R1	7.35755200461808
23	C15	R1	7.05528243550119
23	C11	R1	7.37503943134692
23	C8	R1	7.32192809488736
23	C20	R1	7.29462074889163
23	C7	R1	7.24792751344359
24	C23	R1	7.4178525148859
24	C17	R1	7.44294349584873
24	C12	R1	7.53915881110803
24	C10	R1	7.52356195605701
24	C3	R1	7.10852445677817
24	C14	R1	7.04439411935845
24	C5	R1	7.17990909001493
24	C9	R1	7.36632221424582
24	C24	R1	7.12928301694497
24	C6	R1	7.31288295528436
24	C21	R1	7.3037807481771
24	C19	R1	7.20945336562895
24	C1	R1	7.27612440527424
24	C4	R1	7.4757334309664
24	C13	R1	7.15987133677839
24	C18	R1	7.14974711950468
24	C15	R1	7.27612440527424
24	C11	R1	7.20945336562895
24	C16	R1	7.11894107272351
24	C8	R1	7.69348695749933
24	C20	R1	7.09803208296053
24	C7	R1	7.31288295528436
25	C23	R1	7.33091687811462
25	C17	R1	7.45121111183233
25	C12	R1	7.18982455888002
25	C10	R1	7.12928301694497
25	C3	R1	7.39231742277876
25	C14	R1	7.11894107272351
25	C5	R1	7.40087943628218
25	C9	R1	7.21916852046216
25	C24	R1	7.25738784269265
25	C6	R1	7.43462822763672
25	C19	R1	7.4262647547021
25	C22	R1	7.4178525148859
25	C4	R1	7.33985000288462
25	C13	R1	7.27612440527424
25	C18	R1	6.89481776330794
25	C15	R1	7.11894107272351
25	C11	R1	6.98868468677217
25	C16	R1	6.93073733756289
25	C8	R1	7.31288295528436
25	C20	R1	7.53138146051631
25	C7	R1	7.38370429247405
26	C23	R1	7.48381577726426
26	C17	R1	7.27612440527424
26	C12	R1	7.14974711950468
26	C10	R1	7.40087943628218
26	C3	R1	7.34872815423108
26	C14	R1	7.05528243550119
26	C5	R1	7.22881869049588
26	C9	R1	7.24792751344359
26	C24	R1	7.23840473932508
26	C6	R1	7.49185309632967
26	C21	R1	7.56985560833095
26	C19	R1	7.59245703726808
26	C1	R1	7.74819284958946
26	C22	R1	7.10852445677817
26	C4	R1	7.27612440527424
26	C13	R1	7.19967234483636
26	C18	R1	7.18982455888002
26	C15	R1	7.10852445677817
26	C16	R1	7.14974711950468
26	C8	R1	7.18982455888002
26	C20	R1	7.38370429247405
26	C7	R1	6.98868468677217
27	C23	R1	7.09803208296053
27	C17	R1	7.63662462054365
27	C12	R1	7.31288295528436
27	C10	R1	7.25738784269265
27	C3	R1	6.97727992349992
27	C14	R1	7.20945336562895
27	C9	R1	7.3037807481771
27	C24	R1	7.21916852046216
27	C6	R1	7.12928301694497
27	C21	R1	7.09803208296053
27	C19	R1	7.43462822763672
27	C1	R1	7.12928301694497
27	C22	R1	7.33985000288462
27	C4	R1	7.38370429247405
27	C13	R1	7.35755200461808
27	C18	R1	7.28540221886225
27	C15	R1	7.38370429247405
27	C11	R1	7.19967234483636
27	C16	R1	7.45121111183233
27	C8	R1	7.29462074889163
27	C20	R1	7.48381577726426
27	C7	R1	7.09803208296053
28	C23	R1	7.34872815423108
28	C17	R1	7.28540221886225
28	C12	R1	7.23840473932508
28	C10	R1	7.53138146051631
28	C3	R1	7.56224242422107
28	C14	R1	7.55458885167764
28	C5	R1	7.29462074889163
28	C9	R1	7.48381577726426
28	C6	R1	7.28540221886225
28	C21	R1	7.53138146051631
28	C19	R1	7.4262647547021
28	C1	R1	7.4757334309664
28	C22	R1	7.18982455888002
28	C4	R1	7.58496250072116
28	C13	R1	7.13955135239879
28	C15	R1	7.23840473932508
28	C11	R1	7.11894107272351
28	C16	R1	7.24792751344359
28	C8	R1	7.32192809488736
28	C20	R1	7.39231742277876
28	C7	R1	7.2667865406949
29	C23	R1	7.33091687811462
29	C17	R1	7.40087943628218
29	C12	R1	7.22881869049588
29	C10	R1	7.33985000288462
29	C3	R1	7.35755200461808
29	C14	R1	7.22881869049588
29	C5	R1	7.24792751344359
29	C9	R1	7.34872815423108
29	C24	R1	7.32192809488736
29	C6	R1	7.4262647547021
29	C21	R1	7.57742882803575
29	C19	R1	7.49185309632967
29	C1	R1	7.4594316186373
29	C22	R1	7.40087943628218
29	C4	R1	7.22881869049588
29	C13	R1	7.44294349584873
29	C18	R1	7.32192809488736
29	C15	R1	7.06608919045777
29	C11	R1	6.93073733756289
29	C16	R1	7.11894107272351
29	C8	R1	7.32192809488736
29	C20	R1	7.15987133677839
29	C7	R1	7.2667865406949
30	C23	R1	7.2667865406949
30	C17	R1	7.49984588708321
30	C12	R1	7.43462822763672
30	C10	R1	7.24792751344359
30	C3	R1	7.25738784269265
30	C14	R1	7.37503943134692
30	C5	R1	7.09803208296053
30	C9	R1	7.02236781302845
30	C24	R1	7.56985560833095
30	C6	R1	7.10852445677817
30	C21	R1	7.4757334309664
30	C19	R1	7.4262647547021
30	C1	R1	7.34872815423108
30	C4	R1	7.40087943628218
30	C13	R1	7.49984588708321
30	C18	R1	7.36632221424582
30	C15	R1	6.90689059560852
30	C11	R1	6.98868468677217
30	C16	R1	6.74146698640115
30	C8	R1	7.22881869049588
30	C20	R1	7.53915881110803
30	C7	R1	7.23840473932508
31	C23	R1	7.54689445988764
31	C17	R1	7.39231742277876
31	C10	R1	7.49984588708321
31	C3	R1	7.56985560833095
31	C14	R1	7.3037807481771
31	C5	R1	7.35755200461808
31	C9	R1	7.20945336562895
31	C24	R1	7.22881869049588
31	C6	R1	7.49984588708321
31	C21	R1	7.17990909001493
31	C19	R1	7.15987133677839
31	C1	R1	7.27612440527424
31	C22	R1	7.29462074889163
31	C4	R1	7.53138146051631
31	C13	R1	7.25738784269265
31	C18	R1	7.10852445677817
31	C15	R1	7.09803208296053
31	C11	R1	7.06608919045777
31	C16	R1	6.91886323727459
31	C8	R1	7.44294349584873
31	C20	R1	7.37503943134692
31	C7	R1	6.93073733756289
32	C23	R1	7.21916852046216
32	C17	R1	7.53915881110803
32	C12	R1	7.04439411935845
32	C10	R1	7.17990909001493
32	C3	R1	7.36632221424582
32	C14	R1	7.32192809488736
32	C5	R1	7.34872815423108
32	C9	R1	7.38370429247405
32	C24	R1	7.43462822763672
32	C6	R1	7.24792751344359
32	C21	R1	7.31288295528436
32	C19	R1	7.21916852046216
32	C1	R1	7.14974711950468
32	C22	R1	7.40087943628218
32	C4	R1	7.27612440527424
32	C13	R1	7.49185309632967
32	C18	R1	6.78135971352466
32	C15	R1	7.21916852046216
32	C11	R1	7.43462822763672
32	C16	R1	7.22881869049588
32	C8	R1	7.56224242422107
32	C20	R1	7.36632221424582
33	C23	R1	7.23840473932508
33	C17	R1	7.27612440527424
33	C12	R1	7.56985560833095
33	C10	R1	7.19967234483636
33	C14	R1	7.10852445677817
33	C5	R1	7.33985000288462
33	C9	R1	7.27612440527424
33	C24	R1	7.11894107272351
33	C6	R1	7.20945336562895
33	C21	R1	7.4262647547021
33	C19	R1	7.24792751344359
33	C1	R1	7.23840473932508
33	C22	R1	7.18982455888002
33	C4	R1	7.4594316186373
33	C13	R1	7.3037807481771
33	C18	R1	7.18982455888002
33	C15	R1	7.02236781302845
33	C11	R1	7.33985000288462
33	C16	R1	7
33	C8	R1	7.31288295528436
33	C20	R1	7.39231742277876
33	C7	R1	7.16992500144231
34	C17	R1	7.4757334309664
34	C12	R1	7.31288295528436
34	C10	R1	7.60733031374961
34	C3	R1	7.40087943628218
34	C14	R1	7.18982455888002
34	C5	R1	7.11894107272351
34	C9	R1	7.06608919045777
34	C24	R1	7.43462822763672
34	C21	R1	7.52356195605701
34	C19	R1	7.4262647547021
34	C1	R1	7.38370429247405
34	C22	R1	7.13955135239879
34	C4	R1	7.21916852046216
34	C13	R1	7.07681559705083
34	C18	R1	7.16992500144231
34	C11	R1	7.28540221886225
34	C16	R1	7.23840473932508
34	C8	R1	7.43462822763672
34	C20	R1	7.56224242422107
34	C7	R1	7.14974711950468
35	C23	R1	7.18982455888002
35	C17	R1	7.59245703726808
35	C12	R1	7.05528243550119
35	C10	R1	7.21916852046216
35	C3	R1	7.18982455888002
35	C14	R1	7.34872815423108
35	C5	R1	7.01122725542325
35	C9	R1	7.15987133677839
35	C24	R1	7.05528243550119
35	C6	R1	7.33985000288462
35	C21	R1	6.96578428466209
35	C1	R1	7.56224242422107
35	C22	R1	7.3037807481771
35	C4	R1	7.19967234483636
35	C18	R1	7.32192809488736
35	C15	R1	7.58496250072116
35	C11	R1	7.19967234483636
35	C16	R1	7.06608919045777
35	C8	R1	7.15987133677839
35	C20	R1	7.28540221886225
35	C7	R1	7.2667865406949
36	C23	R1	7.33091687811462
36	C12	R1	7.27612440527424
36	C10	R1	7.45121111183233
36	C3	R1	7.14974711950468
36	C14	R1	7.08746284125034
36	C5	R1	7.15987133677839
36	C9	R1	7.22881869049588
36	C24	R1	7.40087943628218
36	C6	R1	7.44294349584873
36	C21	R1	7.20945336562895
36	C19	R1	7.13955135239879
36	C22	R1	7.29462074889163
36	C4	R1	7.45121111183233
36	C13	R1	7.29462074889163
36	C18	R1	7.01122725542325
36	C15	R1	7.31288295528436
36	C11	R1	7.08746284125034
36	C16	R1	7.29462074889163
37	C23	R1	7.33091687811462
37	C17	R1	7.18982455888002
37	C12	R1	7.22881869049588
37	C10	R1	7.4757334309664
37	C3	R1	7.36632221424582
37	C14	R1	6.89481776330794
37	C5	R1	7.25738784269265
37	C9	R1	7.61470984411521
37	C24	R1	7.16992500144231
37	C19	R1	7.04439411935845
37	C1	R1	7.48381577726426
37	C22	R1	7.53915881110803
37	C4	R1	7.4262647547021
37	C13	R1	7.33985000288462
37	C18	R1	7.18982455888002
37	C15	R1	7.14974711950468
37	C11	R1	7.21916852046216
37	C16	R1	7.17990909001493
37	C8	R1	7.22881869049588
37	C20	R1	7.38370429247405
38	C23	R1	7.49185309632967
38	C17	R1	7.18982455888002
38	C12	R1	7.2667865406949
38	C10	R1	7.09803208296053
38	C3	R1	7.4262647547021
38	C14	R1	7.43462822763672
38	C5	R1	7.27612440527424
38	C9	R1	7.32192809488736
38	C24	R1	7.37503943134692
38	C6	R1	7.03342300153745
38	C21	R1	7.24792751344359
38	C19	R1	7.12928301694497
38	C22	R1	7.35755200461808
38	C4	R1	7.12928301694497
38	C13	R1	7.38370429247405
38	C18	R1	7.13955135239879
38	C15	R1	7.17990909001493
38	C11	R1	7.27612440527424
38	C16	R1	7.18982455888002
38	C8	R1	7.32192809488736
38	C20	R1	7.18982455888002
38	C7	R1	7.467605550083
39	C23	R1	7.4093909361377
39	C17	R1	7.33985000288462
39	C12	R1	7.23840473932508
39	C10	R1	7.32192809488736
39	C3	R1	7.4757334309664
39	C14	R1	7.32192809488736
39	C5	R1	7.18982455888002
39	C9	R1	7.12928301694497
39	C6	R1	7.24792751344359
39	C21	R1	7.33091687811462
39	C19	R1	7.34872815423108
39	C1	R1	7.34872815423108
39	C22	R1	7.3037807481771
39	C4	R1	7.05528243550119
39	C13	R1	7.467605550083
39	C18	R1	7.33985000288462
39	C15	R1	7.12928301694497
39	C11	R1	7.32192809488736
39	C16	R1	6.94251450533924
39	C8	R1	7.20945336562895
39	C20	R1	7.25738784269265
39	C7	R1	7.33091687811462
40	C17	R1	7.21916852046216
40	C12	R1	7.44294349584873
40	C3	R1	7.48381577726426
40	C14	R1	7.4178525148859
40	C5	R1	7.4757334309664
40	C9	R1	7.467605550083
40	C24	R1	7.37503943134692
40	C6	R1	7.40087943628218
40	C21	R1	7.44294349584873
40	C19	R1	7.4178525148859
40	C1	R1	7.33985000288462
40	C22	R1	7.34872815423108
40	C4	R1	7.39231742277876
40	C13	R1	7.32192809488736
40	C18	R1	7.4178525148859
40	C15	R1	7.3037807481771
40	C11	R1	7.13955135239879
40	C8	R1	7.4178525148859
40	C20	R1	7.24792751344359
40	C7	R1	7.33091687811462
41	C23	R1	7.3037807481771
41	C17	R1	7.21916852046216
41	C12	R1	7.27612440527424
41	C10	R1	7.33985000288462
41	C3	R1	7.07681559705083
41	C14	R1	7.13955135239879
41	C5	R1	7.4594316186373
41	C9	R1	7.21916852046216
41	C24	R1	7.52356195605701
41	C6	R1	7.14974711950468
41	C21	R1	7.12928301694497
41	C19	R1	7.19967234483636
41	C1	R1	7.22881869049588
41	C22	R1	7.01122725542325
41	C4	R1	7.35755200461808
41	C15	R1	7.29462074889163
41	C11	R1	7.06608919045777
41	C16	R1	7.15987133677839
41	C8	R1	7.39231742277876
41	C7	R1	7.53138146051631
42	C23	R1	7.23840473932508
42	C17	R1	7.23840473932508
42	C12	R1	7.13955135239879
42	C10	R1	7.43462822763672
42	C3	R1	7.06608919045777
42	C14	R1	7.32192809488736
42	C5	R1	7.38370429247405
42	C9	R1	7.4178525148859
42	C24	R1	7
42	C6	R1	7.11894107272351
42	C21	R1	7.31288295528436
42	C19	R1	7.5077946401987
42	C1	R1	7.22881869049588
42	C22	R1	7.33091687811462
42	C4	R1	7.40087943628218
42	C13	R1	6.94251450533924
42	C18	R1	6.65821148275179
42	C15	R1	6.95419631038687
42	C16	R1	7.4262647547021
42	C8	R1	7.06608919045777
42	C7	R1	7.03342300153745
43	C23	R1	7.48381577726426
43	C17	R1	7.08746284125034
43	C12	R1	7.2667865406949
43	C10	R1	7.34872815423108
43	C3	R1	7.4262647547021
43	C14	R1	7.24792751344359
43	C5	R1	7.36632221424582
43	C9	R1	7.16992500144231
43	C24	R1	7.14974711950468
43	C6	R1	7.05528243550119
43	C19	R1	7.10852445677817
43	C1	R1	7.35755200461808
43	C22	R1	7.4757334309664
43	C13	R1	7.3037807481771
43	C18	R1	7.11894107272351
43	C11	R1	7.04439411935845
43	C8	R1	7.49185309632967
43	C20	R1	6.94251450533924
43	C7	R1	7.44294349584873
44	C23	R1	7.5077946401987
44	C17	R1	7.39231742277876
44	C12	R1	7.35755200461808
44	C10	R1	7.06608919045777
44	C3	R1	7.4178525148859
44	C14	R1	7.35755200461808
44	C5	R1	7.25738784269265
44	C9	R1	7.08746284125034
44	C24	R1	7.38370429247405
44	C6	R1	7.48381577726426
44	C21	R1	7.32192809488736
44	C19	R1	7.39231742277876
44	C1	R1	7.63662462054365
44	C22	R1	7.12928301694497
44	C4	R1	7.14974711950468
44	C13	R1	7.21916852046216
44	C18	R1	7.09803208296053
44	C15	R1	7.10852445677817
44	C11	R1	7.14974711950468
44	C16	R1	6.90689059560852
44	C7	R1	7.38370429247405
45	C23	R1	7.467605550083
45	C12	R1	7.33985000288462
45	C10	R1	7.4262647547021
45	C3	R1	7.03342300153745
45	C14	R1	7.28540221886225
45	C5	R1	7.4757334309664
45	C6	R1	7.36632221424582
45	C21	R1	7.38370429247405
45	C19	R1	7.54689445988764
45	C1	R1	7.23840473932508
45	C22	R1	7.32192809488736
45	C4	R1	7.23840473932508
45	C13	R1	7.33091687811462
45	C18	R1	7.17990909001493
45	C15	R1	6.97727992349992
45	C11	R1	7.59245703726808
45	C8	R1	7.467605550083
45	C20	R1	7.58496250072116
45	C7	R1	7
46	C23	R1	7.19967234483636
46	C17	R1	7.11894107272351
46	C12	R1	7.25738784269265
46	C10	R1	7.34872815423108
46	C3	R1	7.38370429247405
46	C5	R1	7.4178525148859
46	C9	R1	7.49984588708321
46	C24	R1	7.35755200461808
46	C6	R1	7.28540221886225
46	C21	R1	7.37503943134692
46	C19	R1	7.20945336562895
46	C1	R1	7.04439411935845
46	C4	R1	7.43462822763672
46	C13	R1	7.19967234483636
46	C18	R1	6.93073733756289
46	C15	R1	7.04439411935845
46	C11	R1	7.4093909361377
46	C16	R1	7.16992500144231
46	C8	R1	7.37503943134692
46	C20	R1	7.24792751344359
46	C7	R1	7.29462074889163
47	C23	R1	7.37503943134692
47	C17	R1	6.83289001416474
47	C10	R1	7.32192809488736
47	C3	R1	7.09803208296053
47	C14	R1	7.15987133677839
47	C5	R1	7.21916852046216
47	C9	R1	7.34872815423108
47	C24	R1	7.37503943134692
47	C21	R1	7.37503943134692
47	C19	R1	7.3037807481771
47	C1	R1	7.25738784269265
47	C22	R1	7.35755200461808
47	C4	R1	7.22881869049588
47	C18	R1	7.38370429247405
47	C15	R1	7.05528243550119
47	C11	R1	7.3037807481771
47	C16	R1	7.38370429247405
47	C8	R1	7.49984588708321
47	C7	R1	7.23840473932508
48	C23	R1	7.49984588708321
48	C17	R1	7.20945336562895
48	C12	R1	7.54689445988764
48	C10	R1	7.49185309632967
48	C3	R1	7.13955135239879
48	C14	R1	7.19967234483636
48	C5	R1	7.17990909001493
48	C9	R1	7.18982455888002
48	C6	R1	7.28540221886225
48	C21	R1	7.25738784269265
48	C19	R1	7.15987133677839
48	C1	R1	7.49185309632967
48	C22	R1	7.4093909361377
48	C4	R1	7.21916852046216
48	C18	R1	7.33985000288462
48	C15	R1	7.21916852046216
48	C11	R1	6.93073733756289
48	C16	R1	7.03342300153745
48	C8	R1	7.12928301694497
48	C20	R1	7.61470984411521
48	C7	R1	7.12928301694497
49	C23	R1	7.37503943134692
49	C17	R1	7.53138146051631
49	C12	R1	7.27612440527424
49	C10	R1	7.28540221886225
49	C3	R1	7.20945336562895
49	C14	R1	7.35755200461808
49	C5	R1	7.33985000288462
49	C9	R1	7
49	C24	R1	7.28540221886225
49	C6	R1	7.04439411935845
49	C21	R1	7.39231742277876
49	C19	R1	7.15987133677839
49	C1	R1	7.18982455888002
49	C22	R1	7.66533591718518
49	C4	R1	7.18982455888002
49	C13	R1	7.45121111183233
49	C18	R1	7.2667865406949
49	C11	R1	6.89481776330794
49	C16	R1	7.32192809488736
49	C8	R1	7.01122725542325
49	C20	R1	7.27612440527424
49	C7	R1	7.3037807481771
50	C23	R1	7.15987133677839
50	C17	R1	7.05528243550119
50	C12	R1	7.29462074889163
50	C10	R1	7.27612440527424
50	C3	R1	7.25738784269265
50	C14	R1	7.07681559705083
50	C5	R1	7.57742882803575
50	C9	R1	7.4757334309664
50	C24	R1	7.13955135239879
50	C21	R1	7.32192809488736
50	C19	R1	7.31288295528436
50	C1	R1	7.53138146051631
50	C22	R1	7.36632221424582
50	C4	R1	7.55458885167764
50	C13	R1	7.25738784269265
50	C18	R1	6.96578428466209
50	C15	R1	6.98868468677217
50	C11	R1	7.13955135239879
50	C16	R1	7.09803208296053
50	C8	R1	7.31288295528436
50	C20	R1	7.36632221424582
50	C7	R1	7.14974711950468
51	C23	R1	7.70043971814109
51	C12	R1	7.09803208296053
51	C10	R1	7.12928301694497
51	C3	R1	7.36632221424582
51	C14	R1	7.33091687811462
51	C9	R1	7.2667865406949
51	C24	R1	7.10852445677817
51	C6	R1	7.45121111183233
51	C21	R1	7.25738784269265
51	C19	R1	7.25738784269265
51	C22	R1	7.19967234483636
51	C4	R1	7.40087943628218
51	C13	R1	7.40087943628218
51	C18	R1	7.05528243550119
51	C15	R1	7.04439411935845
51	C11	R1	7.06608919045777
51	C16	R1	7.15987133677839
51	C8	R1	7.49185309632967
51	C20	R1	7.25738784269265
51	C7	R1	7.59991284218713
52	C23	R1	7.34872815423108
52	C17	R1	7.32192809488736
52	C12	R1	7.39231742277876
52	C10	R1	7.15987133677839
52	C3	R1	7.11894107272351
52	C14	R1	7.49984588708321
52	C5	R1	7.33985000288462
52	C9	R1	7.44294349584873
52	C24	R1	7.44294349584873
52	C6	R1	7.34872815423108
52	C21	R1	7.29462074889163
52	C19	R1	7.35755200461808
52	C1	R1	7.76818432477693
52	C22	R1	7.16992500144231
52	C4	R1	6.97727992349992
52	C13	R1	7.59245703726808
52	C18	R1	6.8703647195834
52	C15	R1	7.28540221886225
52	C11	R1	6.83289001416474
52	C16	R1	7.24792751344359
52	C8	R1	7.37503943134692
52	C20	R1	7.35755200461808
52	C7	R1	7.31288295528436
53	C17	R1	7.20945336562895
53	C12	R1	7.32192809488736
53	C10	R1	7.02236781302845
53	C3	R1	7.22881869049588
53	C14	R1	7.53138146051631
53	C5	R1	7.36632221424582
53	C9	R1	7.18982455888002
53	C24	R1	7.13955135239879
53	C6	R1	7.32192809488736
53	C19	R1	7.28540221886225
53	C1	R1	7.5077946401987
53	C4	R1	7.45121111183233
53	C13	R1	7.4262647547021
53	C18	R1	7.4093909361377
53	C15	R1	7.44294349584873
53	C11	R1	6.85798099512757
53	C8	R1	7.19967234483636
53	C20	R1	7.4262647547021
53	C7	R1	7.4262647547021
54	C23	R1	7.34872815423108
54	C17	R1	7.38370429247405
54	C12	R1	7.11894107272351
54	C14	R1	7.29462074889163
54	C5	R1	7.29462074889163
54	C9	R1	7.4093909361377
54	C6	R1	7.3037807481771
54	C21	R1	7.19967234483636
54	C19	R1	7.28540221886225
54	C1	R1	7.32192809488736
54	C22	R1	7.28540221886225
54	C4	R1	7.6724253419715
54	C13	R1	7.49984588708321
54	C15	R1	7.22881869049588
54	C11	R1	7.14974711950468
54	C16	R1	7.14974711950468
54	C20	R1	7.60733031374961
54	C7	R1	7.36632221424582
55	C23	R1	7.22881869049588
55	C17	R1	7.34872815423108
55	C12	R1	7.23840473932508
55	C10	R1	7.39231742277876
55	C3	R1	7.18982455888002
55	C14	R1	7.4594316186373
55	C9	R1	7.13955135239879
55	C24	R1	7.57742882803575
55	C19	R1	7
55	C1	R1	7.43462822763672
55	C22	R1	7.4093909361377
55	C4	R1	7.18982455888002
55	C13	R1	7.38370429247405
55	C18	R1	7.03342300153745
55	C11	R1	7.09803208296053
55	C16	R1	7.4178525148859
55	C20	R1	7.11894107272351
55	C7	R1	7.2667865406949
56	C17	R1	7.45121111183233
56	C12	R1	7.65105169117893
56	C10	R1	7.40087943628218
56	C3	R1	7.33091687811462
56	C5	R1	7.28540221886225
56	C9	R1	7.18982455888002
56	C24	R1	7.21916852046216
56	C6	R1	7.15987133677839
56	C21	R1	7.467605550083
56	C19	R1	7.15987133677839
56	C1	R1	7.31288295528436
56	C4	R1	7.12928301694497
56	C13	R1	7.16992500144231
56	C18	R1	7.07681559705083
56	C15	R1	7.23840473932508
56	C11	R1	7.39231742277876
56	C16	R1	6.90689059560852
56	C20	R1	7.22881869049588
56	C7	R1	7.33985000288462
57	C23	R1	7.49185309632967
57	C17	R1	7.23840473932508
57	C12	R1	7.31288295528436
57	C10	R1	7.14974711950468
57	C3	R1	7.24792751344359
57	C5	R1	7.29462074889163
57	C9	R1	7.23840473932508
57	C24	R1	7.04439411935845
57	C6	R1	7.38370429247405
57	C21	R1	7.08746284125034
57	C19	R1	7.4594316186373
57	C1	R1	7.31288295528436
57	C22	R1	7.20945336562895
57	C13	R1	7.45121111183233
57	C18	R1	7.19967234483636
57	C15	R1	7.4093909361377
57	C11	R1	7.07681559705083
57	C16	R1	7.44294349584873
57	C8	R1	7.4594316186373
57	C20	R1	7.60733031374961
57	C7	R1	7.28540221886225
58	C23	R1	7.14974711950468
58	C17	R1	7.24792751344359
58	C12	R1	7.22881869049588
58	C10	R1	7.2667865406949
58	C3	R1	7.31288295528436
58	C14	R1	7.49185309632967
58	C5	R1	7.12928301694497
58	C9	R1	7.15987133677839
58	C24	R1	7.13955135239879
58	C21	R1	7.07681559705083
58	C19	R1	7.4178525148859
58	C1	R1	7.14974711950468
58	C22	R1	7.3037807481771
58	C4	R1	7.10852445677817
58	C13	R1	7.29462074889163
58	C18	R1	7.13955135239879
58	C15	R1	7.43462822763672
58	C11	R1	7.01122725542325
58	C16	R1	7.34872815423108
58	C20	R1	7.17990909001493
59	C23	R1	7.39231742277876
59	C17	R1	6.85798099512757
59	C12	R1	7.57742882803575
59	C10	R1	7.33091687811462
59	C3	R1	6.93073733756289
59	C14	R1	7.4594316186373
59	C5	R1	7.28540221886225
59	C9	R1	7.25738784269265
59	C24	R1	7.23840473932508
59	C6	R1	7.36632221424582
59	C21	R1	7.22881869049588
59	C1	R1	7.38370429247405
59	C22	R1	6.94251450533924
59	C4	R1	7.16992500144231
59	C13	R1	7.45121111183233
59	C18	R1	7.32192809488736
59	C15	R1	7.3037807481771
59	C11	R1	7.5077946401987
59	C16	R1	7.3037807481771
59	C8	R1	7.3037807481771
59	C20	R1	7.38370429247405
60	C23	R1	7.05528243550119
60	C12	R1	7.15987133677839
60	C10	R1	7.4093909361377
60	C14	R1	7.3037807481771
60	C5	R1	6.8703647195834
60	C9	R1	7.70735913208088
60	C24	R1	7.59991284218713
60	C6	R1	7.04439411935845
60	C21	R1	7.12928301694497
60	C19	R1	7.06608919045777
60	C1	R1	7.29462074889163
60	C22	R1	7.17990909001493
60	C4	R1	7.16992500144231
60	C13	R1	7.27612440527424
60	C18	R1	7
60	C15	R1	6.97727992349992
60	C11	R1	7.25738784269265
60	C16	R1	7.3037807481771
60	C7	R1	7.21916852046216
61	C23	R1	7.4093909361377
61	C17	R1	7.59245703726808
61	C12	R1	7.22881869049588
61	C3	R1	7.14974711950468
61	C5	R1	7.33985000288462
61	C9	R1	7.54689445988764
61	C24	R1	7.19967234483636
61	C6	R1	7.24792751344359
61	C21	R1	7.08746284125034
61	C19	R1	7.34872815423108
61	C1	R1	7.4757334309664
61	C22	R1	7.54689445988764
61	C4	R1	7.34872815423108
61	C13	R1	7.08746284125034
61	C18	R1	7.03342300153745
61	C15	R1	6.76818432477693
61	C11	R1	7.31288295528436
61	C8	R1	7.39231742277876
61	C20	R1	7.43462822763672
61	C7	R1	6.96578428466209
62	C23	R1	7.36632221424582
62	C17	R1	7.4262647547021
62	C12	R1	7.22881869049588
62	C10	R1	7.27612440527424
62	C3	R1	7.11894107272351
62	C14	R1	7.19967234483636
62	C9	R1	7.35755200461808
62	C24	R1	7.45121111183233
62	C6	R1	7.18982455888002
62	C21	R1	7.40087943628218
62	C19	R1	7.3037807481771
62	C22	R1	7.20945336562895
62	C4	R1	7.31288295528436
62	C18	R1	7.15987133677839
62	C15	R1	6.6724253419715
62	C11	R1	7.16992500144231
62	C16	R1	6.97727992349992
62	C8	R1	7.25738784269265
62	C20	R1	7.33091687811462
62	C7	R1	7.24792751344359
63	C17	R1	7.07681559705083
63	C12	R1	7.10852445677817
63	C3	R1	7.4594316186373
63	C14	R1	7.33091687811462
63	C9	R1	7.33091687811462
63	C24	R1	7.4594316186373
63	C6	R1	7.03342300153745
63	C21	R1	7.4262647547021
63	C19	R1	7.15987133677839
63	C1	R1	7.29462074889163
63	C22	R1	7.3037807481771
63	C4	R1	7.04439411935845
63	C13	R1	7.29462074889163
63	C18	R1	7.23840473932508
63	C15	R1	7.31288295528436
63	C11	R1	7.14974711950468
63	C16	R1	7.15987133677839
63	C20	R1	7.03342300153745
63	C7	R1	7.33985000288462
64	C23	R1	7.15987133677839
64	C17	R1	7.25738784269265
64	C12	R1	7.29462074889163
64	C10	R1	7.58496250072116
64	C3	R1	7.36632221424582
64	C14	R1	7.35755200461808
64	C5	R1	7.38370429247405
64	C9	R1	7.18982455888002
64	C24	R1	7.39231742277876
64	C6	R1	7.31288295528436
64	C21	R1	7.13955135239879
64	C19	R1	6.98868468677217
64	C1	R1	7.14974711950468
64	C22	R1	7.19967234483636
64	C4	R1	7.24792751344359
64	C13	R1	7.2667865406949
64	C18	R1	7.45121111183233
64	C15	R1	6.85798099512757
64	C11	R1	7.16992500144231
64	C16	R1	7.40087943628218
64	C8	R1	7.2667865406949
64	C20	R1	7.27612440527424
64	C7	R1	7.36632221424582
65	C23	R1	7.20945336562895
65	C17	R1	7.55458885167764
65	C12	R1	7.33091687811462
65	C3	R1	7.25738784269265
65	C14	R1	7.09803208296053
65	C5	R1	7.34872815423108
65	C9	R1	7.33091687811462
65	C24	R1	7.49984588708321
65	C6	R1	7.4093909361377
65	C21	R1	7.28540221886225
65	C19	R1	7.20945336562895
65	C22	R1	7.4178525148859
65	C4	R1	7.56985560833095
65	C13	R1	7.22881869049588
65	C18	R1	7.12928301694497
65	C15	R1	7.14974711950468
65	C11	R1	7.20945336562895
65	C16	R1	7.12928301694497
65	C8	R1	7.15987133677839
65	C20	R1	7.32192809488736
66	C23	R1	7.37503943134692
66	C17	R1	7.29462074889163
66	C10	R1	7.40087943628218
66	C3	R1	7.4594316186373
66	C14	R1	7.29462074889163
66	C5	R1	7.51569983828404
66	C9	R1	7.2667865406949
66	C24	R1	7.14974711950468
66	C6	R1	7.20945336562895
66	C21	R1	7.40087943628218
66	C19	R1	7.17990909001493
66	C1	R1	7.4757334309664
66	C22	R1	7.3037807481771
66	C13	R1	7.18982455888002
66	C15	R1	7.11894107272351
66	C11	R1	7.16992500144231
66	C16	R1	6.98868468677217
66	C8	R1	7.24792751344359
67	C23	R1	7.24792751344359
67	C17	R1	7.40087943628218
67	C12	R1	7.28540221886225
67	C10	R1	7.63662462054365
67	C3	R1	7.11894107272351
67	C14	R1	7.23840473932508
67	C5	R1	7.2667865406949
67	C9	R1	7.38370429247405
67	C24	R1	7.36632221424582
67	C6	R1	7
67	C21	R1	7.09803208296053
67	C19	R1	7.2667865406949
67	C1	R1	7.06608919045777
67	C22	R1	7.3037807481771
67	C4	R1	7.31288295528436
67	C13	R1	7.20945336562895
67	C18	R1	7.11894107272351
67	C15	R1	6.96578428466209
67	C11	R1	7.01122725542325
67	C16	R1	7.22881869049588
67	C8	R1	7.17990909001493
67	C20	R1	7.20945336562895
67	C7	R1	7.04439411935845
68	C23	R1	7.4262647547021
68	C17	R1	7.32192809488736
68	C12	R1	7.28540221886225
68	C10	R1	7.13955135239879
68	C3	R1	7.4093909361377
68	C14	R1	7.37503943134692
68	C5	R1	7.17990909001493
68	C9	R1	7.32192809488736
68	C24	R1	7.38370429247405
68	C6	R1	7.21916852046216
68	C21	R1	7.39231742277876
68	C19	R1	7.21916852046216
68	C1	R1	7.14974711950468
68	C22	R1	7.4178525148859
68	C4	R1	6.90689059560852
68	C13	R1	7.2667865406949
68	C18	R1	7.07681559705083
68	C15	R1	7.11894107272351
68	C11	R1	7.01122725542325
68	C16	R1	7.16992500144231
68	C8	R1	7.69348695749933
68	C20	R1	7.14974711950468
68	C7	R1	7.02236781302845
69	C23	R1	7.15987133677839
69	C12	R1	7.25738784269265
69	C10	R1	7.53915881110803
69	C3	R1	7.31288295528436
69	C5	R1	6.97727992349992
69	C9	R1	7.4178525148859
69	C24	R1	7.40087943628218
69	C6	R1	7.13955135239879
69	C21	R1	7.37503943134692
69	C19	R1	7.23840473932508
69	C1	R1	7.09803208296053
69	C22	R1	7.36632221424582
69	C4	R1	7.29462074889163
69	C13	R1	7.4093909361377
69	C18	R1	7.04439411935845
69	C15	R1	7.01122725542325
69	C11	R1	7.45121111183233
69	C16	R1	7.24792751344359
69	C8	R1	7.3037807481771
69	C20	R1	7.51569983828404
70	C17	R1	7.28540221886225
70	C12	R1	6.85798099512757
70	C10	R1	7.4262647547021
70	C3	R1	7.12928301694497
70	C14	R1	7.15987133677839
70	C5	R1	7.18982455888002
70	C9	R1	7.38370429247405
70	C24	R1	7.2667865406949
70	C6	R1	7.29462074889163
70	C21	R1	7.55458885167764
70	C19	R1	7.53138146051631
70	C1	R1	7.25738784269265
70	C22	R1	7.45121111183233
70	C4	R1	7.29462074889163
70	C13	R1	7.52356195605701
70	C18	R1	7.17990909001493
70	C15	R1	7.13955135239879
70	C11	R1	7.31288295528436
70	C16	R1	7.36632221424582
70	C8	R1	7.15987133677839
70	C20	R1	7.07681559705083
70	C7	R1	7.22881869049588
71	C23	R1	7.65105169117893
71	C17	R1	7.19967234483636
71	C12	R1	7.2667865406949
71	C10	R1	7.19967234483636
71	C3	R1	7.16992500144231
71	C14	R1	7.31288295528436
71	C5	R1	7.33985000288462
71	C9	R1	7.20945336562895
71	C24	R1	7.37503943134692
71	C6	R1	7.13955135239879
71	C21	R1	7.4178525148859
71	C19	R1	7.33091687811462
71	C1	R1	7.54689445988764
71	C22	R1	7.09803208296053
71	C4	R1	7.4178525148859
71	C13	R1	7.15987133677839
71	C18	R1	6.89481776330794
71	C15	R1	7.33985000288462
71	C11	R1	7.11894107272351
71	C16	R1	6.88264304936184
71	C8	R1	7.56224242422107
71	C20	R1	7.4178525148859
71	C7	R1	7.53915881110803
72	C23	R1	7.2667865406949
72	C17	R1	7.21916852046216
72	C12	R1	7.28540221886225
72	C10	R1	7.27612440527424
72	C3	R1	7.44294349584873
72	C14	R1	7.39231742277876
72	C5	R1	7.33985000288462
72	C9	R1	7.27612440527424
72	C24	R1	7.33091687811462
72	C6	R1	7.33985000288462
72	C21	R1	7.15987133677839
72	C19	R1	6.96578428466209
72	C4	R1	7.25738784269265
72	C13	R1	7.5077946401987
72	C18	R1	6.95419631038687
72	C15	R1	7.23840473932508
72	C11	R1	7.11894107272351
72	C16	R1	7.33091687811462
72	C8	R1	7.59245703726808
72	C20	R1	7.37503943134692
72	C7	R1	7.23840473932508
73	C23	R1	7.33091687811462
73	C17	R1	7.4757334309664
73	C12	R1	7.4178525148859
73	C3	R1	7.21916852046216
73	C14	R1	7.40087943628218
73	C5	R1	7.32192809488736
73	C9	R1	7.43462822763672
73	C24	R1	7.33091687811462
73	C6	R1	7.17990909001493
73	C21	R1	7.14974711950468
73	C19	R1	7.58496250072116
73	C1	R1	7.56985560833095
73	C22	R1	7.23840473932508
73	C4	R1	7.24792751344359
73	C13	R1	7.2667865406949
73	C18	R1	7.2667865406949
73	C15	R1	7.03342300153745
73	C11	R1	7.21916852046216
73	C16	R1	7.14974711950468
73	C8	R1	7.3037807481771
73	C20	R1	7.28540221886225
74	C23	R1	7.18982455888002
74	C17	R1	7.11894107272351
74	C12	R1	7.14974711950468
74	C10	R1	7.3037807481771
74	C14	R1	7.12928301694497
74	C5	R1	7.07681559705083
74	C9	R1	7.35755200461808
74	C6	R1	7.37503943134692
74	C21	R1	7.24792751344359
74	C19	R1	7.27612440527424
74	C1	R1	7.22881869049588
74	C22	R1	7.37503943134692
74	C4	R1	7.51569983828404
74	C13	R1	7.43462822763672
74	C18	R1	7.25738784269265
74	C15	R1	7.35755200461808
74	C11	R1	7.12928301694497
74	C16	R1	7.10852445677817
74	C8	R1	7.29462074889163
74	C20	R1	7.12928301694497
74	C7	R1	7.15987133677839
75	C23	R1	7.33985000288462
75	C17	R1	7.36632221424582
75	C12	R1	7.3037807481771
75	C10	R1	7.62935662007961
75	C14	R1	7.25738784269265
75	C5	R1	7.14974711950468
75	C9	R1	7.31288295528436
75	C24	R1	7.44294349584873
75	C6	R1	7.33985000288462
75	C21	R1	7.13955135239879
75	C19	R1	7.03342300153745
75	C1	R1	6.96578428466209
75	C22	R1	7.49984588708321
75	C4	R1	7.23840473932508
75	C13	R1	7.15987133677839
75	C18	R1	7.33091687811462
75	C15	R1	7.27612440527424
75	C11	R1	7.15987133677839
75	C16	R1	7.43462822763672
75	C8	R1	7.467605550083
75	C20	R1	7.27612440527424
75	C7	R1	7.59991284218713
76	C23	R1	7.49984588708321
76	C17	R1	7.59991284218713
76	C12	R1	7.25738784269265
76	C10	R1	7.38370429247405
76	C3	R1	7.34872815423108
76	C14	R1	7.04439411935845
76	C5	R1	7.09803208296053
76	C9	R1	7.09803208296053
76	C24	R1	7.08746284125034
76	C6	R1	7.467605550083
76	C21	R1	7.31288295528436
76	C19	R1	7.45121111183233
76	C1	R1	7
76	C22	R1	7.24792751344359
76	C4	R1	7.29462074889163
76	C13	R1	7.4594316186373
76	C18	R1	7.27612440527424
76	C15	R1	7.18982455888002
76	C11	R1	6.89481776330794
76	C16	R1	6.93073733756289
76	C8	R1	7.2667865406949
76	C20	R1	7.16992500144231
76	C7	R1	7.16992500144231
77	C23	R1	7.14974711950468
77	C17	R1	7.03342300153745
77	C10	R1	7.12928301694497
77	C3	R1	7.02236781302845
77	C14	R1	7.33985000288462
77	C5	R1	7.31288295528436
77	C9	R1	7.49185309632967
77	C24	R1	7.17990909001493
77	C6	R1	7.25738784269265
77	C21	R1	7.49185309632967
77	C19	R1	7.5077946401987
77	C1	R1	7.39231742277876
77	C22	R1	7.18982455888002
77	C4	R1	7.32192809488736
77	C13	R1	7.25738784269265
77	C18	R1	7.14974711950468
77	C15	R1	7
77	C11	R1	7.2667865406949
77	C16	R1	7.09803208296053
77	C8	R1	7.39231742277876
77	C20	R1	7.39231742277876
78	C23	R1	7.34872815423108
78	C17	R1	7.5077946401987
78	C3	R1	7.4262647547021
78	C14	R1	7.09803208296053
78	C5	R1	7.11894107272351
78	C24	R1	7.22881869049588
78	C21	R1	7.34872815423108
78	C19	R1	7.2667865406949
78	C1	R1	7.23840473932508
78	C22	R1	7.35755200461808
78	C4	R1	7.48381577726426
78	C13	R1	7.24792751344359
78	C18	R1	7.04439411935845
78	C15	R1	7.32192809488736
78	C11	R1	6.7279204545632
78	C16	R1	7.23840473932508
78	C8	R1	7.03342300153745
78	C20	R1	7.27612440527424
79	C17	R1	7.17990909001493
79	C10	R1	7.36632221424582
79	C3	R1	7.4757334309664
79	C14	R1	7.36632221424582
79	C5	R1	7.04439411935845
79	C9	R1	7.62205181945638
79	C24	R1	7.17990909001493
79	C6	R1	7.2667865406949
79	C21	R1	7.17990909001493
79	C19	R1	7.21916852046216
79	C1	R1	7.4178525148859
79	C4	R1	7.19967234483636
79	C13	R1	7.11894107272351
79	C18	R1	7.03342300153745
79	C15	R1	7.2667865406949
79	C11	R1	6.85798099512757
79	C16	R1	7.36632221424582
79	C8	R1	7.39231742277876
79	C20	R1	7.12928301694497
80	C23	R1	7.06608919045777
80	C17	R1	7.07681559705083
80	C12	R1	7.24792751344359
80	C10	R1	7.35755200461808
80	C3	R1	7.37503943134692
80	C14	R1	7.20945336562895
80	C9	R1	7.53915881110803
80	C24	R1	7.467605550083
80	C6	R1	7.20945336562895
80	C21	R1	7.44294349584873
80	C1	R1	7.43462822763672
80	C22	R1	7.4178525148859
80	C4	R1	7.467605550083
80	C13	R1	7.33985000288462
80	C18	R1	6.7279204545632
80	C15	R1	7.05528243550119
80	C11	R1	7.06608919045777
80	C16	R1	7.21916852046216
80	C8	R1	7.15987133677839
80	C20	R1	7.40087943628218
80	C7	R1	7.33985000288462
81	C23	R1	7.27612440527424
81	C17	R1	7.21916852046216
81	C12	R1	7.38370429247405
81	C10	R1	7.06608919045777
81	C14	R1	7.2667865406949
81	C5	R1	7.28540221886225
81	C9	R1	7.2667865406949
81	C24	R1	7.32192809488736
81	C6	R1	7.49185309632967
81	C21	R1	7.4262647547021
81	C19	R1	7.17990909001493
81	C1	R1	7.23840473932508
81	C22	R1	7.43462822763672
81	C4	R1	7.4262647547021
81	C13	R1	7.4093909361377
81	C15	R1	7.02236781302845
81	C16	R1	6.90689059560852
81	C8	R1	7.4757334309664
81	C20	R1	7.66533591718518
81	C7	R1	7.39231742277876
82	C23	R1	7.21916852046216
82	C17	R1	7.27612440527424
82	C10	R1	7.4178525148859
82	C3	R1	7.23840473932508
82	C14	R1	7.17990909001493
82	C5	R1	7.28540221886225
82	C9	R1	7.29462074889163
82	C24	R1	7.33985000288462
82	C6	R1	7.4178525148859
82	C21	R1	7.44294349584873
82	C19	R1	7.19967234483636
82	C1	R1	7.20945336562895
82	C22	R1	7.22881869049588
82	C4	R1	7.23840473932508
82	C13	R1	6.91886323727459
82	C18	R1	7.18982455888002
82	C15	R1	7.24792751344359
82	C11	R1	7.31288295528436
82	C16	R1	7.14974711950468
82	C8	R1	7.10852445677817
82	C20	R1	7.34872815423108
82	C7	R1	7.44294349584873
83	C17	R1	7.4757334309664
83	C12	R1	7.37503943134692
83	C10	R1	7.3037807481771
83	C3	R1	7.40087943628218
83	C14	R1	7.24792751344359
83	C5	R1	7.43462822763672
83	C9	R1	7.17990909001493
83	C6	R1	7.33985000288462
83	C21	R1	7.27612440527424
83	C19	R1	7.21916852046216
83	C1	R1	7.34872815423108
83	C22	R1	7.37503943134692
83	C4	R1	7.4757334309664
83	C13	R1	7.2667865406949
83	C18	R1	7.29462074889163
83	C15	R1	7.05528243550119
83	C11	R1	7.08746284125034
83	C16	R1	6.94251450533924
83	C8	R1	7.39231742277876
83	C20	R1	7.32192809488736
83	C7	R1	7.27612440527424
84	C23	R1	7.16992500144231
84	C17	R1	7.20945336562895
84	C12	R1	7.10852445677817
84	C10	R1	7.4594316186373
84	C3	R1	7.31288295528436
84	C14	R1	7.43462822763672
84	C5	R1	7.20945336562895
84	C9	R1	7.55458885167764
84	C24	R1	7.39231742277876
84	C6	R1	7.11894107272351
84	C21	R1	7.12928301694497
84	C19	R1	7.33091687811462
84	C1	R1	7.14974711950468
84	C22	R1	7.40087943628218
84	C4	R1	7.14974711950468
84	C13	R1	7.4594316186373
84	C18	R1	6.98868468677217
84	C15	R1	7.36632221424582
84	C11	R1	7.10852445677817
84	C16	R1	6.97727992349992
84	C8	R1	7.52356195605701
84	C20	R1	7.4262647547021
85	C23	R1	7.14974711950468
85	C17	R1	7.40087943628218
85	C12	R1	7.20945336562895
85	C10	R1	7.28540221886225
85	C3	R1	7.36632221424582
85	C14	R1	7.33985000288462
85	C5	R1	7.29462074889163
85	C9	R1	7.4178525148859
85	C6	R1	7.06608919045777
85	C19	R1	7.53915881110803
85	C1	R1	7.38370429247405
85	C22	R1	7.467605550083
85	C4	R1	7.16992500144231
85	C13	R1	7.45121111183233
85	C18	R1	7.12928301694497
85	C15	R1	7.10852445677817
85	C11	R1	7.44294349584873
85	C16	R1	6.91886323727459
85	C8	R1	7.2667865406949
85	C7	R1	7.52356195605701
86	C23	R1	7.16992500144231
86	C17	R1	7.4262647547021
86	C12	R1	7.28540221886225
86	C10	R1	7.17990909001493
86	C14	R1	7.09803208296053
86	C9	R1	7.2667865406949
86	C24	R1	7.49185309632967
86	C6	R1	7.13955135239879
86	C21	R1	7.52356195605701
86	C19	R1	7.33985000288462
86	C1	R1	7.57742882803575
86	C4	R1	7.2667865406949
86	C13	R1	7.16992500144231
86	C18	R1	7.16992500144231
86	C15	R1	6.98868468677217
86	C11	R1	6.96578428466209
86	C16	R1	7.32192809488736
86	C8	R1	7.2667865406949
86	C20	R1	7.35755200461808
86	C7	R1	7.16992500144231
87	C23	R1	7.14974711950468
87	C17	R1	7.18982455888002
87	C12	R1	7.24792751344359
87	C10	R1	7.36632221424582
87	C3	R1	7.3037807481771
87	C14	R1	7.2667865406949
87	C5	R1	7.27612440527424
87	C9	R1	7.11894107272351
87	C24	R1	7.4262647547021
87	C6	R1	7.27612440527424
87	C21	R1	7.22881869049588
87	C19	R1	7.54689445988764
87	C22	R1	7.62205181945638
87	C4	R1	7.45121111183233
87	C18	R1	7.11894107272351
87	C15	R1	7.20945336562895
87	C11	R1	7.27612440527424
87	C16	R1	7.19967234483636
87	C8	R1	7.29462074889163
87	C20	R1	7.33091687811462
87	C7	R1	7.11894107272351
88	C23	R1	7.16992500144231
88	C17	R1	7.19967234483636
88	C12	R1	7.36632221424582
88	C10	R1	7.10852445677817
88	C3	R1	7.25738784269265
88	C14	R1	7.35755200461808
88	C9	R1	7.4093909361377
88	C6	R1	7.58496250072116
88	C21	R1	7.34872815423108
88	C19	R1	7.4262647547021
88	C1	R1	6.98868468677217
88	C22	R1	6.91886323727459
88	C13	R1	7.25738784269265
88	C18	R1	7.24792751344359
88	C15	R1	7.24792751344359
88	C11	R1	7.10852445677817
88	C16	R1	7.32192809488736
88	C8	R1	7.14974711950468
88	C20	R1	7.43462822763672
88	C7	R1	7.28540221886225
89	C23	R1	7.56224242422107
89	C17	R1	6.97727992349992
89	C12	R1	7.36632221424582
89	C10	R1	7.09803208296053
89	C3	R1	7.23840473932508
89	C14	R1	7.18982455888002
89	C5	R1	7.467605550083
89	C9	R1	7.48381577726426
89	C24	R1	7.3037807481771
89	C6	R1	7.25738784269265
89	C19	R1	7.27612440527424
89	C1	R1	7.15987133677839
89	C4	R1	7.20945336562895
89	C13	R1	7.11894107272351
89	C18	R1	7.33985000288462
89	C11	R1	6.6724253419715
89	C16	R1	7.17990909001493
89	C8	R1	7.4262647547021
89	C20	R1	7.25738784269265
89	C7	R1	7.44294349584873
90	C23	R1	7.16992500144231
90	C17	R1	7.35755200461808
90	C12	R1	7.14974711950468
90	C10	R1	7.29462074889163
90	C3	R1	7.28540221886225
90	C5	R1	7.38370429247405
90	C9	R1	7.20945336562895
90	C24	R1	7.39231742277876
90	C6	R1	7.40087943628218
90	C21	R1	7.29462074889163
90	C19	R1	7.15987133677839
90	C1	R1	7.24792751344359
90	C22	R1	7.36632221424582
90	C4	R1	7.37503943134692
90	C13	R1	7.4594316186373
90	C18	R1	7.13955135239879
90	C15	R1	7.21916852046216
90	C11	R1	7.10852445677817
90	C16	R1	7.13955135239879
90	C8	R1	7.24792751344359
90	C20	R1	7.38370429247405
90	C7	R1	7.4178525148859
91	C23	R1	7.45121111183233
91	C17	R1	7.14974711950468
91	C12	R1	7.25738784269265
91	C3	R1	7.23840473932508
91	C14	R1	7.53138146051631
91	C5	R1	7.32192809488736
91	C9	R1	7.35755200461808
91	C24	R1	7.3037807481771
91	C6	R1	7.22881869049588
91	C21	R1	7.32192809488736
91	C19	R1	7.44294349584873
91	C1	R1	7.31288295528436
91	C4	R1	7.19967234483636
91	C13	R1	7.05528243550119
91	C18	R1	6.89481776330794
91	C15	R1	7.05528243550119
91	C11	R1	6.85798099512757
91	C16	R1	6.88264304936184
91	C20	R1	7.21916852046216
91	C7	R1	7.2667865406949
92	C23	R1	7.2667865406949
92	C17	R1	7.14974711950468
92	C12	R1	7.32192809488736
92	C10	R1	7.34872815423108
92	C3	R1	7.43462822763672
92	C14	R1	7.25738784269265
92	C5	R1	7.13955135239879
92	C9	R1	7.38370429247405
92	C24	R1	7.16992500144231
92	C6	R1	7.31288295528436
92	C21	R1	7.49185309632967
92	C19	R1	7.34872815423108
92	C1	R1	6.96578428466209
92	C22	R1	7.37503943134692
92	C13	R1	7.4594316186373
92	C18	R1	7.17990909001493
92	C15	R1	7.38370429247405
92	C11	R1	7.10852445677817
92	C16	R1	6.8703647195834
92	C8	R1	7.56224242422107
92	C20	R1	7.33091687811462
93	C23	R1	7.6724253419715
93	C17	R1	7.18982455888002
93	C12	R1	7.4178525148859
93	C14	R1	6.95419631038687
93	C5	R1	7.3037807481771
93	C9	R1	7.24792751344359
93	C21	R1	7.35755200461808
93	C19	R1	7.38370429247405
93	C1	R1	7.34872815423108
93	C22	R1	7.49984588708321
93	C4	R1	7.57742882803575
93	C13	R1	7.24792751344359
93	C18	R1	7.24792751344359
93	C15	R1	7.04439411935845
93	C11	R1	7.16992500144231
93	C20	R1	7.40087943628218
93	C7	R1	7.35755200461808
94	C17	R1	7.24792751344359
94	C12	R1	7.45121111183233
94	C10	R1	7.20945336562895
94	C3	R1	7.15987133677839
94	C14	R1	7.53915881110803
94	C5	R1	7.38370429247405
94	C9	R1	7.38370429247405
94	C24	R1	7.35755200461808
94	C6	R1	7.39231742277876
94	C21	R1	7.21916852046216
94	C19	R1	7.27612440527424
94	C1	R1	7.13955135239879
94	C22	R1	7.4093909361377
94	C4	R1	7.28540221886225
94	C18	R1	7.36632221424582
94	C15	R1	7.33091687811462
94	C11	R1	7.03342300153745
94	C16	R1	7.09803208296053
94	C8	R1	7.4594316186373
94	C20	R1	7.40087943628218
94	C7	R1	7.2667865406949
95	C23	R1	7.27612440527424
95	C17	R1	7.33091687811462
95	C12	R1	7.49185309632967
95	C10	R1	7.09803208296053
95	C3	R1	7.25738784269265
95	C14	R1	7.2667865406949
95	C5	R1	7.34872815423108
95	C9	R1	7.4178525148859
95	C24	R1	7.25738784269265
95	C6	R1	7.36632221424582
95	C21	R1	7.35755200461808
95	C19	R1	7.59245703726808
95	C1	R1	7.22881869049588
95	C22	R1	7.5077946401987
95	C13	R1	7.4262647547021
95	C18	R1	7.15987133677839
95	C15	R1	6.8703647195834
95	C11	R1	7.33091687811462
95	C8	R1	7.4262647547021
95	C20	R1	7.77478705960117
96	C23	R1	7.11894107272351
96	C17	R1	7.24792751344359
96	C12	R1	7.29462074889163
96	C10	R1	7.51569983828404
96	C14	R1	7.18982455888002
96	C5	R1	7.39231742277876
96	C9	R1	7.25738784269265
96	C24	R1	7.08746284125034
96	C6	R1	7.62205181945638
96	C21	R1	7.31288295528436
96	C19	R1	7.01122725542325
96	C1	R1	7.14974711950468
96	C22	R1	7.10852445677817
96	C4	R1	6.84549005094437
96	C13	R1	7.21916852046216
96	C18	R1	7.07681559705083
96	C15	R1	7.08746284125034
96	C11	R1	7.22881869049588
96	C16	R1	7.19967234483636
96	C8	R1	7.36632221424582
96	C7	R1	7.45121111183233
97	C23	R1	7.27612440527424
97	C17	R1	7.09803208296053
97	C12	R1	7.4262647547021
97	C10	R1	7.28540221886225
97	C3	R1	7.4093909361377
97	C14	R1	7.45121111183233
97	C5	R1	7.63662462054365
97	C9	R1	7.38370429247405
97	C24	R1	7.35755200461808
97	C6	R1	7.17990909001493
97	C21	R1	7.4178525148859
97	C19	R1	7.15987133677839
97	C1	R1	7.4757334309664
97	C22	R1	7.27612440527424
97	C4	R1	7.21916852046216
97	C13	R1	7.23840473932508
97	C18	R1	6.83289001416474
97	C15	R1	7.21916852046216
[truncated: 14,571 more rows]
