# Supplementary material for: Stochastic modelling of single-cell gene expression adaptation reveals non-genomic contribution to evolution of tumor subclones
Source: bioRxiv. 2024 Apr 20:2024.04.17.588869. Preprint. [Version 1] doi: 10.1101/2024.04.17.588869 (PMC11071284; doi:10.1101/2024.04.17.588869)
Supplement: Supplement 2 [file media-2.zip › Supplementary Files/Simulated Data/Adaptive_Simulation/tr_1.1_sq_.15_r_100_a_8.csv]

gene	species	replicate	exprval
1	C23	R1	7.45121111183233
1	C17	R1	7.32192809488736
1	C12	R1	7.2667865406949
1	C10	R1	7.467605550083
1	C3	R1	7.20945336562895
1	C14	R1	7.40087943628218
1	C5	R1	6.97727992349992
1	C9	R1	7.31288295528436
1	C24	R1	7.15987133677839
1	C6	R1	7.31288295528436
1	C21	R1	7.53915881110803
1	C19	R1	7.29462074889163
1	C22	R1	7.70735913208088
1	C4	R1	7.2667865406949
1	C18	R1	7.37503943134692
1	C15	R1	7.17990909001493
1	C11	R1	7.25738784269265
1	C16	R1	7.09803208296053
1	C8	R1	7.63662462054365
1	C20	R1	7.19967234483636
1	C7	R1	7.59991284218713
2	C23	R1	7.54689445988764
2	C17	R1	7.40087943628218
2	C12	R1	6.98868468677217
2	C10	R1	7.02236781302845
2	C3	R1	7.21916852046216
2	C14	R1	7.27612440527424
2	C9	R1	7.13955135239879
2	C24	R1	7.31288295528436
2	C6	R1	7.56985560833095
2	C21	R1	7.29462074889163
2	C19	R1	7.25738784269265
2	C1	R1	7.32192809488736
2	C22	R1	7.17990909001493
2	C13	R1	7.05528243550119
2	C18	R1	7.4178525148859
2	C15	R1	7.14974711950468
2	C11	R1	7
2	C16	R1	7.15987133677839
2	C8	R1	7.10852445677817
2	C20	R1	7.39231742277876
2	C7	R1	7.4262647547021
3	C17	R1	7.15987133677839
3	C12	R1	7.06608919045777
3	C10	R1	7.39231742277876
3	C3	R1	7.13955135239879
3	C14	R1	7.6724253419715
3	C5	R1	7.17990909001493
3	C9	R1	7.2667865406949
3	C24	R1	7.35755200461808
3	C6	R1	7.23840473932508
3	C21	R1	6.8703647195834
3	C19	R1	7.45121111183233
3	C22	R1	6.91886323727459
3	C4	R1	7.44294349584873
3	C13	R1	7.4262647547021
3	C18	R1	6.97727992349992
3	C15	R1	7.19967234483636
3	C11	R1	7.20945336562895
3	C16	R1	7.15987133677839
3	C20	R1	7.36632221424582
3	C7	R1	7.3037807481771
4	C23	R1	7.58496250072116
4	C17	R1	7.4178525148859
4	C12	R1	7.34872815423108
4	C3	R1	7.4757334309664
4	C14	R1	7.16992500144231
4	C5	R1	7.467605550083
4	C9	R1	7.3037807481771
4	C24	R1	7.32192809488736
4	C6	R1	7.39231742277876
4	C21	R1	7.09803208296053
4	C19	R1	7.19967234483636
4	C1	R1	7.08746284125034
4	C22	R1	7.01122725542325
4	C4	R1	7.60733031374961
4	C13	R1	7.35755200461808
4	C18	R1	7.34872815423108
4	C15	R1	7.10852445677817
4	C11	R1	7.13955135239879
4	C16	R1	6.97727992349992
4	C8	R1	7.23840473932508
4	C20	R1	7.32192809488736
4	C7	R1	7.17990909001493
5	C23	R1	7.39231742277876
5	C17	R1	7.25738784269265
5	C10	R1	7.33091687811462
5	C3	R1	7.60733031374961
5	C14	R1	7.59245703726808
5	C5	R1	7.20945336562895
5	C9	R1	7.4262647547021
5	C24	R1	7.4178525148859
5	C6	R1	7.23840473932508
5	C21	R1	7.23840473932508
5	C1	R1	7.35755200461808
5	C22	R1	7.28540221886225
5	C13	R1	7.21916852046216
5	C18	R1	7.32192809488736
5	C15	R1	7.16992500144231
5	C16	R1	7.23840473932508
5	C8	R1	7
5	C20	R1	7.28540221886225
6	C23	R1	7.06608919045777
6	C17	R1	7.28540221886225
6	C12	R1	7.09803208296053
6	C10	R1	7.45121111183233
6	C3	R1	7
6	C14	R1	7.28540221886225
6	C5	R1	7.15987133677839
6	C9	R1	7.57742882803575
6	C24	R1	7.2667865406949
6	C21	R1	7.4093909361377
6	C19	R1	7.10852445677817
6	C1	R1	7.48381577726426
6	C22	R1	7.4594316186373
6	C4	R1	7.3037807481771
6	C13	R1	7.39231742277876
6	C18	R1	7.01122725542325
6	C15	R1	6.76818432477693
6	C11	R1	6.91886323727459
6	C16	R1	6.8073549220576
6	C8	R1	7.24792751344359
6	C20	R1	7.48381577726426
6	C7	R1	7.29462074889163
7	C23	R1	7.25738784269265
7	C17	R1	7.03342300153745
7	C10	R1	7.54689445988764
7	C14	R1	7.33091687811462
7	C5	R1	7.52356195605701
7	C9	R1	7.3037807481771
7	C24	R1	7.12928301694497
7	C6	R1	7.14974711950468
7	C21	R1	7.05528243550119
7	C19	R1	7.24792751344359
7	C1	R1	7.18982455888002
7	C22	R1	7.23840473932508
7	C4	R1	7.53915881110803
7	C13	R1	7.18982455888002
7	C18	R1	7.01122725542325
7	C15	R1	6.98868468677217
7	C11	R1	7.32192809488736
7	C16	R1	6.84549005094437
7	C8	R1	7.3037807481771
7	C20	R1	7.3037807481771
7	C7	R1	7.39231742277876
8	C23	R1	6.71424551766612
8	C17	R1	7.59991284218713
8	C12	R1	7.33985000288462
8	C10	R1	7.53915881110803
8	C3	R1	7.52356195605701
8	C5	R1	7.29462074889163
8	C9	R1	7.33985000288462
8	C24	R1	7.14974711950468
8	C6	R1	7.4178525148859
8	C21	R1	7.29462074889163
8	C19	R1	7.19967234483636
8	C1	R1	7.28540221886225
8	C22	R1	7.49185309632967
8	C4	R1	7.53915881110803
8	C13	R1	7.4178525148859
8	C18	R1	7.39231742277876
8	C15	R1	7.57742882803575
8	C11	R1	7
8	C16	R1	7.71424551766612
8	C8	R1	7.34872815423108
8	C20	R1	7.76155123244448
8	C7	R1	7.19967234483636
9	C23	R1	7.32192809488736
9	C17	R1	7.3037807481771
9	C12	R1	7.45121111183233
9	C10	R1	7.5077946401987
9	C3	R1	7.12928301694497
9	C14	R1	7.38370429247405
9	C5	R1	7.24792751344359
9	C9	R1	7.38370429247405
9	C24	R1	7.02236781302845
9	C6	R1	7.17990909001493
9	C21	R1	7.44294349584873
9	C19	R1	7.32192809488736
9	C1	R1	7.3037807481771
9	C22	R1	7.32192809488736
9	C4	R1	7.38370429247405
9	C13	R1	7.05528243550119
9	C18	R1	7.2667865406949
9	C15	R1	6.8703647195834
9	C11	R1	7.25738784269265
9	C16	R1	7.55458885167764
9	C8	R1	7.28540221886225
9	C20	R1	7.11894107272351
9	C7	R1	7.4178525148859
10	C17	R1	7.15987133677839
10	C10	R1	7.34872815423108
10	C3	R1	7.25738784269265
10	C14	R1	7.27612440527424
10	C5	R1	7.22881869049588
10	C9	R1	7.4093909361377
10	C24	R1	7.24792751344359
10	C6	R1	7.43462822763672
10	C21	R1	7.25738784269265
10	C19	R1	7.25738784269265
10	C1	R1	7.40087943628218
10	C22	R1	7.16992500144231
10	C4	R1	7.4093909361377
10	C13	R1	7.53915881110803
10	C18	R1	7.12928301694497
10	C15	R1	7.33091687811462
10	C11	R1	7.44294349584873
10	C16	R1	7.16992500144231
10	C8	R1	7.2667865406949
10	C20	R1	7.53138146051631
10	C7	R1	7.07681559705083
11	C23	R1	7.24792751344359
11	C17	R1	7.08746284125034
11	C12	R1	7.04439411935845
11	C10	R1	7.39231742277876
11	C3	R1	7.31288295528436
11	C5	R1	7.23840473932508
11	C9	R1	7.45121111183233
11	C24	R1	7.29462074889163
11	C6	R1	7.01122725542325
11	C21	R1	7.44294349584873
11	C19	R1	7.21916852046216
11	C1	R1	7.18982455888002
11	C22	R1	7.38370429247405
11	C13	R1	7.23840473932508
11	C18	R1	6.89481776330794
11	C15	R1	7.15987133677839
11	C11	R1	7.48381577726426
11	C16	R1	7.20945336562895
11	C8	R1	7.08746284125034
11	C20	R1	7.4594316186373
11	C7	R1	7.61470984411521
12	C23	R1	6.93073733756289
12	C17	R1	7.65105169117893
12	C12	R1	7.62205181945638
12	C10	R1	7.36632221424582
12	C3	R1	7.18982455888002
12	C14	R1	7.33091687811462
12	C5	R1	7.06608919045777
12	C9	R1	7.14974711950468
12	C24	R1	7.37503943134692
12	C6	R1	7.19967234483636
12	C21	R1	7.01122725542325
12	C19	R1	7.04439411935845
12	C1	R1	7.34872815423108
12	C22	R1	6.89481776330794
12	C13	R1	7.4262647547021
12	C18	R1	6.85798099512757
12	C15	R1	6.91886323727459
12	C11	R1	7.16992500144231
12	C16	R1	7.09803208296053
12	C8	R1	6.97727992349992
12	C20	R1	7.31288295528436
12	C7	R1	7.10852445677817
13	C23	R1	7.18982455888002
13	C17	R1	7.19967234483636
13	C12	R1	7.76818432477693
13	C10	R1	7.06608919045777
13	C5	R1	7.56224242422107
13	C9	R1	7.05528243550119
13	C24	R1	7.29462074889163
13	C6	R1	7.22881869049588
13	C21	R1	6.90689059560852
13	C19	R1	7.18982455888002
13	C1	R1	7.25738784269265
13	C22	R1	7.24792751344359
13	C4	R1	7.56224242422107
13	C13	R1	7.39231742277876
13	C18	R1	7.27612440527424
13	C15	R1	7.39231742277876
13	C11	R1	7
13	C16	R1	7.21916852046216
13	C8	R1	7.63662462054365
13	C20	R1	7.51569983828404
13	C7	R1	7.31288295528436
14	C23	R1	7.4178525148859
14	C12	R1	7.27612440527424
14	C10	R1	7.29462074889163
14	C3	R1	7.4093909361377
14	C5	R1	7.08746284125034
14	C9	R1	7.28540221886225
14	C24	R1	7.45121111183233
14	C6	R1	7.14974711950468
14	C21	R1	7.16992500144231
14	C19	R1	7.72109918870719
14	C1	R1	7.33091687811462
14	C22	R1	7.36632221424582
14	C4	R1	7.56985560833095
14	C13	R1	7.20945336562895
14	C15	R1	6.91886323727459
14	C11	R1	7.03342300153745
14	C8	R1	7.3037807481771
14	C20	R1	7.3037807481771
14	C7	R1	7.10852445677817
15	C23	R1	7.32192809488736
15	C17	R1	7.39231742277876
15	C12	R1	7.20945336562895
15	C10	R1	7.34872815423108
15	C3	R1	7.11894107272351
15	C14	R1	7.12928301694497
15	C5	R1	7.4757334309664
15	C9	R1	7.16992500144231
15	C6	R1	7.25738784269265
15	C21	R1	7.18982455888002
15	C19	R1	7.44294349584873
15	C1	R1	7.23840473932508
15	C22	R1	7.52356195605701
15	C4	R1	7.4178525148859
15	C13	R1	7.39231742277876
15	C18	R1	7.06608919045777
15	C15	R1	7.13955135239879
15	C16	R1	6.89481776330794
15	C8	R1	7.35755200461808
15	C20	R1	7.05528243550119
15	C7	R1	7.13955135239879
16	C23	R1	7.35755200461808
16	C17	R1	7.32192809488736
16	C12	R1	7.43462822763672
16	C3	R1	7.25738784269265
16	C14	R1	7.49185309632967
16	C5	R1	7.36632221424582
16	C9	R1	7.04439411935845
16	C24	R1	7.27612440527424
16	C6	R1	7.22881869049588
16	C21	R1	6.95419631038687
16	C19	R1	7.25738784269265
16	C1	R1	7.21916852046216
16	C22	R1	7.36632221424582
16	C13	R1	7.45121111183233
16	C18	R1	6.84549005094437
16	C15	R1	7.05528243550119
16	C11	R1	7.33091687811462
16	C16	R1	7
16	C8	R1	7.29462074889163
16	C20	R1	7.33985000288462
16	C7	R1	7.54689445988764
17	C23	R1	7.53915881110803
17	C17	R1	7.18982455888002
17	C12	R1	6.94251450533924
17	C10	R1	6.89481776330794
17	C3	R1	7.02236781302845
17	C14	R1	7.25738784269265
17	C5	R1	7.57742882803575
17	C9	R1	7.22881869049588
17	C24	R1	7.2667865406949
17	C6	R1	6.94251450533924
17	C21	R1	7.467605550083
17	C19	R1	7.49984588708321
17	C1	R1	7.40087943628218
17	C13	R1	6.90689059560852
17	C18	R1	7.39231742277876
17	C15	R1	7.70735913208088
17	C11	R1	7.20945336562895
17	C16	R1	6.96578428466209
17	C8	R1	7.67948009950545
17	C20	R1	7.56985560833095
17	C7	R1	7.27612440527424
18	C23	R1	6.93073733756289
18	C17	R1	7.01122725542325
18	C12	R1	7.36632221424582
18	C3	R1	7.27612440527424
18	C14	R1	6.94251450533924
18	C5	R1	7.33091687811462
18	C9	R1	6.95419631038687
18	C6	R1	7.05528243550119
18	C21	R1	6.88264304936184
18	C19	R1	7.08746284125034
18	C1	R1	6.94251450533924
18	C22	R1	7.35755200461808
18	C4	R1	7.33091687811462
18	C13	R1	7.35755200461808
18	C18	R1	7.09803208296053
18	C15	R1	7.05528243550119
18	C11	R1	7.40087943628218
18	C16	R1	7.12928301694497
18	C8	R1	7.467605550083
18	C20	R1	7.33091687811462
19	C23	R1	7.54689445988764
19	C17	R1	7.19967234483636
19	C12	R1	7.44294349584873
19	C10	R1	7.56224242422107
19	C3	R1	7.4178525148859
19	C14	R1	7.33091687811462
19	C5	R1	7.53915881110803
19	C9	R1	7.10852445677817
19	C24	R1	7.49984588708321
19	C6	R1	7.10852445677817
19	C21	R1	7.05528243550119
19	C1	R1	7.19967234483636
19	C22	R1	7.54689445988764
19	C13	R1	7.36632221424582
19	C18	R1	6.76818432477693
19	C15	R1	7.35755200461808
19	C11	R1	7.03342300153745
19	C16	R1	7.29462074889163
19	C8	R1	7.03342300153745
19	C20	R1	7.11894107272351
19	C7	R1	7.19967234483636
20	C23	R1	6.98868468677217
20	C12	R1	7.2667865406949
20	C10	R1	7.10852445677817
20	C3	R1	7.36632221424582
20	C14	R1	7.20945336562895
20	C5	R1	7.15987133677839
20	C9	R1	7.2667865406949
20	C24	R1	7.2667865406949
20	C6	R1	7.28540221886225
20	C21	R1	7.37503943134692
20	C19	R1	7.56985560833095
20	C1	R1	7.39231742277876
20	C22	R1	7.21916852046216
20	C4	R1	7.36632221424582
20	C13	R1	7.4178525148859
20	C15	R1	7.36632221424582
20	C11	R1	7.13955135239879
20	C16	R1	7.27612440527424
20	C8	R1	7.55458885167764
20	C7	R1	6.97727992349992
21	C23	R1	6.89481776330794
21	C17	R1	7.2667865406949
21	C12	R1	7.4178525148859
21	C10	R1	7.13955135239879
21	C3	R1	7.33091687811462
21	C5	R1	7.16992500144231
21	C9	R1	7.24792751344359
21	C24	R1	7.467605550083
21	C6	R1	7.18982455888002
21	C21	R1	7.17990909001493
21	C19	R1	7.40087943628218
21	C1	R1	7
21	C22	R1	7.40087943628218
21	C4	R1	7.5077946401987
21	C13	R1	7.4178525148859
21	C18	R1	7.21916852046216
21	C15	R1	7.28540221886225
21	C11	R1	7.16992500144231
21	C16	R1	7.05528243550119
21	C8	R1	7.20945336562895
22	C23	R1	7.40087943628218
22	C12	R1	7.53138146051631
22	C3	R1	7.34872815423108
22	C14	R1	7.54689445988764
22	C5	R1	7.48381577726426
22	C9	R1	7.39231742277876
22	C24	R1	7.72109918870719
22	C6	R1	7.66533591718518
22	C21	R1	7.01122725542325
22	C19	R1	7.24792751344359
22	C1	R1	7.4093909361377
22	C22	R1	7.13955135239879
22	C13	R1	7.24792751344359
22	C18	R1	7.06608919045777
22	C15	R1	7.36632221424582
22	C11	R1	6.90689059560852
22	C16	R1	7.24792751344359
22	C8	R1	6.94251450533924
22	C20	R1	7.39231742277876
22	C7	R1	7.4093909361377
23	C23	R1	7.53138146051631
23	C17	R1	7.21916852046216
23	C12	R1	7.25738784269265
23	C10	R1	7.32192809488736
23	C3	R1	7.49185309632967
23	C14	R1	7.36632221424582
23	C5	R1	7.11894107272351
23	C9	R1	7.37503943134692
23	C24	R1	6.93073733756289
23	C6	R1	7.4262647547021
23	C21	R1	7.10852445677817
23	C19	R1	7.19967234483636
23	C22	R1	7.53138146051631
23	C4	R1	7.24792751344359
23	C13	R1	7.37503943134692
23	C18	R1	7.40087943628218
23	C15	R1	7.16992500144231
23	C11	R1	7.14974711950468
23	C16	R1	7.22881869049588
23	C8	R1	7.05528243550119
23	C20	R1	7.25738784269265
23	C7	R1	6.84549005094437
24	C23	R1	6.91886323727459
24	C17	R1	7.43462822763672
24	C12	R1	7.38370429247405
24	C10	R1	7.28540221886225
24	C14	R1	7.31288295528436
24	C9	R1	7.34872815423108
24	C24	R1	6.98868468677217
24	C6	R1	7.28540221886225
24	C21	R1	7.29462074889163
24	C19	R1	7.36632221424582
24	C1	R1	7.4178525148859
24	C22	R1	7.52356195605701
24	C4	R1	7.15987133677839
24	C13	R1	7.11894107272351
24	C18	R1	7.37503943134692
24	C11	R1	7.14974711950468
24	C16	R1	7.33091687811462
24	C20	R1	7.49984588708321
24	C7	R1	7.15987133677839
25	C23	R1	7.24792751344359
25	C17	R1	7.34872815423108
25	C12	R1	7.45121111183233
25	C10	R1	7.37503943134692
25	C3	R1	7.55458885167764
25	C5	R1	7.32192809488736
25	C9	R1	7.4093909361377
25	C24	R1	7.20945336562895
25	C21	R1	7.52356195605701
25	C19	R1	7.3037807481771
25	C1	R1	7.13955135239879
25	C22	R1	7.40087943628218
25	C4	R1	7.38370429247405
25	C13	R1	7
25	C18	R1	7.18982455888002
25	C15	R1	7.06608919045777
25	C11	R1	7.02236781302845
25	C16	R1	7.10852445677817
25	C8	R1	7.25738784269265
25	C20	R1	7.2667865406949
25	C7	R1	7.08746284125034
26	C23	R1	7.23840473932508
26	C12	R1	7.25738784269265
26	C10	R1	7.03342300153745
26	C3	R1	7.22881869049588
26	C14	R1	7.28540221886225
26	C5	R1	7.31288295528436
26	C9	R1	7.28540221886225
26	C24	R1	7.4093909361377
26	C6	R1	7.23840473932508
26	C21	R1	7.16992500144231
26	C19	R1	7.13955135239879
26	C1	R1	7.44294349584873
26	C22	R1	7.75488750216347
26	C4	R1	7.29462074889163
26	C13	R1	7.12928301694497
26	C18	R1	7.09803208296053
26	C15	R1	7.4262647547021
26	C16	R1	7.39231742277876
26	C20	R1	7.33985000288462
26	C7	R1	7.4757334309664
27	C23	R1	7.43462822763672
27	C17	R1	7.23840473932508
27	C10	R1	7.59245703726808
27	C14	R1	7.08746284125034
27	C24	R1	7.22881869049588
27	C6	R1	7.58496250072116
27	C21	R1	7.12928301694497
27	C19	R1	7.25738784269265
27	C1	R1	7.33985000288462
27	C22	R1	7.18982455888002
27	C4	R1	7.25738784269265
27	C13	R1	7.33091687811462
27	C18	R1	7.31288295528436
27	C15	R1	7.17990909001493
27	C11	R1	7.05528243550119
27	C16	R1	7.10852445677817
27	C8	R1	7.53138146051631
27	C20	R1	7.08746284125034
28	C23	R1	7.10852445677817
28	C17	R1	7.32192809488736
28	C12	R1	7.49185309632967
28	C10	R1	7.40087943628218
28	C3	R1	7.14974711950468
28	C5	R1	7.40087943628218
28	C9	R1	7.34872815423108
28	C24	R1	7.21916852046216
28	C6	R1	7.51569983828404
28	C21	R1	7.16992500144231
28	C19	R1	7.4093909361377
28	C1	R1	7.40087943628218
28	C22	R1	7.4178525148859
28	C4	R1	7.48381577726426
28	C13	R1	7.53915881110803
28	C18	R1	6.83289001416474
28	C15	R1	7.24792751344359
28	C11	R1	7.21916852046216
28	C16	R1	6.83289001416474
28	C20	R1	7.4178525148859
28	C7	R1	7.4757334309664
29	C23	R1	7.03342300153745
29	C17	R1	7.38370429247405
29	C12	R1	7.467605550083
29	C10	R1	7.49185309632967
29	C3	R1	7.23840473932508
29	C14	R1	7.3037807481771
29	C5	R1	7.35755200461808
29	C9	R1	7.15987133677839
29	C24	R1	7.60733031374961
29	C6	R1	7.15987133677839
29	C21	R1	7.65105169117893
29	C19	R1	7.38370429247405
29	C1	R1	6.93073733756289
29	C22	R1	7.33091687811462
29	C4	R1	7.62935662007961
29	C13	R1	7.13955135239879
29	C18	R1	7.01122725542325
29	C15	R1	7.24792751344359
29	C11	R1	7.18982455888002
29	C16	R1	7.55458885167764
29	C8	R1	7.31288295528436
29	C20	R1	7
29	C7	R1	7.28540221886225
30	C23	R1	7.43462822763672
30	C17	R1	7.19967234483636
30	C12	R1	7.32192809488736
30	C10	R1	7.39231742277876
30	C3	R1	7.37503943134692
30	C14	R1	7.33091687811462
30	C5	R1	7.43462822763672
30	C6	R1	7.53915881110803
30	C21	R1	7.10852445677817
30	C19	R1	6.96578428466209
30	C1	R1	7.65821148275179
30	C22	R1	7.31288295528436
30	C4	R1	7.2667865406949
30	C13	R1	7.17990909001493
30	C18	R1	7.2667865406949
30	C15	R1	6.90689059560852
30	C11	R1	6.88264304936184
30	C16	R1	7.16992500144231
30	C8	R1	7.20945336562895
30	C20	R1	7.62205181945638
30	C7	R1	7.19967234483636
31	C23	R1	7.15987133677839
31	C17	R1	7.20945336562895
31	C12	R1	7.59991284218713
31	C10	R1	7.24792751344359
31	C3	R1	7.25738784269265
31	C14	R1	7.59991284218713
31	C5	R1	7.24792751344359
31	C9	R1	7.39231742277876
31	C24	R1	7.23840473932508
31	C6	R1	7.24792751344359
31	C19	R1	7.6724253419715
31	C1	R1	7.3037807481771
31	C22	R1	7.36632221424582
31	C4	R1	7.23840473932508
31	C13	R1	7.31288295528436
31	C18	R1	7.56985560833095
31	C15	R1	7.02236781302845
31	C16	R1	7.4093909361377
31	C20	R1	7.2667865406949
31	C7	R1	7.4262647547021
32	C23	R1	7.32192809488736
32	C17	R1	7.53138146051631
32	C12	R1	7.23840473932508
32	C10	R1	7.39231742277876
32	C3	R1	7.25738784269265
32	C14	R1	7.4757334309664
32	C5	R1	7.20945336562895
32	C9	R1	7.34872815423108
32	C6	R1	7.22881869049588
32	C21	R1	7.16992500144231
32	C19	R1	7.25738784269265
32	C1	R1	7.4594316186373
32	C22	R1	6.78135971352466
32	C4	R1	7.21916852046216
32	C18	R1	7.16992500144231
32	C15	R1	7.17990909001493
32	C11	R1	7.2667865406949
32	C16	R1	7.467605550083
32	C8	R1	7.44294349584873
32	C20	R1	7.43462822763672
33	C23	R1	7.21916852046216
33	C17	R1	7.27612440527424
33	C12	R1	7.16992500144231
33	C3	R1	7.53915881110803
33	C14	R1	7.11894107272351
33	C5	R1	7.34872815423108
33	C9	R1	7.23840473932508
33	C24	R1	7.11894107272351
33	C6	R1	7.56224242422107
33	C21	R1	7.32192809488736
33	C19	R1	7.4262647547021
33	C1	R1	7.12928301694497
33	C22	R1	7.57742882803575
33	C4	R1	7.24792751344359
33	C13	R1	7.15987133677839
33	C18	R1	7.21916852046216
33	C15	R1	7.43462822763672
33	C11	R1	7.21916852046216
33	C16	R1	7.10852445677817
33	C8	R1	6.7279204545632
33	C20	R1	7.27612440527424
33	C7	R1	7.32192809488736
34	C23	R1	7.01122725542325
34	C17	R1	7.467605550083
34	C12	R1	7.36632221424582
34	C10	R1	6.98868468677217
34	C14	R1	7.16992500144231
34	C5	R1	7.23840473932508
34	C24	R1	7.15987133677839
34	C6	R1	7.16992500144231
34	C21	R1	7.467605550083
34	C19	R1	7.01122725542325
34	C1	R1	7.2667865406949
34	C22	R1	7.31288295528436
34	C4	R1	7.09803208296053
34	C13	R1	7.32192809488736
34	C11	R1	7.02236781302845
34	C16	R1	7.49984588708321
34	C8	R1	7.28540221886225
34	C7	R1	7.22881869049588
35	C23	R1	7.53138146051631
35	C17	R1	7.36632221424582
35	C12	R1	7.38370429247405
35	C10	R1	7.28540221886225
35	C14	R1	7.32192809488736
35	C5	R1	7.19967234483636
35	C9	R1	7.49984588708321
35	C24	R1	7.12928301694497
35	C6	R1	7.4594316186373
35	C21	R1	7.09803208296053
35	C19	R1	7.38370429247405
35	C1	R1	7.31288295528436
35	C22	R1	7.21916852046216
35	C4	R1	7.32192809488736
35	C13	R1	7.08746284125034
35	C18	R1	7.09803208296053
35	C15	R1	7.16992500144231
35	C11	R1	7.06608919045777
35	C16	R1	7.28540221886225
35	C8	R1	7.11894107272351
35	C7	R1	7.35755200461808
36	C23	R1	7.16992500144231
36	C12	R1	7.06608919045777
36	C10	R1	7.39231742277876
36	C3	R1	6.85798099512757
36	C14	R1	7.33985000288462
36	C5	R1	7.23840473932508
36	C9	R1	7.49984588708321
36	C6	R1	7.40087943628218
36	C21	R1	7.4262647547021
36	C19	R1	7.28540221886225
36	C22	R1	7.12928301694497
36	C4	R1	6.85798099512757
36	C13	R1	7.31288295528436
36	C18	R1	7.21916852046216
36	C15	R1	7.21916852046216
36	C11	R1	7.09803208296053
36	C16	R1	7.16992500144231
36	C8	R1	7.10852445677817
36	C20	R1	7.53915881110803
37	C23	R1	7.54689445988764
37	C17	R1	7.56985560833095
37	C12	R1	7.23840473932508
37	C10	R1	7
37	C3	R1	7.05528243550119
37	C14	R1	7.43462822763672
37	C5	R1	7.08746284125034
37	C6	R1	7.04439411935845
37	C21	R1	7.57742882803575
37	C19	R1	7.27612440527424
37	C1	R1	7.22881869049588
37	C22	R1	7.55458885167764
37	C4	R1	7.13955135239879
37	C13	R1	7.62935662007961
37	C18	R1	7.31288295528436
37	C15	R1	7.4178525148859
37	C11	R1	7.2667865406949
37	C16	R1	7.34872815423108
37	C8	R1	7.33985000288462
37	C20	R1	7.82654848729092
37	C7	R1	7.58496250072116
38	C23	R1	7.4594316186373
38	C17	R1	7.467605550083
38	C12	R1	6.90689059560852
38	C10	R1	7.27612440527424
38	C5	R1	7.08746284125034
38	C9	R1	7.07681559705083
38	C24	R1	7.34872815423108
38	C21	R1	7.08746284125034
38	C19	R1	7.34872815423108
38	C1	R1	7.3037807481771
38	C22	R1	7.38370429247405
38	C4	R1	7.31288295528436
38	C13	R1	7.23840473932508
38	C18	R1	7.18982455888002
38	C15	R1	6.84549005094437
38	C11	R1	7.4757334309664
38	C20	R1	6.68650052718322
38	C7	R1	7.19967234483636
39	C23	R1	7.35755200461808
39	C17	R1	7.33091687811462
39	C10	R1	7.49984588708321
39	C3	R1	7.467605550083
39	C14	R1	7.2667865406949
39	C9	R1	7.27612440527424
39	C24	R1	6.95419631038687
39	C6	R1	7.43462822763672
39	C21	R1	7.57742882803575
39	C22	R1	7.14974711950468
39	C13	R1	7.39231742277876
39	C18	R1	7.25738784269265
39	C15	R1	6.88264304936184
39	C16	R1	6.71424551766612
39	C8	R1	7.27612440527424
39	C20	R1	7.28540221886225
39	C7	R1	7.20945336562895
40	C23	R1	7.21916852046216
40	C17	R1	7.20945336562895
40	C12	R1	7.2667865406949
40	C10	R1	7.3037807481771
40	C3	R1	7.49984588708321
40	C14	R1	7.29462074889163
40	C5	R1	7.28540221886225
40	C9	R1	7.16992500144231
40	C24	R1	7.45121111183233
40	C6	R1	7.43462822763672
40	C21	R1	7.14974711950468
40	C1	R1	7.61470984411521
40	C22	R1	7.23840473932508
40	C18	R1	7.33091687811462
40	C15	R1	6.94251450533924
40	C11	R1	7.22881869049588
40	C16	R1	7.07681559705083
40	C8	R1	6.94251450533924
40	C7	R1	7.21916852046216
41	C23	R1	7.37503943134692
41	C12	R1	7
41	C10	R1	7.29462074889163
41	C3	R1	7.43462822763672
41	C14	R1	7.20945336562895
41	C9	R1	7.18982455888002
41	C6	R1	7.56985560833095
41	C21	R1	7.23840473932508
41	C19	R1	7.32192809488736
41	C1	R1	7.03342300153745
41	C22	R1	7.48381577726426
41	C4	R1	7.19967234483636
41	C13	R1	7.20945336562895
41	C18	R1	7.11894107272351
41	C15	R1	7.2667865406949
41	C11	R1	7.13955135239879
41	C8	R1	7.83289001416474
41	C20	R1	7.22881869049588
41	C7	R1	7.06608919045777
42	C23	R1	7.4594316186373
42	C17	R1	7.37503943134692
42	C12	R1	7.32192809488736
42	C10	R1	7.53138146051631
42	C3	R1	7.467605550083
42	C14	R1	7.2667865406949
42	C5	R1	7.15987133677839
42	C9	R1	7.07681559705083
42	C24	R1	6.96578428466209
42	C6	R1	7.27612440527424
42	C21	R1	7.60733031374961
42	C19	R1	7.24792751344359
42	C1	R1	7.39231742277876
42	C22	R1	7.09803208296053
42	C13	R1	7.03342300153745
42	C18	R1	7.16992500144231
42	C15	R1	7.4262647547021
42	C11	R1	6.84549005094437
42	C8	R1	7.52356195605701
42	C20	R1	7.32192809488736
42	C7	R1	7.27612440527424
43	C23	R1	7.49185309632967
43	C17	R1	7.2667865406949
43	C12	R1	7.40087943628218
43	C14	R1	7.53138146051631
43	C5	R1	7.4178525148859
43	C9	R1	7.21916852046216
43	C24	R1	7.09803208296053
43	C6	R1	7.467605550083
43	C21	R1	7.35755200461808
43	C19	R1	7.35755200461808
43	C1	R1	7.3037807481771
43	C22	R1	7.35755200461808
43	C4	R1	7.16992500144231
43	C13	R1	7.2667865406949
43	C18	R1	7.28540221886225
43	C15	R1	7.34872815423108
43	C11	R1	7.37503943134692
43	C16	R1	7.34872815423108
43	C8	R1	7.33091687811462
43	C20	R1	7.59245703726808
43	C7	R1	7.61470984411521
44	C23	R1	7.24792751344359
44	C17	R1	6.94251450533924
44	C12	R1	7.22881869049588
44	C10	R1	7.27612440527424
44	C3	R1	7.35755200461808
44	C5	R1	6.90689059560852
44	C9	R1	7.3037807481771
44	C24	R1	7.43462822763672
44	C6	R1	7.49185309632967
44	C21	R1	7.20945336562895
44	C1	R1	7.10852445677817
44	C22	R1	7.02236781302845
44	C4	R1	7.34872815423108
44	C13	R1	7.22881869049588
44	C18	R1	7.19967234483636
44	C15	R1	6.94251450533924
44	C11	R1	6.91886323727459
44	C16	R1	7.28540221886225
44	C8	R1	7.21916852046216
44	C20	R1	7.24792751344359
44	C7	R1	7.28540221886225
45	C23	R1	7.4262647547021
45	C17	R1	7.36632221424582
45	C12	R1	7.18982455888002
45	C10	R1	7.73470962022584
45	C3	R1	7.33985000288462
45	C5	R1	7.60733031374961
45	C9	R1	7.4093909361377
45	C24	R1	7.65105169117893
45	C6	R1	7.82654848729092
45	C19	R1	7.15987133677839
45	C1	R1	7.5077946401987
45	C22	R1	7.25738784269265
45	C4	R1	7.24792751344359
45	C13	R1	7.24792751344359
45	C18	R1	7.16992500144231
45	C15	R1	7.49984588708321
45	C11	R1	6.95419631038687
45	C8	R1	7.29462074889163
45	C20	R1	7.14974711950468
45	C7	R1	7.11894107272351
46	C23	R1	7.02236781302845
46	C17	R1	7.08746284125034
46	C12	R1	7.17990909001493
46	C10	R1	7.19967234483636
46	C3	R1	7.53915881110803
46	C14	R1	7.07681559705083
46	C5	R1	7.18982455888002
46	C9	R1	7.33091687811462
46	C24	R1	7.4262647547021
46	C21	R1	7.17990909001493
46	C1	R1	7.3037807481771
46	C22	R1	7.05528243550119
46	C4	R1	7.2667865406949
46	C13	R1	6.98868468677217
46	C18	R1	7.31288295528436
46	C15	R1	6.79441586635011
46	C11	R1	7.17990909001493
46	C16	R1	7.18982455888002
46	C8	R1	7.52356195605701
46	C20	R1	7.32192809488736
46	C7	R1	7.43462822763672
47	C23	R1	7.13955135239879
47	C17	R1	7.44294349584873
47	C10	R1	7.17990909001493
47	C3	R1	7.21916852046216
47	C5	R1	7.33091687811462
47	C9	R1	7.21916852046216
47	C24	R1	6.74146698640115
47	C6	R1	7.4178525148859
47	C21	R1	7.467605550083
47	C19	R1	6.91886323727459
47	C1	R1	7.25738784269265
47	C22	R1	7.16992500144231
47	C13	R1	7.10852445677817
47	C15	R1	7.22881869049588
47	C11	R1	7.21916852046216
47	C16	R1	6.97727992349992
47	C20	R1	7.20945336562895
48	C23	R1	7.45121111183233
48	C10	R1	7.49185309632967
48	C14	R1	6.93073733756289
48	C5	R1	7.58496250072116
48	C9	R1	7.20945336562895
48	C24	R1	7.4093909361377
48	C6	R1	7.19967234483636
48	C21	R1	7.34872815423108
48	C19	R1	7.17990909001493
48	C22	R1	7.21916852046216
48	C4	R1	7.36632221424582
48	C13	R1	7.34872815423108
48	C18	R1	6.68650052718322
48	C15	R1	7.14974711950468
48	C11	R1	7.05528243550119
48	C16	R1	7.08746284125034
48	C20	R1	7.31288295528436
48	C7	R1	7.16992500144231
49	C17	R1	7.22881869049588
49	C12	R1	7.38370429247405
49	C10	R1	7.38370429247405
49	C3	R1	7.62935662007961
49	C14	R1	7.08746284125034
49	C5	R1	7.22881869049588
49	C9	R1	7.02236781302845
49	C6	R1	7.21916852046216
49	C21	R1	7.09803208296053
49	C19	R1	7.17990909001493
49	C1	R1	7.28540221886225
49	C22	R1	7.48381577726426
49	C4	R1	7.17990909001493
49	C13	R1	7.29462074889163
49	C18	R1	7.52356195605701
49	C15	R1	7.19967234483636
49	C11	R1	7.02236781302845
49	C16	R1	6.83289001416474
49	C8	R1	7.39231742277876
49	C20	R1	7.25738784269265
49	C7	R1	7.02236781302845
50	C23	R1	7.31288295528436
50	C17	R1	7.36632221424582
50	C12	R1	7.04439411935845
50	C10	R1	7.08746284125034
50	C3	R1	7.22881869049588
50	C14	R1	7.31288295528436
50	C5	R1	7.18982455888002
50	C9	R1	7.4093909361377
50	C24	R1	7.4757334309664
50	C6	R1	7.65821148275179
50	C21	R1	7.2667865406949
50	C19	R1	7.14974711950468
50	C1	R1	7.33985000288462
50	C22	R1	7.09803208296053
50	C4	R1	7.4178525148859
50	C13	R1	7.20945336562895
50	C18	R1	7.08746284125034
50	C16	R1	7.06608919045777
50	C8	R1	7.39231742277876
50	C20	R1	7.33985000288462
50	C7	R1	6.90689059560852
51	C23	R1	7.4093909361377
51	C17	R1	7.58496250072116
51	C12	R1	7.43462822763672
51	C10	R1	7.18982455888002
51	C3	R1	7.35755200461808
51	C14	R1	6.95419631038687
51	C5	R1	7.37503943134692
51	C9	R1	7.25738784269265
51	C24	R1	7.10852445677817
51	C21	R1	7.17990909001493
51	C19	R1	7.31288295528436
51	C1	R1	7.4262647547021
51	C22	R1	7.07681559705083
51	C4	R1	7.19967234483636
51	C13	R1	7.18982455888002
51	C18	R1	6.88264304936184
51	C15	R1	7.33091687811462
51	C11	R1	7.17990909001493
51	C16	R1	7.33985000288462
51	C8	R1	7.16992500144231
51	C20	R1	7.3037807481771
51	C7	R1	7.29462074889163
52	C23	R1	7.53915881110803
52	C17	R1	7.4262647547021
52	C12	R1	7.37503943134692
52	C10	R1	7.3037807481771
52	C3	R1	7.24792751344359
52	C14	R1	7.24792751344359
52	C9	R1	7.4594316186373
52	C24	R1	7.48381577726426
52	C6	R1	7.23840473932508
52	C21	R1	7.4262647547021
52	C19	R1	7.37503943134692
52	C1	R1	7.45121111183233
52	C22	R1	7.64385618977472
52	C4	R1	7.39231742277876
52	C13	R1	7.16992500144231
52	C18	R1	7.11894107272351
52	C15	R1	7.21916852046216
52	C11	R1	6.88264304936184
52	C16	R1	6.93073733756289
52	C8	R1	7.44294349584873
52	C20	R1	7.4594316186373
52	C7	R1	7.36632221424582
53	C23	R1	7.40087943628218
53	C17	R1	7.49984588708321
53	C12	R1	7.16992500144231
53	C10	R1	7.07681559705083
53	C14	R1	7
53	C5	R1	7.44294349584873
53	C9	R1	7.70735913208088
53	C24	R1	7.32192809488736
53	C6	R1	7.3037807481771
53	C21	R1	7.25738784269265
53	C19	R1	7.2667865406949
53	C1	R1	6.95419631038687
53	C22	R1	7.27612440527424
53	C4	R1	7.73470962022584
53	C13	R1	7.05528243550119
53	C18	R1	7.21916852046216
53	C11	R1	7.32192809488736
53	C16	R1	6.90689059560852
53	C8	R1	7.34872815423108
53	C20	R1	6.97727992349992
53	C7	R1	6.82017896241519
54	C23	R1	7.32192809488736
54	C17	R1	7.36632221424582
54	C10	R1	7.18982455888002
54	C14	R1	7.12928301694497
54	C5	R1	7.14974711950468
54	C9	R1	7.45121111183233
54	C6	R1	7.28540221886225
54	C21	R1	7.31288295528436
54	C19	R1	7.11894107272351
54	C1	R1	7.19967234483636
54	C22	R1	7.15987133677839
54	C4	R1	7.2667865406949
54	C13	R1	7.4262647547021
54	C18	R1	7.56985560833095
54	C15	R1	7.05528243550119
54	C11	R1	7.38370429247405
54	C16	R1	7.08746284125034
54	C8	R1	7.32192809488736
55	C23	R1	7.22881869049588
55	C17	R1	7.31288295528436
55	C12	R1	7.24792751344359
55	C10	R1	7.33091687811462
55	C3	R1	7.33091687811462
55	C14	R1	7.27612440527424
55	C5	R1	7.05528243550119
55	C9	R1	7.39231742277876
55	C24	R1	7.02236781302845
55	C21	R1	7.07681559705083
55	C19	R1	7.05528243550119
55	C1	R1	7.29462074889163
55	C22	R1	7.15987133677839
55	C4	R1	7.03342300153745
55	C13	R1	7.74819284958946
55	C18	R1	7.16992500144231
55	C15	R1	7.21916852046216
55	C11	R1	7.22881869049588
55	C16	R1	7.21916852046216
55	C8	R1	7.4757334309664
55	C20	R1	7.02236781302845
55	C7	R1	7.29462074889163
56	C23	R1	7.20945336562895
56	C17	R1	7.34872815423108
56	C12	R1	7.33091687811462
56	C10	R1	7.32192809488736
56	C3	R1	7.51569983828404
56	C14	R1	7.53915881110803
56	C5	R1	7.22881869049588
56	C9	R1	7.53138146051631
56	C24	R1	7.25738784269265
56	C6	R1	7.17990909001493
56	C21	R1	7.22881869049588
56	C19	R1	7.02236781302845
56	C1	R1	7.53138146051631
56	C22	R1	7.13955135239879
56	C4	R1	7.02236781302845
56	C13	R1	7.44294349584873
56	C18	R1	7.43462822763672
56	C15	R1	7.07681559705083
56	C11	R1	7.07681559705083
56	C16	R1	7.10852445677817
56	C8	R1	6.68650052718322
56	C7	R1	7.4093909361377
57	C23	R1	7.51569983828404
57	C17	R1	7.35755200461808
57	C12	R1	6.96578428466209
57	C10	R1	7.49984588708321
57	C3	R1	7.4594316186373
57	C14	R1	7.52356195605701
57	C5	R1	7.2667865406949
57	C9	R1	7.60733031374961
57	C24	R1	7.52356195605701
57	C6	R1	7.3037807481771
57	C21	R1	7.33985000288462
57	C19	R1	7.23840473932508
57	C1	R1	7.23840473932508
57	C4	R1	7.10852445677817
57	C13	R1	7.19967234483636
57	C18	R1	7.28540221886225
57	C15	R1	7.14974711950468
57	C11	R1	6.89481776330794
57	C16	R1	6.90689059560852
57	C20	R1	7.3037807481771
57	C7	R1	7.34872815423108
58	C23	R1	7.09803208296053
58	C17	R1	7.39231742277876
58	C12	R1	7.12928301694497
58	C3	R1	6.74146698640115
58	C14	R1	6.96578428466209
58	C5	R1	7.22881869049588
58	C9	R1	7.59245703726808
58	C24	R1	6.98868468677217
58	C6	R1	7.39231742277876
58	C21	R1	7.29462074889163
58	C19	R1	7.09803208296053
58	C1	R1	7.23840473932508
58	C4	R1	6.98868468677217
58	C13	R1	7.11894107272351
58	C18	R1	7.40087943628218
58	C15	R1	7.33091687811462
58	C11	R1	7.03342300153745
58	C16	R1	7.12928301694497
58	C8	R1	7.38370429247405
58	C20	R1	7.16992500144231
58	C7	R1	7.39231742277876
59	C23	R1	7.20945336562895
59	C17	R1	7.33091687811462
59	C12	R1	7.03342300153745
59	C10	R1	7.02236781302845
59	C3	R1	7.23840473932508
59	C14	R1	7.05528243550119
59	C5	R1	7.03342300153745
59	C9	R1	7.39231742277876
59	C24	R1	7.25738784269265
59	C6	R1	7.55458885167764
59	C21	R1	7.02236781302845
59	C19	R1	7.32192809488736
59	C1	R1	7.19967234483636
59	C22	R1	7.49984588708321
59	C4	R1	7.09803208296053
59	C18	R1	7.29462074889163
59	C15	R1	7.16992500144231
59	C11	R1	7.05528243550119
59	C16	R1	7.4178525148859
59	C8	R1	7.2667865406949
59	C20	R1	7.22881869049588
59	C7	R1	7.21916852046216
60	C23	R1	7.03342300153745
60	C12	R1	7.25738784269265
60	C10	R1	7.32192809488736
60	C3	R1	7.51569983828404
60	C14	R1	7.24792751344359
60	C5	R1	7.20945336562895
60	C24	R1	7.13955135239879
60	C6	R1	7.45121111183233
60	C21	R1	7.43462822763672
60	C19	R1	7.49984588708321
60	C1	R1	7.61470984411521
60	C22	R1	7.2667865406949
60	C4	R1	7.4093909361377
60	C18	R1	7.4093909361377
60	C15	R1	6.93073733756289
60	C11	R1	6.97727992349992
60	C16	R1	7.17990909001493
60	C8	R1	7.15987133677839
60	C20	R1	7.52356195605701
61	C23	R1	7.24792751344359
61	C17	R1	7.25738784269265
61	C12	R1	7.12928301694497
61	C10	R1	7.21916852046216
61	C3	R1	7.36632221424582
61	C14	R1	6.95419631038687
61	C5	R1	7.74146698640115
61	C9	R1	7.2667865406949
61	C24	R1	7.05528243550119
61	C21	R1	6.97727992349992
61	C19	R1	6.97727992349992
61	C1	R1	7.14974711950468
61	C22	R1	7.37503943134692
61	C4	R1	7.45121111183233
61	C13	R1	7.36632221424582
61	C18	R1	7.21916852046216
61	C15	R1	7.29462074889163
61	C11	R1	7.21916852046216
61	C16	R1	7.35755200461808
61	C8	R1	7.4262647547021
61	C20	R1	7.2667865406949
61	C7	R1	7.11894107272351
62	C23	R1	7.34872815423108
62	C17	R1	7.4594316186373
62	C12	R1	7.48381577726426
62	C10	R1	7.3037807481771
62	C3	R1	7.20945336562895
62	C14	R1	7.48381577726426
62	C5	R1	7.4262647547021
62	C9	R1	7.35755200461808
62	C6	R1	7.40087943628218
62	C21	R1	7.64385618977472
62	C19	R1	7.14974711950468
62	C1	R1	7.07681559705083
62	C22	R1	7.22881869049588
62	C4	R1	7.15987133677839
62	C13	R1	7.28540221886225
62	C15	R1	7.27612440527424
62	C11	R1	7.15987133677839
62	C16	R1	7.33985000288462
62	C8	R1	7.33985000288462
62	C20	R1	7.22881869049588
62	C7	R1	7.34872815423108
63	C23	R1	7.21916852046216
63	C17	R1	7.3037807481771
63	C12	R1	7.4262647547021
63	C10	R1	7.38370429247405
63	C3	R1	7.54689445988764
63	C14	R1	7.15987133677839
63	C5	R1	7.2667865406949
63	C9	R1	7.15987133677839
63	C24	R1	7.40087943628218
63	C6	R1	7.15987133677839
63	C19	R1	7.58496250072116
63	C1	R1	7.33985000288462
63	C22	R1	7.4757334309664
63	C4	R1	7.23840473932508
63	C13	R1	7.43462822763672
63	C18	R1	7.73470962022584
63	C11	R1	7.36632221424582
63	C16	R1	7.2667865406949
63	C8	R1	7.44294349584873
63	C20	R1	7.56224242422107
64	C23	R1	7.49185309632967
64	C17	R1	7.18982455888002
64	C12	R1	7
64	C10	R1	7.10852445677817
64	C5	R1	7.34872815423108
64	C6	R1	6.91886323727459
64	C21	R1	7.23840473932508
64	C19	R1	7.12928301694497
64	C1	R1	7.25738784269265
64	C22	R1	7.24792751344359
64	C4	R1	6.98868468677217
64	C13	R1	7.28540221886225
64	C18	R1	7.17990909001493
64	C15	R1	7.33091687811462
64	C11	R1	7.3037807481771
64	C16	R1	7.18982455888002
64	C8	R1	7.36632221424582
64	C7	R1	7.54689445988764
65	C23	R1	7.17990909001493
65	C17	R1	7.43462822763672
65	C10	R1	7.22881869049588
65	C14	R1	7.56224242422107
65	C5	R1	7.13955135239879
65	C9	R1	7.40087943628218
65	C24	R1	7.4178525148859
65	C6	R1	7.39231742277876
65	C21	R1	7.53915881110803
65	C19	R1	7.14974711950468
65	C1	R1	7.12928301694497
65	C22	R1	7.12928301694497
65	C4	R1	7.43462822763672
65	C13	R1	7.33985000288462
65	C15	R1	7.12928301694497
65	C11	R1	7.4594316186373
65	C8	R1	7.43462822763672
65	C20	R1	7.28540221886225
65	C7	R1	7.55458885167764
66	C23	R1	7.14974711950468
66	C17	R1	7.40087943628218
66	C12	R1	7.32192809488736
66	C10	R1	7.21916852046216
66	C3	R1	7.39231742277876
66	C14	R1	7.27612440527424
66	C5	R1	7.3037807481771
66	C9	R1	7.38370429247405
66	C24	R1	7.53138146051631
66	C6	R1	7.4262647547021
66	C21	R1	6.8703647195834
66	C19	R1	7.33091687811462
66	C1	R1	7.44294349584873
66	C22	R1	7.12928301694497
66	C18	R1	7.25738784269265
66	C15	R1	7.23840473932508
66	C11	R1	7.04439411935845
66	C16	R1	7.40087943628218
66	C8	R1	7.12928301694497
66	C20	R1	7.18982455888002
66	C7	R1	7.13955135239879
67	C23	R1	7.04439411935845
67	C17	R1	7.28540221886225
67	C12	R1	7.62205181945638
67	C10	R1	7.27612440527424
67	C3	R1	7.19967234483636
67	C14	R1	7.34872815423108
67	C5	R1	7.11894107272351
67	C9	R1	7.18982455888002
67	C24	R1	7.13955135239879
67	C6	R1	7.25738784269265
67	C21	R1	7.53915881110803
67	C1	R1	7.33091687811462
67	C22	R1	7.16992500144231
67	C13	R1	7.24792751344359
67	C18	R1	7.31288295528436
67	C15	R1	7.22881869049588
67	C11	R1	7.24792751344359
67	C8	R1	7.4093909361377
67	C20	R1	7.467605550083
67	C7	R1	7.38370429247405
68	C23	R1	7.4594316186373
68	C17	R1	7.19967234483636
68	C12	R1	7.03342300153745
68	C10	R1	7.53915881110803
68	C3	R1	7.38370429247405
68	C14	R1	7.6724253419715
68	C5	R1	7.28540221886225
68	C9	R1	7.04439411935845
68	C24	R1	7.62935662007961
68	C6	R1	7.4262647547021
68	C21	R1	7.13955135239879
68	C19	R1	7.18982455888002
68	C1	R1	7.23840473932508
68	C22	R1	7.55458885167764
68	C4	R1	7.2667865406949
68	C13	R1	7.13955135239879
68	C18	R1	7.19967234483636
68	C15	R1	7.39231742277876
68	C11	R1	7.13955135239879
68	C16	R1	7.25738784269265
68	C8	R1	6.8703647195834
68	C20	R1	7.09803208296053
68	C7	R1	7.14974711950468
69	C23	R1	7.33985000288462
69	C17	R1	7.33985000288462
69	C12	R1	7.44294349584873
69	C10	R1	7.3037807481771
69	C3	R1	7.48381577726426
69	C14	R1	7.32192809488736
69	C5	R1	7.18982455888002
69	C9	R1	7.16992500144231
69	C24	R1	7.12928301694497
69	C6	R1	7.29462074889163
69	C19	R1	7.29462074889163
69	C1	R1	7.53138146051631
69	C4	R1	7.57742882803575
69	C13	R1	7.03342300153745
69	C18	R1	6.88264304936184
69	C15	R1	7.17990909001493
69	C11	R1	7.17990909001493
69	C16	R1	6.61470984411521
69	C8	R1	6.98868468677217
69	C20	R1	7.17990909001493
69	C7	R1	7.3037807481771
70	C17	R1	7.08746284125034
70	C12	R1	7.39231742277876
70	C3	R1	7.36632221424582
70	C5	R1	7.15987133677839
70	C24	R1	7.44294349584873
70	C6	R1	7.2667865406949
70	C19	R1	7.06608919045777
70	C1	R1	7.33091687811462
70	C22	R1	7.48381577726426
70	C4	R1	7.31288295528436
70	C13	R1	7.20945336562895
70	C18	R1	7.11894107272351
70	C15	R1	6.98868468677217
70	C11	R1	7.02236781302845
70	C16	R1	7.25738784269265
70	C8	R1	7.34872815423108
70	C20	R1	7.01122725542325
71	C23	R1	7.34872815423108
71	C12	R1	7.28540221886225
71	C10	R1	7.16992500144231
71	C3	R1	7.22881869049588
71	C14	R1	7.35755200461808
71	C5	R1	7.36632221424582
71	C9	R1	7.28540221886225
71	C24	R1	7.68650052718322
71	C6	R1	7.06608919045777
71	C21	R1	7.48381577726426
71	C19	R1	7.22881869049588
71	C1	R1	7.7279204545632
71	C22	R1	7.25738784269265
71	C4	R1	7.37503943134692
71	C18	R1	7.05528243550119
71	C15	R1	7.33985000288462
71	C11	R1	7.37503943134692
71	C16	R1	7.29462074889163
71	C8	R1	7.61470984411521
71	C20	R1	7.4093909361377
72	C23	R1	7.3037807481771
72	C17	R1	7.43462822763672
72	C12	R1	7.20945336562895
72	C10	R1	7.3037807481771
72	C3	R1	7.20945336562895
72	C14	R1	7.48381577726426
72	C5	R1	6.82017896241519
72	C9	R1	7.29462074889163
72	C24	R1	7.53138146051631
72	C6	R1	6.98868468677217
72	C21	R1	7.3037807481771
72	C19	R1	7.22881869049588
72	C1	R1	7.13955135239879
72	C22	R1	7.06608919045777
72	C4	R1	7.33091687811462
72	C13	R1	7.34872815423108
72	C18	R1	7.21916852046216
72	C15	R1	7.25738784269265
72	C11	R1	7.08746284125034
72	C16	R1	7.11894107272351
72	C8	R1	7.31288295528436
72	C20	R1	7.54689445988764
72	C7	R1	7.03342300153745
73	C23	R1	7.4178525148859
73	C17	R1	7.34872815423108
73	C12	R1	7.3037807481771
73	C10	R1	7.34872815423108
73	C3	R1	7.4262647547021
73	C14	R1	7.4262647547021
73	C5	R1	7.08746284125034
73	C9	R1	7.29462074889163
73	C24	R1	7.18982455888002
73	C6	R1	7.24792751344359
73	C19	R1	7.4178525148859
73	C1	R1	7.36632221424582
73	C22	R1	7.31288295528436
73	C13	R1	7.32192809488736
73	C18	R1	7.27612440527424
73	C15	R1	6.85798099512757
73	C11	R1	7.25738784269265
73	C16	R1	6.8073549220576
73	C8	R1	7.24792751344359
73	C20	R1	7.32192809488736
73	C7	R1	6.84549005094437
74	C23	R1	7.02236781302845
74	C17	R1	7.44294349584873
74	C10	R1	7.11894107272351
74	C3	R1	7.49185309632967
74	C14	R1	7.39231742277876
74	C5	R1	7.57742882803575
74	C9	R1	7.25738784269265
74	C24	R1	7.37503943134692
74	C6	R1	7.35755200461808
74	C21	R1	7.33985000288462
74	C19	R1	7.02236781302845
74	C1	R1	7.37503943134692
74	C22	R1	7.10852445677817
74	C4	R1	7.49984588708321
74	C13	R1	7.48381577726426
74	C18	R1	6.76818432477693
74	C15	R1	7.14974711950468
74	C16	R1	7.33091687811462
74	C8	R1	7.12928301694497
74	C20	R1	7.20945336562895
75	C23	R1	7.53138146051631
75	C17	R1	7.20945336562895
75	C12	R1	7.4594316186373
75	C10	R1	7.14974711950468
75	C3	R1	7.21916852046216
75	C14	R1	7.33985000288462
75	C5	R1	7.08746284125034
75	C9	R1	6.93073733756289
75	C24	R1	7.27612440527424
75	C6	R1	7.09803208296053
75	C21	R1	7.44294349584873
75	C19	R1	7.3037807481771
75	C1	R1	7.18982455888002
75	C22	R1	7.45121111183233
75	C4	R1	7.33091687811462
75	C18	R1	7.07681559705083
75	C15	R1	7.40087943628218
75	C11	R1	7.37503943134692
75	C16	R1	7.35755200461808
75	C8	R1	7.4093909361377
75	C20	R1	7.10852445677817
75	C7	R1	7.13955135239879
76	C23	R1	7.2667865406949
76	C17	R1	7.27612440527424
76	C12	R1	7.35755200461808
76	C10	R1	7.18982455888002
76	C3	R1	7.09803208296053
76	C14	R1	7.07681559705083
76	C5	R1	7.23840473932508
76	C9	R1	7.4093909361377
76	C6	R1	6.90689059560852
76	C21	R1	7.32192809488736
76	C1	R1	7.18982455888002
76	C22	R1	7.22881869049588
76	C4	R1	7.51569983828404
76	C13	R1	7.51569983828404
76	C18	R1	7.04439411935845
76	C15	R1	6.91886323727459
76	C16	R1	7.39231742277876
76	C8	R1	7.62935662007961
76	C20	R1	7.31288295528436
76	C7	R1	7.17990909001493
77	C23	R1	7.467605550083
77	C17	R1	6.97727992349992
77	C12	R1	7.33985000288462
77	C10	R1	7.49984588708321
77	C3	R1	7.13955135239879
77	C14	R1	7.18982455888002
77	C9	R1	7.59991284218713
77	C24	R1	7.78790255939143
77	C6	R1	7.70043971814109
77	C21	R1	7.37503943134692
77	C19	R1	7.16992500144231
77	C1	R1	7.4178525148859
77	C22	R1	7.21916852046216
77	C4	R1	7.58496250072116
77	C13	R1	7.33985000288462
77	C18	R1	7.03342300153745
77	C15	R1	7.10852445677817
77	C11	R1	7.17990909001493
77	C16	R1	7
77	C20	R1	7.467605550083
77	C7	R1	7.29462074889163
78	C23	R1	7.05528243550119
78	C12	R1	7.4757334309664
78	C10	R1	7.53915881110803
78	C3	R1	7.08746284125034
78	C14	R1	7.49185309632967
78	C5	R1	7.28540221886225
78	C9	R1	7.44294349584873
78	C24	R1	6.96578428466209
78	C6	R1	7.01122725542325
78	C21	R1	7.3037807481771
78	C19	R1	7.33091687811462
78	C1	R1	7.5077946401987
78	C22	R1	7.16992500144231
78	C4	R1	7.05528243550119
78	C13	R1	7.13955135239879
78	C18	R1	7.4262647547021
78	C15	R1	7.18982455888002
78	C16	R1	7.12928301694497
78	C8	R1	7.22881869049588
78	C20	R1	7.36632221424582
78	C7	R1	7.19967234483636
79	C23	R1	7.20945336562895
79	C17	R1	7.23840473932508
79	C12	R1	7.28540221886225
79	C10	R1	7.33091687811462
79	C14	R1	7.61470984411521
79	C5	R1	7.4594316186373
79	C9	R1	7.4178525148859
79	C24	R1	7.27612440527424
79	C6	R1	7.36632221424582
79	C21	R1	7.28540221886225
79	C19	R1	7.01122725542325
79	C1	R1	7.39231742277876
79	C4	R1	7.06608919045777
79	C13	R1	7.29462074889163
79	C18	R1	7.04439411935845
79	C11	R1	7.14974711950468
79	C8	R1	7.53138146051631
79	C20	R1	7.12928301694497
79	C7	R1	7.4757334309664
80	C23	R1	7.2667865406949
80	C17	R1	7.56985560833095
80	C12	R1	7.28540221886225
80	C10	R1	7.3037807481771
80	C14	R1	7.32192809488736
80	C5	R1	7.02236781302845
80	C9	R1	7.15987133677839
80	C24	R1	7.56224242422107
80	C6	R1	7.43462822763672
80	C21	R1	7.29462074889163
80	C19	R1	7.25738784269265
80	C1	R1	7.4594316186373
80	C22	R1	7.4093909361377
80	C4	R1	7.69348695749933
80	C13	R1	7.19967234483636
80	C18	R1	6.90689059560852
80	C15	R1	7.43462822763672
80	C11	R1	7.33985000288462
80	C16	R1	7.2667865406949
80	C8	R1	7.11894107272351
80	C20	R1	7.32192809488736
80	C7	R1	7.4757334309664
81	C23	R1	7.21916852046216
81	C17	R1	7.10852445677817
81	C12	R1	7.18982455888002
81	C10	R1	6.97727992349992
81	C3	R1	7.16992500144231
81	C14	R1	7.68650052718322
81	C9	R1	6.91886323727459
81	C24	R1	7.09803208296053
81	C6	R1	7.27612440527424
81	C21	R1	7.44294349584873
81	C19	R1	6.97727992349992
81	C1	R1	7.28540221886225
81	C22	R1	7.18982455888002
81	C4	R1	7.58496250072116
81	C13	R1	7.31288295528436
81	C18	R1	7.31288295528436
81	C15	R1	7.19967234483636
81	C11	R1	6.79441586635011
81	C16	R1	6.82017896241519
81	C8	R1	7.03342300153745
81	C20	R1	7.4262647547021
81	C7	R1	7.51569983828404
82	C23	R1	7.4262647547021
82	C17	R1	7.67948009950545
82	C12	R1	7.63662462054365
82	C10	R1	7.09803208296053
82	C3	R1	7
82	C5	R1	7.13955135239879
82	C9	R1	7.21916852046216
82	C24	R1	6.96578428466209
82	C6	R1	7.01122725542325
82	C21	R1	7.13955135239879
82	C19	R1	7.23840473932508
82	C1	R1	7.13955135239879
82	C22	R1	7.20945336562895
82	C4	R1	7.10852445677817
82	C18	R1	7.08746284125034
82	C15	R1	7
82	C11	R1	7.10852445677817
82	C16	R1	7.06608919045777
82	C8	R1	7.11894107272351
82	C20	R1	7.49185309632967
82	C7	R1	7.36632221424582
83	C23	R1	7.39231742277876
83	C17	R1	7.29462074889163
83	C12	R1	7.06608919045777
83	C10	R1	7.4757334309664
83	C3	R1	7.34872815423108
83	C14	R1	7.38370429247405
83	C5	R1	7.4262647547021
83	C9	R1	7.43462822763672
83	C24	R1	7.37503943134692
83	C6	R1	7.5077946401987
83	C21	R1	7.25738784269265
83	C1	R1	6.97727992349992
83	C22	R1	7.23840473932508
83	C4	R1	7.28540221886225
83	C13	R1	7.16992500144231
83	C18	R1	7.17990909001493
83	C15	R1	7.49185309632967
83	C11	R1	7.36632221424582
83	C16	R1	7.2667865406949
83	C20	R1	7.11894107272351
83	C7	R1	7
84	C23	R1	7.32192809488736
84	C12	R1	6.96578428466209
84	C3	R1	7.33091687811462
84	C14	R1	7.33985000288462
84	C5	R1	7.37503943134692
84	C9	R1	7.29462074889163
84	C24	R1	7.33091687811462
84	C6	R1	7.28540221886225
84	C21	R1	7.20945336562895
84	C19	R1	7.17990909001493
84	C22	R1	7.36632221424582
84	C4	R1	7.15987133677839
84	C18	R1	6.97727992349992
84	C15	R1	6.83289001416474
84	C11	R1	7.06608919045777
84	C16	R1	7.27612440527424
84	C8	R1	7.32192809488736
84	C20	R1	7.04439411935845
84	C7	R1	7.33091687811462
85	C23	R1	7.467605550083
85	C17	R1	7.25738784269265
85	C12	R1	7.6724253419715
85	C10	R1	7.29462074889163
85	C3	R1	7.59991284218713
85	C14	R1	7.34872815423108
85	C5	R1	7.25738784269265
85	C9	R1	7.31288295528436
85	C6	R1	7.03342300153745
85	C19	R1	7.38370429247405
85	C1	R1	7.37503943134692
85	C22	R1	6.94251450533924
85	C4	R1	7.43462822763672
85	C13	R1	7.16992500144231
85	C18	R1	6.97727992349992
85	C15	R1	7.08746284125034
85	C11	R1	7.01122725542325
85	C16	R1	7.20945336562895
85	C8	R1	7.54689445988764
85	C7	R1	7.24792751344359
86	C17	R1	7.63662462054365
86	C12	R1	7.40087943628218
86	C10	R1	7.03342300153745
86	C14	R1	7.62205181945638
86	C5	R1	7.2667865406949
86	C9	R1	7.14974711950468
86	C24	R1	7.58496250072116
86	C6	R1	7.52356195605701
86	C21	R1	7.6724253419715
86	C19	R1	7.40087943628218
86	C1	R1	7.49984588708321
86	C22	R1	7.3037807481771
86	C4	R1	7.61470984411521
86	C13	R1	7.40087943628218
86	C18	R1	7.39231742277876
86	C15	R1	7.4262647547021
86	C11	R1	7.04439411935845
86	C16	R1	7
86	C8	R1	7.40087943628218
86	C20	R1	7.27612440527424
86	C7	R1	7
87	C23	R1	6.89481776330794
87	C17	R1	7.2667865406949
87	C12	R1	7.32192809488736
87	C3	R1	7.40087943628218
87	C5	R1	7.18982455888002
87	C9	R1	7.19967234483636
87	C6	R1	7.13955135239879
87	C21	R1	7.25738784269265
87	C19	R1	7.39231742277876
87	C1	R1	7
87	C22	R1	7.22881869049588
87	C4	R1	7.15987133677839
87	C13	R1	7.22881869049588
87	C18	R1	6.83289001416474
87	C15	R1	7.10852445677817
87	C11	R1	7
87	C16	R1	7.15987133677839
87	C8	R1	7.48381577726426
87	C20	R1	7.22881869049588
87	C7	R1	7.5077946401987
88	C23	R1	7.48381577726426
88	C17	R1	7.18982455888002
88	C14	R1	7.4093909361377
88	C5	R1	7.31288295528436
88	C9	R1	6.8703647195834
88	C6	R1	7.54689445988764
88	C21	R1	7.2667865406949
88	C19	R1	7.24792751344359
88	C1	R1	7.18982455888002
88	C22	R1	7.06608919045777
88	C4	R1	7.68650052718322
88	C13	R1	7.4262647547021
88	C18	R1	7.09803208296053
88	C15	R1	7.49185309632967
88	C11	R1	7.05528243550119
88	C16	R1	7.05528243550119
88	C8	R1	7.56985560833095
88	C20	R1	7.35755200461808
88	C7	R1	7.45121111183233
89	C23	R1	7.33985000288462
89	C17	R1	7.48381577726426
89	C10	R1	7.16992500144231
89	C3	R1	7.35755200461808
89	C14	R1	7.53138146051631
89	C9	R1	7.03342300153745
89	C24	R1	7.3037807481771
89	C6	R1	7.43462822763672
89	C21	R1	7.3037807481771
89	C19	R1	7.38370429247405
89	C1	R1	7.39231742277876
89	C22	R1	7.4178525148859
89	C4	R1	7.09803208296053
89	C13	R1	7.51569983828404
89	C18	R1	7.02236781302845
89	C15	R1	7.33091687811462
89	C11	R1	7.13955135239879
89	C8	R1	7.33091687811462
89	C20	R1	7.17990909001493
89	C7	R1	7.12928301694497
90	C23	R1	7.06608919045777
90	C17	R1	7.56985560833095
90	C12	R1	6.8073549220576
90	C10	R1	7.21916852046216
90	C3	R1	7.58496250072116
90	C14	R1	7.25738784269265
90	C5	R1	7.32192809488736
90	C9	R1	7.37503943134692
90	C24	R1	7.25738784269265
90	C6	R1	7.04439411935845
90	C21	R1	7.17990909001493
90	C19	R1	7.75488750216347
90	C1	R1	7.467605550083
90	C22	R1	7.45121111183233
90	C4	R1	7.3037807481771
90	C13	R1	7.20945336562895
90	C15	R1	7.34872815423108
90	C11	R1	7.17990909001493
90	C16	R1	7.09803208296053
90	C8	R1	7.35755200461808
91	C23	R1	6.85798099512757
91	C17	R1	7.5077946401987
91	C12	R1	7.48381577726426
91	C10	R1	7.25738784269265
91	C3	R1	7.51569983828404
91	C14	R1	7.14974711950468
91	C5	R1	7.14974711950468
91	C9	R1	7.49185309632967
91	C24	R1	7.13955135239879
91	C6	R1	7.33985000288462
91	C21	R1	7.10852445677817
91	C19	R1	7.2667865406949
91	C1	R1	7.37503943134692
91	C22	R1	7.09803208296053
91	C4	R1	7.49185309632967
91	C13	R1	7.07681559705083
91	C18	R1	7.49984588708321
91	C11	R1	7.01122725542325
91	C16	R1	7.10852445677817
91	C8	R1	7.17990909001493
91	C20	R1	7.28540221886225
91	C7	R1	7.33091687811462
92	C3	R1	7.34872815423108
92	C14	R1	7.65821148275179
92	C5	R1	7.17990909001493
92	C9	R1	7.65821148275179
92	C24	R1	7.2667865406949
92	C6	R1	7.2667865406949
92	C21	R1	6.98868468677217
92	C19	R1	7.35755200461808
92	C22	R1	7.27612440527424
92	C4	R1	7.15987133677839
92	C13	R1	7.24792751344359
92	C18	R1	6.98868468677217
92	C15	R1	7.14974711950468
92	C11	R1	7.10852445677817
92	C16	R1	7.20945336562895
92	C20	R1	7.33985000288462
92	C7	R1	7
93	C23	R1	7.43462822763672
93	C17	R1	7.3037807481771
93	C12	R1	7.45121111183233
93	C10	R1	7.17990909001493
93	C5	R1	7.45121111183233
93	C9	R1	7.07681559705083
93	C24	R1	7.44294349584873
93	C6	R1	7.16992500144231
93	C19	R1	7.2667865406949
93	C1	R1	7.33985000288462
93	C22	R1	7.25738784269265
93	C4	R1	7.37503943134692
93	C13	R1	7.13955135239879
93	C18	R1	7.24792751344359
93	C15	R1	7.04439411935845
93	C11	R1	7.18982455888002
93	C16	R1	7.20945336562895
93	C7	R1	7.34872815423108
94	C23	R1	7.29462074889163
94	C17	R1	7.04439411935845
94	C12	R1	7.4262647547021
94	C10	R1	7.33091687811462
94	C3	R1	7.25738784269265
94	C14	R1	6.83289001416474
94	C9	R1	7.4093909361377
94	C24	R1	7.77478705960117
94	C6	R1	7.18982455888002
94	C21	R1	7.2667865406949
94	C19	R1	7.24792751344359
94	C1	R1	7.31288295528436
94	C22	R1	7.22881869049588
94	C4	R1	7.08746284125034
94	C18	R1	7.09803208296053
94	C15	R1	7.51569983828404
94	C11	R1	6.96578428466209
94	C16	R1	7.17990909001493
94	C8	R1	7.32192809488736
94	C20	R1	7.39231742277876
94	C7	R1	7.45121111183233
95	C23	R1	7.44294349584873
95	C17	R1	7.57742882803575
95	C12	R1	7.12928301694497
95	C10	R1	7.07681559705083
95	C14	R1	7.55458885167764
95	C5	R1	7.34872815423108
95	C9	R1	7.33091687811462
95	C24	R1	7.49185309632967
95	C6	R1	7.55458885167764
95	C21	R1	7.07681559705083
95	C19	R1	7.09803208296053
95	C1	R1	7.09803208296053
95	C22	R1	7
95	C4	R1	7.38370429247405
95	C13	R1	6.97727992349992
95	C18	R1	6.91886323727459
95	C15	R1	7.09803208296053
95	C11	R1	7.17990909001493
95	C16	R1	7.15987133677839
95	C8	R1	7.20945336562895
95	C7	R1	7.23840473932508
96	C23	R1	6.56985560833095
96	C17	R1	7.03342300153745
96	C12	R1	7.22881869049588
96	C10	R1	7.17990909001493
96	C3	R1	7.35755200461808
96	C14	R1	7.12928301694497
96	C5	R1	7.29462074889163
96	C9	R1	7.25738784269265
96	C24	R1	7.14974711950468
96	C6	R1	7.64385618977472
96	C21	R1	7.28540221886225
96	C19	R1	7.23840473932508
96	C1	R1	7.27612440527424
96	C22	R1	7.49185309632967
96	C4	R1	7.4262647547021
96	C13	R1	7.16992500144231
96	C18	R1	7.2667865406949
96	C15	R1	7.39231742277876
96	C11	R1	6.8703647195834
96	C16	R1	6.94251450533924
96	C8	R1	7.18982455888002
96	C20	R1	7.19967234483636
96	C7	R1	7.51569983828404
97	C23	R1	7.56985560833095
97	C12	R1	7.6724253419715
97	C10	R1	7.23840473932508
97	C14	R1	7.21916852046216
97	C5	R1	7.4262647547021
97	C9	R1	7.4178525148859
97	C24	R1	7.12928301694497
97	C6	R1	7.33985000288462
97	C21	R1	7.32192809488736
97	C19	R1	7.33091687811462
97	C1	R1	7.23840473932508
97	C22	R1	7.19967234483636
97	C4	R1	7.4093909361377
97	C13	R1	7.04439411935845
97	C18	R1	7.17990909001493
97	C15	R1	7.07681559705083
97	C11	R1	7.05528243550119
97	C16	R1	7.15987133677839
97	C8	R1	7.27612440527424
97	C20	R1	7.05528243550119
97	C7	R1	7.37503943134692
98	C23	R1	7.14974711950468
98	C17	R1	7.31288295528436
98	C12	R1	7.21916852046216
98	C10	R1	7.33985000288462
98	C3	R1	7.35755200461808
98	C14	R1	7.14974711950468
98	C9	R1	7.27612440527424
98	C24	R1	7.45121111183233
98	C6	R1	7.4093909361377
98	C21	R1	7.83289001416474
98	C1	R1	7.10852445677817
98	C22	R1	7.15987133677839
98	C4	R1	7.24792751344359
98	C13	R1	7.40087943628218
[truncated: 14,553 more rows]
