# Supplementary material for: Stochastic modelling of single-cell gene expression adaptation reveals non-genomic contribution to evolution of tumor subclones
Source: bioRxiv. 2024 Apr 20:2024.04.17.588869. Preprint. [Version 1] doi: 10.1101/2024.04.17.588869 (PMC11071284; doi:10.1101/2024.04.17.588869)
Supplement: Supplement 2 [file media-2.zip › Supplementary Files/Simulated Data/Adaptive_Simulation/tr_1.1_sq_1.5_r_100_a_1.csv]

gene	species	replicate	exprval
1	C23	R1	7.71424551766612
1	C17	R1	7.49185309632967
1	C12	R1	7.61470984411521
1	C10	R1	7.20945336562895
1	C3	R1	7.59991284218713
1	C14	R1	7.37503943134692
1	C5	R1	7.33985000288462
1	C9	R1	7.2667865406949
1	C24	R1	7.35755200461808
1	C6	R1	7.4093909361377
1	C21	R1	7.467605550083
1	C19	R1	7.33985000288462
1	C1	R1	7.3037807481771
1	C22	R1	7.23840473932508
1	C4	R1	7.14974711950468
1	C13	R1	7.02236781302845
1	C18	R1	7.60733031374961
1	C15	R1	7.31288295528436
1	C11	R1	7.35755200461808
1	C16	R1	7.15987133677839
1	C8	R1	7.13955135239879
1	C20	R1	7.14974711950468
1	C7	R1	7.31288295528436
2	C23	R1	7.07681559705083
2	C17	R1	7.54689445988764
2	C12	R1	7.17990909001493
2	C10	R1	7.04439411935845
2	C3	R1	7.01122725542325
2	C14	R1	7.06608919045777
2	C5	R1	7.58496250072116
2	C9	R1	7.55458885167764
2	C6	R1	6.88264304936184
2	C19	R1	7.28540221886225
2	C1	R1	7.14974711950468
2	C4	R1	7.4757334309664
2	C13	R1	7.28540221886225
2	C18	R1	7.31288295528436
2	C15	R1	7.05528243550119
2	C11	R1	7.16992500144231
2	C8	R1	7.25738784269265
2	C20	R1	7.33091687811462
2	C7	R1	7.27612440527424
3	C23	R1	7.16992500144231
3	C17	R1	7.21916852046216
3	C12	R1	7.12928301694497
3	C10	R1	7.20945336562895
3	C14	R1	7.29462074889163
3	C5	R1	7.57742882803575
3	C9	R1	7.13955135239879
3	C24	R1	7.09803208296053
3	C6	R1	7.54689445988764
3	C19	R1	7.09803208296053
3	C1	R1	7.49185309632967
3	C22	R1	7.32192809488736
3	C4	R1	7.25738784269265
3	C13	R1	7.27612440527424
3	C18	R1	7.02236781302845
3	C15	R1	7.07681559705083
3	C11	R1	7.32192809488736
3	C16	R1	7.04439411935845
3	C8	R1	7.22881869049588
3	C20	R1	7.10852445677817
3	C7	R1	7.2667865406949
4	C23	R1	7.56985560833095
4	C17	R1	7.35755200461808
4	C12	R1	7.23840473932508
4	C10	R1	7.15987133677839
4	C3	R1	7.04439411935845
4	C14	R1	7.10852445677817
4	C5	R1	7.35755200461808
4	C9	R1	7.38370429247405
4	C24	R1	7.20945336562895
4	C6	R1	7.467605550083
4	C21	R1	7.5077946401987
4	C19	R1	7.21916852046216
4	C1	R1	7.24792751344359
4	C22	R1	7.3037807481771
4	C4	R1	7.05528243550119
4	C13	R1	7.18982455888002
4	C18	R1	7.22881869049588
4	C15	R1	7.27612440527424
4	C16	R1	7.20945336562895
4	C8	R1	7.33985000288462
4	C20	R1	7.4594316186373
4	C7	R1	7.25738784269265
5	C23	R1	7.33091687811462
5	C17	R1	7.3037807481771
5	C12	R1	7.37503943134692
5	C10	R1	7.16992500144231
5	C3	R1	7.74146698640115
5	C14	R1	7.36632221424582
5	C9	R1	7.23840473932508
5	C24	R1	7.33091687811462
5	C6	R1	7.467605550083
5	C21	R1	7.22881869049588
5	C22	R1	7.5077946401987
5	C4	R1	7.54689445988764
5	C13	R1	7.3037807481771
5	C18	R1	6.8703647195834
5	C15	R1	7.20945336562895
5	C16	R1	7.2667865406949
5	C8	R1	7.36632221424582
5	C20	R1	7.4262647547021
6	C23	R1	7.64385618977472
6	C17	R1	7.33091687811462
6	C12	R1	7.35755200461808
6	C10	R1	7.16992500144231
6	C3	R1	6.90689059560852
6	C14	R1	7.22881869049588
6	C5	R1	7.23840473932508
6	C9	R1	7.19967234483636
6	C24	R1	7.45121111183233
6	C6	R1	6.94251450533924
6	C21	R1	7.27612440527424
6	C19	R1	7.11894107272351
6	C1	R1	7.38370429247405
6	C22	R1	6.74146698640115
6	C13	R1	7.19967234483636
6	C18	R1	6.89481776330794
6	C15	R1	6.74146698640115
6	C11	R1	7.07681559705083
6	C16	R1	7.53915881110803
6	C7	R1	7.07681559705083
7	C23	R1	7.09803208296053
7	C17	R1	7.59245703726808
7	C12	R1	7.07681559705083
7	C10	R1	7.4757334309664
7	C3	R1	7.32192809488736
7	C14	R1	7.4757334309664
7	C9	R1	7.73470962022584
7	C24	R1	7.467605550083
7	C6	R1	7.10852445677817
7	C21	R1	7.31288295528436
7	C1	R1	7.2667865406949
7	C13	R1	7.34872815423108
7	C18	R1	7.16992500144231
7	C15	R1	7.15987133677839
7	C11	R1	6.79441586635011
7	C16	R1	7.16992500144231
7	C8	R1	6.90689059560852
7	C20	R1	7.49185309632967
8	C23	R1	7.20945336562895
8	C17	R1	7.36632221424582
8	C12	R1	7.12928301694497
8	C10	R1	7.25738784269265
8	C3	R1	7.4262647547021
8	C14	R1	7.4262647547021
8	C5	R1	7.31288295528436
8	C9	R1	7.31288295528436
8	C24	R1	7.15987133677839
8	C6	R1	7.29462074889163
8	C19	R1	7.29462074889163
8	C1	R1	7.33091687811462
8	C22	R1	7.12928301694497
8	C4	R1	7.39231742277876
8	C13	R1	7.13955135239879
8	C18	R1	7.07681559705083
8	C15	R1	6.97727992349992
8	C11	R1	7.29462074889163
8	C16	R1	7.09803208296053
8	C8	R1	7.27612440527424
8	C20	R1	7.64385618977472
8	C7	R1	7.2667865406949
9	C23	R1	7.19967234483636
9	C17	R1	7.4093909361377
9	C12	R1	7.33985000288462
9	C10	R1	7.21916852046216
9	C3	R1	7.28540221886225
9	C14	R1	7.29462074889163
9	C5	R1	7.23840473932508
9	C9	R1	6.97727992349992
9	C24	R1	7.23840473932508
9	C6	R1	7.34872815423108
9	C21	R1	7.15987133677839
9	C19	R1	7.38370429247405
9	C1	R1	7.33985000288462
9	C22	R1	6.8703647195834
9	C4	R1	7.4757334309664
9	C13	R1	7.29462074889163
9	C15	R1	7.02236781302845
9	C11	R1	7.22881869049588
9	C16	R1	7.19967234483636
9	C8	R1	7.34872815423108
9	C20	R1	7.10852445677817
10	C23	R1	7.01122725542325
10	C17	R1	7.20945336562895
10	C12	R1	6.98868468677217
10	C10	R1	7.15987133677839
10	C3	R1	7.29462074889163
10	C14	R1	7.29462074889163
10	C5	R1	7.34872815423108
10	C24	R1	7.44294349584873
10	C6	R1	7.31288295528436
10	C21	R1	7.33091687811462
10	C1	R1	7.62935662007961
10	C22	R1	7.64385618977472
10	C13	R1	7.44294349584873
10	C18	R1	7.01122725542325
10	C15	R1	7.4262647547021
10	C11	R1	7.32192809488736
10	C16	R1	7.22881869049588
10	C8	R1	7.33985000288462
10	C20	R1	7.20945336562895
10	C7	R1	7.25738784269265
11	C12	R1	7.15987133677839
11	C3	R1	6.89481776330794
11	C14	R1	7.4594316186373
11	C5	R1	7.21916852046216
11	C9	R1	7.35755200461808
11	C24	R1	7.5077946401987
11	C6	R1	7.48381577726426
11	C21	R1	7.29462074889163
11	C19	R1	7.16992500144231
11	C1	R1	7.29462074889163
11	C22	R1	7.55458885167764
11	C4	R1	7.27612440527424
11	C13	R1	7.21916852046216
11	C18	R1	7.28540221886225
11	C15	R1	7.21916852046216
11	C11	R1	7.07681559705083
11	C8	R1	7.56985560833095
11	C20	R1	7.34872815423108
11	C7	R1	7.01122725542325
12	C23	R1	7.55458885167764
12	C12	R1	7.38370429247405
12	C10	R1	7.28540221886225
12	C3	R1	7.4594316186373
12	C14	R1	6.75488750216347
12	C5	R1	7.44294349584873
12	C24	R1	7.05528243550119
12	C6	R1	7.05528243550119
12	C21	R1	7.57742882803575
12	C19	R1	6.8703647195834
12	C1	R1	7.10852445677817
12	C22	R1	7.3037807481771
12	C4	R1	7.33985000288462
12	C13	R1	7.15987133677839
12	C18	R1	7.10852445677817
12	C11	R1	7.02236781302845
12	C16	R1	7.08746284125034
12	C8	R1	7.56224242422107
12	C20	R1	7.09803208296053
12	C7	R1	7.04439411935845
13	C23	R1	7.29462074889163
13	C17	R1	7.39231742277876
13	C12	R1	7.09803208296053
13	C10	R1	7.4594316186373
13	C3	R1	7.45121111183233
13	C14	R1	7.20945336562895
13	C5	R1	7.22881869049588
13	C9	R1	7.20945336562895
13	C24	R1	7.33985000288462
13	C6	R1	7.34872815423108
13	C21	R1	7.05528243550119
13	C19	R1	7.34872815423108
13	C1	R1	7.22881869049588
13	C22	R1	7.3037807481771
13	C4	R1	6.78135971352466
13	C13	R1	7.25738784269265
13	C18	R1	7.07681559705083
13	C15	R1	7.01122725542325
13	C11	R1	6.7279204545632
13	C16	R1	7.38370429247405
13	C8	R1	7.88874324889826
13	C20	R1	6.88264304936184
14	C23	R1	7.64385618977472
14	C17	R1	7.49984588708321
14	C12	R1	7.34872815423108
14	C10	R1	7.14974711950468
14	C3	R1	7.16992500144231
14	C14	R1	7.23840473932508
14	C5	R1	7.28540221886225
14	C9	R1	7.2667865406949
14	C24	R1	7.35755200461808
14	C6	R1	7.6724253419715
14	C21	R1	7.48381577726426
14	C19	R1	7.28540221886225
14	C1	R1	7.40087943628218
14	C22	R1	7.17990909001493
14	C4	R1	7.22881869049588
14	C13	R1	7.07681559705083
14	C18	R1	7.52356195605701
14	C11	R1	7.13955135239879
14	C8	R1	7.63662462054365
14	C20	R1	7.05528243550119
14	C7	R1	7.33985000288462
15	C23	R1	7.15987133677839
15	C10	R1	7.4757334309664
15	C3	R1	7.25738784269265
15	C14	R1	7.02236781302845
15	C5	R1	7.38370429247405
15	C9	R1	7.2667865406949
15	C6	R1	7.49185309632967
15	C21	R1	7.23840473932508
15	C19	R1	7.15987133677839
15	C1	R1	7.37503943134692
15	C22	R1	7.29462074889163
15	C4	R1	7.19967234483636
15	C13	R1	7.21916852046216
15	C18	R1	6.8703647195834
15	C15	R1	7.27612440527424
15	C11	R1	6.85798099512757
15	C16	R1	7.02236781302845
15	C8	R1	7.62935662007961
15	C20	R1	7.25738784269265
15	C7	R1	7.31288295528436
16	C23	R1	7.36632221424582
16	C17	R1	7.24792751344359
16	C12	R1	7.69348695749933
16	C10	R1	7.16992500144231
16	C3	R1	7.14974711950468
16	C14	R1	7.11894107272351
16	C5	R1	7.36632221424582
16	C9	R1	7.4594316186373
16	C24	R1	6.94251450533924
16	C6	R1	7.23840473932508
16	C19	R1	7.23840473932508
16	C1	R1	7.08746284125034
16	C22	R1	7.34872815423108
16	C4	R1	7.59991284218713
16	C13	R1	7.3037807481771
16	C18	R1	7.51569983828404
16	C15	R1	7.4178525148859
16	C11	R1	6.8703647195834
16	C16	R1	7.29462074889163
16	C8	R1	7.27612440527424
16	C20	R1	7.64385618977472
16	C7	R1	7.31288295528436
17	C23	R1	7.4594316186373
17	C17	R1	7.09803208296053
17	C10	R1	7.34872815423108
17	C3	R1	7.64385618977472
17	C14	R1	6.90689059560852
17	C5	R1	7.33091687811462
17	C9	R1	7.56985560833095
17	C6	R1	7.53915881110803
17	C19	R1	7.4262647547021
17	C1	R1	7.22881869049588
17	C22	R1	7.76155123244448
17	C4	R1	7.07681559705083
17	C13	R1	7.3037807481771
17	C18	R1	7.12928301694497
17	C15	R1	7.19967234483636
17	C11	R1	7.07681559705083
17	C16	R1	7.19967234483636
17	C8	R1	6.8703647195834
17	C20	R1	7.21916852046216
18	C23	R1	6.97727992349992
18	C17	R1	7.45121111183233
18	C12	R1	7.13955135239879
18	C10	R1	6.90689059560852
18	C14	R1	7.4178525148859
18	C5	R1	7.23840473932508
18	C9	R1	7.39231742277876
18	C24	R1	7.07681559705083
18	C6	R1	7.31288295528436
18	C21	R1	7.27612440527424
18	C19	R1	7.3037807481771
18	C22	R1	7.43462822763672
18	C4	R1	6.96578428466209
18	C13	R1	7.43462822763672
18	C18	R1	7.08746284125034
18	C15	R1	6.83289001416474
18	C11	R1	7.11894107272351
18	C16	R1	7.04439411935845
18	C8	R1	7.4093909361377
18	C7	R1	6.82017896241519
19	C23	R1	7.21916852046216
19	C17	R1	7.4262647547021
19	C12	R1	7.58496250072116
19	C10	R1	7.28540221886225
19	C3	R1	7.22881869049588
19	C14	R1	6.84549005094437
19	C5	R1	7.43462822763672
19	C9	R1	7.27612440527424
19	C24	R1	7.28540221886225
19	C6	R1	7.40087943628218
19	C21	R1	7.17990909001493
19	C19	R1	7.51569983828404
19	C1	R1	7.39231742277876
19	C22	R1	7.39231742277876
19	C4	R1	7.49984588708321
19	C13	R1	7.3037807481771
19	C18	R1	7.19967234483636
19	C15	R1	7.32192809488736
19	C11	R1	6.96578428466209
19	C16	R1	7.05528243550119
19	C8	R1	7.27612440527424
19	C20	R1	7.4262647547021
19	C7	R1	7.17990909001493
20	C23	R1	7.467605550083
20	C17	R1	7.12928301694497
20	C12	R1	7.48381577726426
20	C10	R1	7.69348695749933
20	C3	R1	7.12928301694497
20	C14	R1	7.5077946401987
20	C5	R1	7.36632221424582
20	C9	R1	7.37503943134692
20	C24	R1	6.90689059560852
20	C6	R1	7.21916852046216
20	C21	R1	7.01122725542325
20	C19	R1	7.4262647547021
20	C1	R1	7.24792751344359
20	C22	R1	7.13955135239879
20	C4	R1	7.33091687811462
20	C13	R1	7.25738784269265
20	C18	R1	7.37503943134692
20	C15	R1	7.27612440527424
20	C16	R1	7.20945336562895
20	C8	R1	7.44294349584873
20	C20	R1	7.11894107272351
20	C7	R1	7.4262647547021
21	C23	R1	7.23840473932508
21	C17	R1	7.71424551766612
21	C12	R1	7.18982455888002
21	C10	R1	7.24792751344359
21	C3	R1	7.06608919045777
21	C14	R1	7.33091687811462
21	C9	R1	7.2667865406949
21	C24	R1	7.29462074889163
21	C6	R1	6.97727992349992
21	C21	R1	7.72109918870719
21	C19	R1	7.35755200461808
21	C1	R1	7.20945336562895
21	C22	R1	7.59245703726808
21	C4	R1	7.22881869049588
21	C13	R1	7.44294349584873
21	C15	R1	7.03342300153745
21	C11	R1	7.2667865406949
21	C16	R1	7.33985000288462
21	C8	R1	7.23840473932508
21	C20	R1	7.10852445677817
21	C7	R1	7.20945336562895
22	C23	R1	7.62935662007961
22	C17	R1	7.31288295528436
22	C12	R1	7.3037807481771
22	C10	R1	6.78135971352466
22	C3	R1	7.33091687811462
22	C14	R1	7.18982455888002
22	C5	R1	7.11894107272351
22	C9	R1	7.39231742277876
22	C24	R1	7.5077946401987
22	C6	R1	7.62205181945638
22	C21	R1	7.59245703726808
22	C19	R1	7.04439411935845
22	C1	R1	7.31288295528436
22	C22	R1	7.43462822763672
22	C4	R1	7.37503943134692
22	C13	R1	7.16992500144231
22	C18	R1	6.94251450533924
22	C15	R1	7.14974711950468
22	C11	R1	7
22	C16	R1	7.13955135239879
22	C8	R1	7.11894107272351
22	C20	R1	7.06608919045777
22	C7	R1	7.66533591718518
23	C23	R1	7.18982455888002
23	C17	R1	7.53138146051631
23	C12	R1	7.43462822763672
23	C10	R1	7.2667865406949
23	C3	R1	7.29462074889163
23	C14	R1	7.49984588708321
23	C5	R1	7.16992500144231
23	C9	R1	7.23840473932508
23	C24	R1	7.35755200461808
23	C6	R1	7.36632221424582
23	C21	R1	7.31288295528436
23	C1	R1	6.97727992349992
23	C22	R1	7.28540221886225
23	C13	R1	7.49984588708321
23	C18	R1	7.20945336562895
23	C15	R1	6.85798099512757
23	C11	R1	6.74146698640115
23	C16	R1	7.19967234483636
23	C8	R1	7.23840473932508
23	C20	R1	7
23	C7	R1	7.54689445988764
24	C23	R1	7.36632221424582
24	C17	R1	7.43462822763672
24	C12	R1	7.11894107272351
24	C10	R1	7.21916852046216
24	C3	R1	7.20945336562895
24	C14	R1	7.4093909361377
24	C5	R1	7.25738784269265
24	C9	R1	7.22881869049588
24	C24	R1	7.28540221886225
24	C6	R1	7.02236781302845
24	C21	R1	7.20945336562895
24	C19	R1	6.98868468677217
24	C1	R1	7.07681559705083
24	C22	R1	7.23840473932508
24	C4	R1	7.23840473932508
24	C13	R1	6.95419631038687
24	C18	R1	7.10852445677817
24	C15	R1	7.05528243550119
24	C11	R1	7.467605550083
24	C16	R1	7.29462074889163
24	C8	R1	7.33091687811462
24	C20	R1	7.25738784269265
24	C7	R1	7.2667865406949
25	C23	R1	7.3037807481771
25	C17	R1	7.25738784269265
25	C10	R1	7.57742882803575
25	C5	R1	7.11894107272351
25	C9	R1	7.27612440527424
25	C24	R1	7.39231742277876
25	C6	R1	7.17990909001493
25	C21	R1	7.49984588708321
25	C19	R1	7.44294349584873
25	C1	R1	7.3037807481771
25	C22	R1	7.16992500144231
25	C4	R1	6.85798099512757
25	C13	R1	7.53138146051631
25	C18	R1	7
25	C15	R1	7.03342300153745
25	C11	R1	7.27612440527424
25	C16	R1	7.31288295528436
25	C8	R1	6.8073549220576
25	C20	R1	7.38370429247405
25	C7	R1	7.31288295528436
26	C23	R1	7.23840473932508
26	C17	R1	7.12928301694497
26	C12	R1	7.03342300153745
26	C10	R1	7.16992500144231
26	C3	R1	7.08746284125034
26	C14	R1	7.48381577726426
26	C5	R1	7.32192809488736
26	C9	R1	7.48381577726426
26	C6	R1	7.24792751344359
26	C21	R1	7.38370429247405
26	C19	R1	7.36632221424582
26	C1	R1	7.53138146051631
26	C22	R1	7.4093909361377
26	C4	R1	7.54689445988764
26	C13	R1	7.08746284125034
26	C18	R1	7.08746284125034
26	C15	R1	7.18982455888002
26	C11	R1	6.83289001416474
26	C16	R1	6.98868468677217
26	C8	R1	7.51569983828404
26	C20	R1	7.17990909001493
27	C23	R1	7.4093909361377
27	C17	R1	7.20945336562895
27	C12	R1	7.4178525148859
27	C10	R1	7.4093909361377
27	C3	R1	7.05528243550119
27	C5	R1	7.3037807481771
27	C9	R1	7.28540221886225
27	C24	R1	7.31288295528436
27	C6	R1	7.4178525148859
27	C21	R1	7.53138146051631
27	C22	R1	7.4093909361377
27	C4	R1	7.07681559705083
27	C13	R1	7.12928301694497
27	C18	R1	7
27	C15	R1	7.14974711950468
27	C11	R1	7.45121111183233
27	C16	R1	7.35755200461808
27	C8	R1	7.39231742277876
27	C20	R1	7.17990909001493
27	C7	R1	7.467605550083
28	C23	R1	7.28540221886225
28	C17	R1	7.43462822763672
28	C12	R1	7.14974711950468
28	C10	R1	7.23840473932508
28	C3	R1	7.4093909361377
28	C14	R1	7.61470984411521
28	C5	R1	6.76818432477693
28	C9	R1	7.19967234483636
28	C24	R1	7.32192809488736
28	C6	R1	7.32192809488736
28	C21	R1	7.32192809488736
28	C19	R1	7.11894107272351
28	C1	R1	7.25738784269265
28	C22	R1	7.57742882803575
28	C4	R1	7.16992500144231
28	C13	R1	7.18982455888002
28	C18	R1	7.09803208296053
28	C15	R1	7.06608919045777
28	C11	R1	7.24792751344359
28	C16	R1	7.29462074889163
28	C8	R1	7.08746284125034
28	C20	R1	7.35755200461808
28	C7	R1	7.53915881110803
29	C23	R1	7.11894107272351
29	C17	R1	7.5077946401987
29	C10	R1	7.2667865406949
29	C3	R1	7.09803208296053
29	C14	R1	7.17990909001493
29	C5	R1	7.01122725542325
29	C24	R1	7.33985000288462
29	C6	R1	6.94251450533924
29	C19	R1	7.12928301694497
29	C1	R1	7.34872815423108
29	C22	R1	7.35755200461808
29	C4	R1	6.6724253419715
29	C13	R1	7.20945336562895
29	C18	R1	6.94251450533924
29	C15	R1	7.27612440527424
29	C11	R1	7.08746284125034
29	C16	R1	7.31288295528436
29	C8	R1	7.4178525148859
29	C20	R1	7.04439411935845
29	C7	R1	7.64385618977472
30	C23	R1	7.3037807481771
30	C17	R1	7.39231742277876
30	C12	R1	7.67948009950545
30	C10	R1	7.4178525148859
30	C3	R1	6.96578428466209
30	C14	R1	7.62935662007961
30	C5	R1	7.49984588708321
30	C9	R1	7.55458885167764
30	C24	R1	6.98868468677217
30	C6	R1	7.12928301694497
30	C21	R1	7.4093909361377
30	C19	R1	7.67948009950545
30	C1	R1	7.35755200461808
30	C22	R1	7.12928301694497
30	C4	R1	7.02236781302845
30	C18	R1	7.33091687811462
30	C15	R1	6.8703647195834
30	C11	R1	7.17990909001493
30	C16	R1	6.96578428466209
30	C8	R1	7.53915881110803
30	C20	R1	7.05528243550119
30	C7	R1	7.06608919045777
31	C23	R1	7.49984588708321
31	C17	R1	7.06608919045777
31	C12	R1	7.23840473932508
31	C10	R1	7.48381577726426
31	C14	R1	7.16992500144231
31	C5	R1	7.24792751344359
31	C9	R1	7.44294349584873
31	C24	R1	7.28540221886225
31	C6	R1	7.32192809488736
31	C21	R1	7.09803208296053
31	C19	R1	7.21916852046216
31	C1	R1	7.11894107272351
31	C22	R1	7.43462822763672
31	C4	R1	7.04439411935845
31	C13	R1	7.3037807481771
31	C18	R1	7.01122725542325
31	C15	R1	7.02236781302845
31	C11	R1	7.03342300153745
31	C16	R1	6.96578428466209
31	C8	R1	7.14974711950468
31	C7	R1	7.49185309632967
32	C23	R1	7.24792751344359
32	C17	R1	7.29462074889163
32	C12	R1	7.4093909361377
32	C10	R1	7.15987133677839
32	C3	R1	7.22881869049588
32	C14	R1	7.10852445677817
32	C5	R1	7.36632221424582
32	C9	R1	7.18982455888002
32	C24	R1	7.44294349584873
32	C6	R1	7.467605550083
32	C21	R1	7.38370429247405
32	C19	R1	7.49984588708321
32	C1	R1	7.52356195605701
32	C4	R1	7.40087943628218
32	C13	R1	7.13955135239879
32	C18	R1	7.11894107272351
32	C15	R1	7.16992500144231
32	C11	R1	7.11894107272351
32	C16	R1	7.01122725542325
32	C8	R1	7.10852445677817
32	C20	R1	7.39231742277876
32	C7	R1	7.31288295528436
33	C23	R1	7.16992500144231
33	C17	R1	7.11894107272351
33	C12	R1	7.24792751344359
33	C10	R1	7.3037807481771
33	C3	R1	7.18982455888002
33	C14	R1	7.3037807481771
33	C5	R1	7.28540221886225
33	C9	R1	7.32192809488736
33	C24	R1	7.05528243550119
33	C6	R1	6.8703647195834
33	C19	R1	7.33985000288462
33	C1	R1	7.38370429247405
33	C22	R1	7.70735913208088
33	C4	R1	7.59245703726808
33	C13	R1	7.01122725542325
33	C18	R1	7.40087943628218
33	C15	R1	7.19967234483636
33	C11	R1	7.27612440527424
33	C16	R1	6.96578428466209
33	C8	R1	7.39231742277876
33	C20	R1	7.06608919045777
33	C7	R1	7.59991284218713
34	C23	R1	7.18982455888002
34	C17	R1	7.21916852046216
34	C12	R1	7.03342300153745
34	C10	R1	7.4093909361377
34	C3	R1	7.05528243550119
34	C14	R1	7.21916852046216
34	C5	R1	7.28540221886225
34	C9	R1	6.76818432477693
34	C24	R1	7.06608919045777
34	C6	R1	7.5077946401987
34	C21	R1	7.56224242422107
34	C19	R1	7.01122725542325
34	C1	R1	7.32192809488736
34	C22	R1	7.45121111183233
34	C4	R1	7.20945336562895
34	C13	R1	7.35755200461808
34	C18	R1	7.40087943628218
34	C15	R1	6.76818432477693
34	C11	R1	7.27612440527424
34	C8	R1	7.29462074889163
34	C20	R1	7.2667865406949
34	C7	R1	7.54689445988764
35	C23	R1	7.33985000288462
35	C17	R1	7.4178525148859
35	C12	R1	7.15987133677839
35	C3	R1	7.20945336562895
35	C5	R1	7.28540221886225
35	C24	R1	7.3037807481771
35	C6	R1	7.21916852046216
35	C21	R1	7.4093909361377
35	C19	R1	7.49984588708321
35	C22	R1	7.12928301694497
35	C4	R1	7.22881869049588
35	C13	R1	7.12928301694497
35	C18	R1	6.98868468677217
35	C15	R1	7.22881869049588
35	C11	R1	6.85798099512757
35	C16	R1	7.12928301694497
35	C8	R1	7
35	C20	R1	6.91886323727459
35	C7	R1	7.59245703726808
36	C23	R1	7.19967234483636
36	C10	R1	7.39231742277876
36	C3	R1	6.98868468677217
36	C14	R1	7.68650052718322
36	C5	R1	7.76818432477693
36	C9	R1	7.62205181945638
36	C24	R1	7.56985560833095
36	C6	R1	7.60733031374961
36	C21	R1	7.03342300153745
36	C19	R1	7.4262647547021
36	C1	R1	6.85798099512757
36	C22	R1	7.39231742277876
36	C4	R1	7.59991284218713
36	C13	R1	7.21916852046216
36	C15	R1	6.95419631038687
36	C11	R1	7.04439411935845
36	C16	R1	7.36632221424582
36	C8	R1	7.17990909001493
36	C20	R1	7.35755200461808
36	C7	R1	7.53138146051631
37	C23	R1	7.39231742277876
37	C17	R1	7.4093909361377
37	C12	R1	7.55458885167764
37	C10	R1	7.53915881110803
37	C14	R1	7.13955135239879
37	C5	R1	7.4594316186373
37	C9	R1	7.4093909361377
37	C24	R1	7.06608919045777
37	C6	R1	7.33985000288462
37	C21	R1	7.15987133677839
37	C19	R1	7.4594316186373
37	C1	R1	7.21916852046216
37	C22	R1	7.05528243550119
37	C4	R1	7.28540221886225
37	C13	R1	7.23840473932508
37	C18	R1	6.89481776330794
37	C15	R1	7.33091687811462
37	C11	R1	7.18982455888002
37	C16	R1	7.02236781302845
37	C8	R1	7.38370429247405
37	C20	R1	7.51569983828404
37	C7	R1	7.53915881110803
38	C23	R1	7.35755200461808
38	C17	R1	7.29462074889163
38	C12	R1	7.09803208296053
38	C10	R1	7.3037807481771
38	C3	R1	7.19967234483636
38	C14	R1	7.53138146051631
38	C5	R1	7.25738784269265
38	C24	R1	7.33091687811462
38	C6	R1	7.33985000288462
38	C21	R1	7.09803208296053
38	C19	R1	7.32192809488736
38	C1	R1	7.20945336562895
38	C22	R1	7.18982455888002
38	C4	R1	7.18982455888002
38	C13	R1	7.39231742277876
38	C18	R1	7.07681559705083
38	C15	R1	7.31288295528436
38	C11	R1	7.14974711950468
38	C16	R1	7.14974711950468
38	C20	R1	7.31288295528436
38	C7	R1	7.56985560833095
39	C23	R1	7.4178525148859
39	C17	R1	7.43462822763672
39	C12	R1	7.62935662007961
39	C10	R1	7.43462822763672
39	C3	R1	7.58496250072116
39	C14	R1	7.05528243550119
39	C5	R1	7.44294349584873
39	C9	R1	7.27612440527424
39	C6	R1	7.17990909001493
39	C21	R1	7.2667865406949
39	C19	R1	7.33985000288462
39	C1	R1	7.53138146051631
39	C22	R1	7.35755200461808
39	C18	R1	7.25738784269265
39	C15	R1	6.8703647195834
39	C11	R1	7.05528243550119
39	C16	R1	7.09803208296053
39	C8	R1	6.88264304936184
39	C20	R1	7.21916852046216
39	C7	R1	7.4178525148859
40	C23	R1	7.17990909001493
40	C17	R1	7.27612440527424
40	C12	R1	7.09803208296053
40	C10	R1	7.14974711950468
40	C3	R1	7.31288295528436
40	C14	R1	6.95419631038687
40	C5	R1	7.4594316186373
40	C9	R1	7.29462074889163
40	C24	R1	7.44294349584873
40	C6	R1	7.04439411935845
40	C21	R1	7
40	C19	R1	7.37503943134692
40	C22	R1	7.34872815423108
40	C4	R1	7.21916852046216
40	C13	R1	7.25738784269265
40	C18	R1	7.11894107272351
40	C15	R1	7.23840473932508
40	C11	R1	7.24792751344359
40	C8	R1	7.14974711950468
40	C20	R1	7.31288295528436
40	C7	R1	7.49984588708321
41	C17	R1	7.60733031374961
41	C12	R1	7.6724253419715
41	C10	R1	7.59991284218713
41	C3	R1	7.07681559705083
41	C14	R1	7.19967234483636
41	C5	R1	7.5077946401987
41	C9	R1	7.2667865406949
41	C24	R1	7.4262647547021
41	C6	R1	7.35755200461808
41	C21	R1	7.36632221424582
41	C19	R1	7.51569983828404
41	C1	R1	7.18982455888002
41	C22	R1	7.33091687811462
41	C4	R1	7.3037807481771
41	C13	R1	7.36632221424582
41	C18	R1	7.18982455888002
41	C15	R1	7.22881869049588
41	C11	R1	7.05528243550119
41	C16	R1	7.12928301694497
41	C8	R1	7.08746284125034
41	C20	R1	7.33091687811462
41	C7	R1	7.29462074889163
42	C23	R1	7.32192809488736
42	C17	R1	7.22881869049588
42	C12	R1	7.21916852046216
42	C10	R1	7.36632221424582
42	C14	R1	7.48381577726426
42	C5	R1	7.29462074889163
42	C9	R1	7.13955135239879
42	C24	R1	7.36632221424582
42	C6	R1	7.24792751344359
42	C21	R1	7.5077946401987
42	C19	R1	7.29462074889163
42	C1	R1	7.08746284125034
42	C22	R1	7.08746284125034
42	C4	R1	7.25738784269265
42	C13	R1	7.29462074889163
42	C18	R1	7.03342300153745
42	C15	R1	6.90689059560852
42	C8	R1	7.12928301694497
42	C20	R1	7.18982455888002
42	C7	R1	7.09803208296053
43	C23	R1	7.10852445677817
43	C17	R1	6.96578428466209
43	C12	R1	7.03342300153745
43	C10	R1	6.98868468677217
43	C3	R1	7.56985560833095
43	C14	R1	7.08746284125034
43	C5	R1	7.33091687811462
43	C9	R1	7.02236781302845
43	C24	R1	7.44294349584873
43	C21	R1	7.35755200461808
43	C19	R1	7.16992500144231
43	C1	R1	7.40087943628218
43	C22	R1	7.49185309632967
43	C4	R1	7.56224242422107
43	C13	R1	7.4594316186373
43	C18	R1	7.45121111183233
43	C15	R1	7.28540221886225
43	C11	R1	7.10852445677817
43	C16	R1	7.20945336562895
43	C8	R1	7.60733031374961
43	C20	R1	7.21916852046216
43	C7	R1	7.37503943134692
44	C23	R1	7.20945336562895
44	C17	R1	7.35755200461808
44	C12	R1	7.2667865406949
44	C10	R1	7.29462074889163
44	C14	R1	7.4178525148859
44	C5	R1	7.17990909001493
44	C9	R1	7.35755200461808
44	C24	R1	7.53138146051631
44	C6	R1	7.22881869049588
44	C21	R1	7.22881869049588
44	C19	R1	6.91886323727459
44	C1	R1	7.25738784269265
44	C22	R1	7.33091687811462
44	C4	R1	7.5077946401987
44	C13	R1	7.33985000288462
44	C18	R1	7.07681559705083
44	C15	R1	7.02236781302845
44	C11	R1	7.11894107272351
44	C8	R1	6.96578428466209
44	C20	R1	7.09803208296053
44	C7	R1	7.24792751344359
45	C23	R1	7
45	C17	R1	7.14974711950468
45	C12	R1	7.02236781302845
45	C10	R1	7.03342300153745
45	C3	R1	7.48381577726426
45	C9	R1	7.37503943134692
45	C24	R1	7.08746284125034
45	C6	R1	7.62935662007961
45	C21	R1	7.66533591718518
45	C19	R1	7.43462822763672
45	C1	R1	7.16992500144231
45	C22	R1	7.33985000288462
45	C4	R1	7.22881869049588
45	C13	R1	7.32192809488736
45	C18	R1	7.16992500144231
45	C15	R1	7.01122725542325
45	C11	R1	7.03342300153745
45	C16	R1	7.02236781302845
45	C8	R1	7.17990909001493
45	C20	R1	7.38370429247405
45	C7	R1	7.15987133677839
46	C23	R1	6.85798099512757
46	C17	R1	7.58496250072116
46	C12	R1	7.34872815423108
46	C10	R1	7.44294349584873
46	C3	R1	7.22881869049588
46	C14	R1	7.35755200461808
46	C5	R1	7.2667865406949
46	C9	R1	7.19967234483636
46	C24	R1	7.3037807481771
46	C6	R1	7.59991284218713
46	C21	R1	7.2667865406949
46	C19	R1	7.19967234483636
46	C1	R1	7.56985560833095
46	C22	R1	7.23840473932508
46	C4	R1	7.59991284218713
46	C13	R1	7.3037807481771
46	C18	R1	7.07681559705083
46	C15	R1	7.03342300153745
46	C11	R1	7.3037807481771
46	C16	R1	7.3037807481771
46	C8	R1	7.15987133677839
46	C20	R1	7.4178525148859
46	C7	R1	7.27612440527424
47	C23	R1	7.35755200461808
47	C17	R1	7.4178525148859
47	C12	R1	7.2667865406949
47	C10	R1	7.38370429247405
47	C3	R1	7.53915881110803
47	C14	R1	7.37503943134692
47	C5	R1	6.90689059560852
47	C9	R1	7.33985000288462
47	C24	R1	7.44294349584873
47	C6	R1	6.88264304936184
47	C21	R1	7.39231742277876
47	C1	R1	7.467605550083
47	C22	R1	7.48381577726426
47	C4	R1	7.52356195605701
47	C13	R1	7.3037807481771
47	C18	R1	7.15987133677839
47	C11	R1	7.59991284218713
47	C16	R1	7.01122725542325
47	C8	R1	7.12928301694497
47	C20	R1	7.08746284125034
47	C7	R1	7.36632221424582
48	C23	R1	7.49185309632967
48	C12	R1	7.45121111183233
48	C10	R1	7.20945336562895
48	C3	R1	7.32192809488736
48	C14	R1	7.17990909001493
48	C9	R1	7.31288295528436
48	C24	R1	7.36632221424582
48	C6	R1	7.31288295528436
48	C21	R1	7.4262647547021
48	C19	R1	7.48381577726426
48	C1	R1	7.02236781302845
48	C22	R1	7
48	C4	R1	7.28540221886225
48	C13	R1	7.4757334309664
48	C18	R1	7.48381577726426
48	C15	R1	7.34872815423108
48	C20	R1	7.48381577726426
48	C7	R1	7.4093909361377
49	C23	R1	7.29462074889163
49	C17	R1	7.49185309632967
49	C12	R1	7.3037807481771
49	C10	R1	7.25738784269265
49	C3	R1	7.27612440527424
49	C5	R1	7.24792751344359
49	C9	R1	7.40087943628218
49	C24	R1	7.32192809488736
49	C6	R1	7.36632221424582
49	C21	R1	7.33091687811462
49	C19	R1	7.71424551766612
49	C1	R1	6.98868468677217
49	C22	R1	7.31288295528436
49	C4	R1	7.17990909001493
49	C13	R1	7.33091687811462
49	C18	R1	7.32192809488736
49	C15	R1	7.11894107272351
49	C11	R1	7.11894107272351
49	C16	R1	7.17990909001493
49	C8	R1	7.18982455888002
49	C20	R1	7.09803208296053
49	C7	R1	7.43462822763672
50	C23	R1	6.83289001416474
50	C17	R1	7.33091687811462
50	C12	R1	7.24792751344359
50	C10	R1	7.51569983828404
50	C3	R1	7.12928301694497
50	C14	R1	7.57742882803575
50	C5	R1	7.24792751344359
50	C9	R1	7.45121111183233
50	C6	R1	7.22881869049588
50	C21	R1	7.5077946401987
50	C19	R1	7.21916852046216
50	C1	R1	7.24792751344359
50	C22	R1	7.4178525148859
50	C4	R1	7.18982455888002
50	C13	R1	7.4594316186373
50	C18	R1	7.37503943134692
50	C15	R1	7.19967234483636
50	C11	R1	7.31288295528436
50	C16	R1	7.40087943628218
50	C8	R1	6.96578428466209
50	C20	R1	7.27612440527424
50	C7	R1	7.40087943628218
51	C23	R1	7.57742882803575
51	C17	R1	7.31288295528436
51	C12	R1	7.29462074889163
51	C10	R1	7.4262647547021
51	C3	R1	7.03342300153745
51	C14	R1	7.48381577726426
51	C5	R1	7.4757334309664
51	C24	R1	7.14974711950468
51	C6	R1	7.10852445677817
51	C19	R1	7.3037807481771
51	C1	R1	7.18982455888002
51	C22	R1	7.28540221886225
51	C4	R1	7.18982455888002
51	C13	R1	7.54689445988764
51	C18	R1	7.14974711950468
51	C15	R1	7.32192809488736
51	C11	R1	6.90689059560852
51	C8	R1	7.43462822763672
51	C20	R1	7.39231742277876
51	C7	R1	7.34872815423108
52	C23	R1	7.08746284125034
52	C17	R1	7.13955135239879
52	C12	R1	7.49984588708321
52	C10	R1	7.44294349584873
52	C14	R1	7.44294349584873
52	C5	R1	7.22881869049588
52	C9	R1	7.20945336562895
52	C24	R1	7.52356195605701
52	C6	R1	7.23840473932508
52	C21	R1	7.15987133677839
52	C19	R1	7.5077946401987
52	C1	R1	7.17990909001493
52	C22	R1	7.07681559705083
52	C4	R1	7.19967234483636
52	C13	R1	7.2667865406949
52	C18	R1	7.12928301694497
52	C15	R1	7.08746284125034
52	C11	R1	7.09803208296053
52	C16	R1	7.21916852046216
52	C20	R1	7.17990909001493
52	C7	R1	7.36632221424582
53	C23	R1	7.4594316186373
53	C17	R1	7.17990909001493
53	C12	R1	7.13955135239879
53	C10	R1	7.36632221424582
53	C3	R1	7.58496250072116
53	C14	R1	7.44294349584873
53	C5	R1	7.04439411935845
53	C9	R1	7.38370429247405
53	C24	R1	7.59991284218713
53	C21	R1	7.43462822763672
53	C19	R1	7.15987133677839
53	C1	R1	6.97727992349992
53	C22	R1	7.25738784269265
53	C4	R1	7.23840473932508
53	C13	R1	7.39231742277876
53	C18	R1	7.27612440527424
53	C11	R1	7.51569983828404
53	C16	R1	7.11894107272351
53	C8	R1	7.45121111183233
53	C20	R1	7.8073549220576
53	C7	R1	7.27612440527424
54	C23	R1	7.16992500144231
54	C17	R1	7.40087943628218
54	C12	R1	7.20945336562895
54	C10	R1	7.52356195605701
54	C3	R1	7.58496250072116
54	C14	R1	7.22881869049588
54	C5	R1	7.4262647547021
54	C9	R1	7.25738784269265
54	C24	R1	7.20945336562895
54	C6	R1	7.59245703726808
54	C21	R1	7.71424551766612
54	C19	R1	7.32192809488736
54	C1	R1	7.36632221424582
54	C22	R1	7.3037807481771
54	C4	R1	7.29462074889163
54	C13	R1	7.45121111183233
54	C18	R1	7.37503943134692
54	C15	R1	7.04439411935845
54	C11	R1	7.23840473932508
54	C16	R1	7.01122725542325
54	C8	R1	7.32192809488736
54	C20	R1	7.48381577726426
55	C23	R1	7.16992500144231
55	C17	R1	7.02236781302845
55	C12	R1	7.20945336562895
55	C10	R1	7.4178525148859
55	C14	R1	7
55	C5	R1	7.16992500144231
55	C9	R1	7.5077946401987
55	C6	R1	7.20945336562895
55	C21	R1	7.55458885167764
55	C19	R1	7.4262647547021
55	C22	R1	7.56985560833095
55	C4	R1	7.3037807481771
55	C13	R1	7.43462822763672
55	C11	R1	6.68650052718322
55	C16	R1	7.04439411935845
55	C8	R1	7.52356195605701
55	C7	R1	7.29462074889163
56	C23	R1	7
56	C17	R1	7.24792751344359
56	C12	R1	7.39231742277876
56	C10	R1	7.18982455888002
56	C3	R1	7.53915881110803
56	C14	R1	7.40087943628218
56	C5	R1	6.8703647195834
56	C9	R1	7.32192809488736
56	C24	R1	7.4262647547021
56	C6	R1	7.31288295528436
56	C21	R1	7.07681559705083
56	C19	R1	7.59245703726808
56	C1	R1	7.33091687811462
56	C22	R1	7.31288295528436
56	C4	R1	7.4757334309664
56	C13	R1	7.27612440527424
56	C18	R1	7.22881869049588
56	C15	R1	6.95419631038687
56	C11	R1	7.36632221424582
56	C16	R1	7.06608919045777
56	C8	R1	7.05528243550119
56	C20	R1	7.22881869049588
56	C7	R1	7.54689445988764
57	C23	R1	7.62935662007961
57	C17	R1	7.10852445677817
57	C12	R1	7.32192809488736
57	C3	R1	7.5077946401987
57	C14	R1	6.91886323727459
57	C5	R1	7.37503943134692
57	C9	R1	7.22881869049588
57	C6	R1	7.44294349584873
57	C21	R1	7.3037807481771
57	C19	R1	7.01122725542325
57	C1	R1	6.83289001416474
57	C22	R1	7.3037807481771
57	C4	R1	7
57	C13	R1	7.07681559705083
57	C18	R1	7.25738784269265
57	C15	R1	7.03342300153745
57	C11	R1	6.79441586635011
57	C8	R1	6.79441586635011
57	C20	R1	7.10852445677817
57	C7	R1	6.70043971814109
58	C23	R1	7.4594316186373
58	C17	R1	7.66533591718518
58	C12	R1	7.35755200461808
58	C10	R1	7.4757334309664
58	C3	R1	7.33985000288462
58	C5	R1	7.55458885167764
58	C9	R1	7.4178525148859
58	C24	R1	7.4757334309664
58	C6	R1	7.29462074889163
58	C21	R1	7.52356195605701
58	C1	R1	7.48381577726426
58	C22	R1	7.31288295528436
58	C4	R1	7.467605550083
58	C13	R1	7.23840473932508
58	C18	R1	6.94251450533924
58	C15	R1	7.22881869049588
58	C11	R1	7.03342300153745
58	C16	R1	7.23840473932508
58	C8	R1	7.23840473932508
58	C20	R1	7.38370429247405
58	C7	R1	7.24792751344359
59	C23	R1	7.37503943134692
59	C17	R1	7.3037807481771
59	C12	R1	7.39231742277876
59	C10	R1	7.40087943628218
59	C3	R1	7.20945336562895
59	C14	R1	7.35755200461808
59	C5	R1	7.48381577726426
59	C24	R1	7.25738784269265
59	C6	R1	7.35755200461808
59	C21	R1	7.16992500144231
59	C19	R1	7.18982455888002
59	C1	R1	7.07681559705083
59	C22	R1	7.22881869049588
59	C4	R1	7.05528243550119
59	C13	R1	7.15987133677839
59	C18	R1	7.10852445677817
59	C15	R1	6.6724253419715
59	C11	R1	7.16992500144231
59	C16	R1	7.08746284125034
59	C8	R1	7.14974711950468
59	C20	R1	7.48381577726426
59	C7	R1	7.40087943628218
60	C23	R1	7.467605550083
60	C17	R1	7.34872815423108
60	C10	R1	7.29462074889163
60	C3	R1	6.78135971352466
60	C14	R1	7.02236781302845
60	C5	R1	7.25738784269265
60	C24	R1	7.33091687811462
60	C6	R1	7.37503943134692
60	C21	R1	7.16992500144231
60	C19	R1	7.4262647547021
60	C1	R1	7.4093909361377
60	C22	R1	7.40087943628218
60	C4	R1	7.27612440527424
60	C13	R1	7.49185309632967
60	C18	R1	7.22881869049588
60	C15	R1	6.90689059560852
60	C11	R1	7.52356195605701
60	C16	R1	7.14974711950468
60	C8	R1	7.37503943134692
60	C20	R1	7.25738784269265
60	C7	R1	7.27612440527424
61	C23	R1	7.49984588708321
61	C17	R1	7.54689445988764
61	C12	R1	7.39231742277876
61	C10	R1	7.28540221886225
61	C3	R1	7.4594316186373
61	C14	R1	7.33091687811462
61	C9	R1	7.28540221886225
61	C24	R1	7.25738784269265
61	C6	R1	7.13955135239879
61	C21	R1	7.33091687811462
61	C19	R1	7.23840473932508
61	C22	R1	7.4757334309664
61	C4	R1	7.19967234483636
61	C13	R1	7.03342300153745
61	C18	R1	7.07681559705083
61	C15	R1	7.07681559705083
61	C11	R1	7.02236781302845
61	C8	R1	7.09803208296053
61	C20	R1	7.20945336562895
61	C7	R1	7.20945336562895
62	C23	R1	7.4757334309664
62	C17	R1	7.22881869049588
62	C12	R1	7.28540221886225
62	C10	R1	7.68650052718322
62	C3	R1	7.04439411935845
62	C14	R1	6.95419631038687
62	C5	R1	7.43462822763672
62	C9	R1	7.23840473932508
62	C24	R1	7.23840473932508
62	C6	R1	7.15987133677839
62	C21	R1	7.35755200461808
62	C19	R1	7.08746284125034
62	C1	R1	7.59991284218713
62	C22	R1	7.35755200461808
62	C4	R1	7.15987133677839
62	C13	R1	7.45121111183233
62	C18	R1	7.35755200461808
62	C15	R1	7.32192809488736
62	C11	R1	6.85798099512757
62	C16	R1	7.3037807481771
62	C8	R1	7.11894107272351
62	C20	R1	7.02236781302845
62	C7	R1	7.10852445677817
63	C23	R1	7.18982455888002
63	C17	R1	7.56224242422107
63	C12	R1	7.60733031374961
63	C10	R1	7.03342300153745
63	C14	R1	7.11894107272351
63	C5	R1	7.17990909001493
63	C9	R1	7.17990909001493
63	C24	R1	7.29462074889163
63	C6	R1	7.65821148275179
63	C21	R1	7.22881869049588
63	C19	R1	7.03342300153745
63	C1	R1	7.44294349584873
63	C22	R1	7.01122725542325
63	C4	R1	7.18982455888002
63	C13	R1	7.34872815423108
63	C18	R1	7.11894107272351
63	C11	R1	7.28540221886225
63	C16	R1	7.35755200461808
63	C8	R1	7.01122725542325
63	C20	R1	7.12928301694497
63	C7	R1	7.12928301694497
64	C23	R1	7.14974711950468
64	C17	R1	7.08746284125034
64	C12	R1	7.58496250072116
64	C10	R1	7.18982455888002
64	C3	R1	7.56224242422107
64	C5	R1	7.33091687811462
64	C9	R1	7.22881869049588
64	C24	R1	7.4178525148859
64	C6	R1	7.23840473932508
64	C21	R1	7.03342300153745
64	C19	R1	7.29462074889163
64	C1	R1	7.4093909361377
64	C22	R1	7.33985000288462
64	C4	R1	7.35755200461808
64	C13	R1	7.22881869049588
64	C18	R1	6.79441586635011
64	C15	R1	7
64	C11	R1	7.27612440527424
64	C8	R1	7.5077946401987
64	C7	R1	7.13955135239879
65	C23	R1	7.3037807481771
65	C17	R1	6.96578428466209
65	C10	R1	7.13955135239879
65	C3	R1	7.53915881110803
65	C14	R1	7.34872815423108
65	C9	R1	7.22881869049588
65	C24	R1	7.20945336562895
65	C6	R1	7.45121111183233
65	C21	R1	6.96578428466209
65	C19	R1	7.29462074889163
65	C1	R1	7.05528243550119
65	C22	R1	7.37503943134692
65	C4	R1	7.28540221886225
65	C13	R1	7.07681559705083
65	C18	R1	7.3037807481771
65	C15	R1	6.70043971814109
65	C11	R1	7.01122725542325
65	C16	R1	7.467605550083
65	C20	R1	6.70043971814109
65	C7	R1	7.21916852046216
66	C23	R1	7.21916852046216
66	C17	R1	7.33091687811462
66	C12	R1	7.38370429247405
66	C10	R1	7.36632221424582
66	C14	R1	7.34872815423108
66	C5	R1	6.94251450533924
66	C9	R1	7
66	C21	R1	7.13955135239879
66	C19	R1	7.60733031374961
66	C1	R1	7.05528243550119
66	C22	R1	6.76818432477693
66	C4	R1	7.43462822763672
66	C13	R1	7.44294349584873
66	C18	R1	6.93073733756289
66	C15	R1	7.44294349584873
66	C11	R1	7.5077946401987
66	C16	R1	7.12928301694497
66	C8	R1	7.12928301694497
66	C20	R1	7.05528243550119
66	C7	R1	7.35755200461808
67	C23	R1	7.49185309632967
67	C17	R1	7.45121111183233
67	C12	R1	7.12928301694497
67	C10	R1	7.59245703726808
67	C14	R1	7.20945336562895
67	C5	R1	7.4757334309664
67	C9	R1	7.28540221886225
67	C24	R1	7.22881869049588
67	C6	R1	7.21916852046216
67	C21	R1	7.60733031374961
67	C19	R1	7.32192809488736
67	C1	R1	7.32192809488736
67	C22	R1	7.05528243550119
67	C4	R1	7.01122725542325
67	C13	R1	7.24792751344359
67	C18	R1	7.04439411935845
67	C15	R1	7.33985000288462
67	C11	R1	7.33091687811462
67	C16	R1	7.17990909001493
67	C8	R1	7.4262647547021
67	C20	R1	7.20945336562895
67	C7	R1	7.66533591718518
68	C23	R1	7.49984588708321
68	C17	R1	7.4262647547021
68	C12	R1	7.17990909001493
68	C10	R1	7.53138146051631
68	C3	R1	7.27612440527424
68	C14	R1	7.44294349584873
68	C5	R1	7.48381577726426
68	C9	R1	7.31288295528436
68	C24	R1	7.23840473932508
68	C6	R1	6.98868468677217
68	C21	R1	7.59245703726808
68	C19	R1	7.6724253419715
68	C1	R1	7.4093909361377
68	C22	R1	7.06608919045777
68	C4	R1	7.4757334309664
68	C18	R1	7
68	C15	R1	7.08746284125034
68	C11	R1	6.96578428466209
68	C16	R1	6.83289001416474
68	C8	R1	7.09803208296053
68	C20	R1	7.15987133677839
68	C7	R1	6.96578428466209
69	C23	R1	7.44294349584873
69	C17	R1	7.31288295528436
69	C10	R1	7.36632221424582
69	C3	R1	7.16992500144231
69	C14	R1	7.59991284218713
69	C9	R1	7.40087943628218
69	C24	R1	7.53915881110803
69	C6	R1	7.69348695749933
69	C21	R1	7.28540221886225
69	C19	R1	7.38370429247405
69	C1	R1	7.21916852046216
69	C22	R1	7.27612440527424
69	C4	R1	7.11894107272351
69	C13	R1	7.5077946401987
69	C18	R1	6.89481776330794
69	C15	R1	6.91886323727459
69	C11	R1	7.07681559705083
69	C16	R1	7.14974711950468
69	C20	R1	7.4093909361377
69	C7	R1	7.36632221424582
70	C23	R1	7.32192809488736
70	C17	R1	7.33985000288462
70	C12	R1	7.11894107272351
70	C10	R1	7.48381577726426
70	C3	R1	7.467605550083
70	C14	R1	7.11894107272351
70	C5	R1	7.33985000288462
70	C9	R1	7.21916852046216
70	C24	R1	7.39231742277876
70	C6	R1	6.88264304936184
70	C21	R1	6.95419631038687
70	C19	R1	7.4178525148859
70	C1	R1	7.4757334309664
70	C22	R1	6.84549005094437
70	C4	R1	6.97727992349992
70	C13	R1	7.52356195605701
70	C18	R1	7.06608919045777
70	C15	R1	7.05528243550119
70	C11	R1	6.98868468677217
70	C16	R1	7.08746284125034
70	C8	R1	7.52356195605701
70	C20	R1	7.82654848729092
70	C7	R1	7.20945336562895
71	C23	R1	7.27612440527424
71	C17	R1	7.01122725542325
71	C12	R1	7.4093909361377
71	C10	R1	7.11894107272351
71	C3	R1	7.14974711950468
71	C14	R1	7.64385618977472
71	C5	R1	7.04439411935845
71	C9	R1	7.17990909001493
71	C24	R1	7.65821148275179
71	C6	R1	7.35755200461808
71	C21	R1	7.09803208296053
71	C19	R1	7.4757334309664
71	C1	R1	7.31288295528436
71	C22	R1	7.07681559705083
71	C4	R1	7.25738784269265
71	C13	R1	7.68650052718322
71	C18	R1	7.14974711950468
71	C11	R1	7.04439411935845
71	C8	R1	7.54689445988764
71	C20	R1	7.24792751344359
71	C7	R1	7.25738784269265
72	C23	R1	7.5077946401987
72	C17	R1	7.24792751344359
72	C12	R1	7.20945336562895
72	C10	R1	7.37503943134692
72	C3	R1	7.5077946401987
72	C14	R1	7.35755200461808
72	C5	R1	7.24792751344359
72	C9	R1	7.24792751344359
72	C24	R1	7.22881869049588
72	C6	R1	7.07681559705083
72	C21	R1	7.36632221424582
72	C19	R1	7.33091687811462
72	C1	R1	7.04439411935845
72	C22	R1	7.27612440527424
72	C13	R1	7.34872815423108
72	C18	R1	6.98868468677217
72	C15	R1	6.93073733756289
72	C11	R1	7.33091687811462
72	C16	R1	6.7279204545632
72	C20	R1	7.34872815423108
72	C7	R1	7.09803208296053
73	C23	R1	7.51569983828404
73	C17	R1	7.49185309632967
73	C12	R1	7.4594316186373
73	C10	R1	7.23840473932508
73	C3	R1	7.13955135239879
73	C14	R1	7.4178525148859
73	C5	R1	7.24792751344359
73	C9	R1	7.27612440527424
73	C24	R1	7.3037807481771
73	C6	R1	7.29462074889163
73	C21	R1	7.32192809488736
73	C19	R1	7.22881869049588
73	C1	R1	7.23840473932508
73	C22	R1	7.08746284125034
73	C4	R1	7.38370429247405
73	C13	R1	7.2667865406949
73	C18	R1	7.28540221886225
73	C15	R1	7.02236781302845
73	C11	R1	7.27612440527424
73	C16	R1	7.19967234483636
73	C8	R1	7.17990909001493
73	C20	R1	7.2667865406949
73	C7	R1	7.44294349584873
74	C23	R1	6.83289001416474
74	C17	R1	7.31288295528436
74	C10	R1	7.22881869049588
74	C3	R1	7.33985000288462
74	C14	R1	7.40087943628218
74	C5	R1	7.25738784269265
74	C9	R1	7.02236781302845
74	C24	R1	7.10852445677817
74	C6	R1	7.44294349584873
74	C21	R1	7.4757334309664
74	C19	R1	7.35755200461808
74	C1	R1	7.48381577726426
74	C22	R1	7.4262647547021
74	C4	R1	7.60733031374961
74	C13	R1	7.51569983828404
74	C18	R1	7.467605550083
74	C11	R1	7.37503943134692
74	C16	R1	6.85798099512757
74	C8	R1	7.29462074889163
74	C20	R1	7.4093909361377
74	C7	R1	7.467605550083
75	C23	R1	7.15987133677839
75	C17	R1	7.18982455888002
75	C12	R1	7.31288295528436
75	C10	R1	7.28540221886225
75	C3	R1	7.68650052718322
75	C14	R1	7.45121111183233
75	C5	R1	7.06608919045777
75	C9	R1	7.32192809488736
75	C24	R1	7.19967234483636
75	C6	R1	7.31288295528436
75	C21	R1	7.3037807481771
75	C19	R1	7.35755200461808
75	C1	R1	7.37503943134692
75	C4	R1	7.43462822763672
75	C13	R1	7.34872815423108
75	C18	R1	6.76818432477693
75	C15	R1	7.2667865406949
75	C11	R1	7.38370429247405
75	C16	R1	7.20945336562895
75	C8	R1	7.56985560833095
75	C7	R1	7.21916852046216
76	C23	R1	7.27612440527424
76	C17	R1	7.31288295528436
76	C12	R1	7.15987133677839
76	C10	R1	7.19967234483636
76	C3	R1	7.39231742277876
76	C14	R1	7.25738784269265
76	C5	R1	6.97727992349992
76	C9	R1	7.5077946401987
76	C24	R1	7.18982455888002
76	C6	R1	7.5077946401987
76	C19	R1	7.06608919045777
76	C1	R1	7.33985000288462
76	C22	R1	7.44294349584873
76	C4	R1	7.24792751344359
76	C13	R1	7.08746284125034
76	C18	R1	7.09803208296053
76	C15	R1	6.96578428466209
76	C11	R1	7.12928301694497
76	C16	R1	6.79441586635011
76	C8	R1	7.37503943134692
76	C20	R1	7.16992500144231
77	C23	R1	7.35755200461808
77	C17	R1	7.5077946401987
77	C12	R1	7.2667865406949
77	C10	R1	7.4757334309664
77	C3	R1	7.67948009950545
77	C14	R1	7.35755200461808
77	C5	R1	7.37503943134692
77	C9	R1	7.19967234483636
77	C6	R1	7.49185309632967
77	C21	R1	7.4757334309664
77	C19	R1	7.33091687811462
77	C1	R1	7.33091687811462
77	C22	R1	7.7279204545632
77	C4	R1	7.33091687811462
77	C13	R1	7.12928301694497
77	C18	R1	7.20945336562895
77	C15	R1	7.16992500144231
77	C11	R1	7.45121111183233
77	C16	R1	7.09803208296053
77	C8	R1	7.24792751344359
77	C20	R1	7.13955135239879
77	C7	R1	7.35755200461808
78	C23	R1	7.45121111183233
78	C17	R1	7.3037807481771
78	C12	R1	7.14974711950468
78	C10	R1	7.39231742277876
78	C14	R1	7.37503943134692
78	C5	R1	7.67948009950545
78	C9	R1	7.02236781302845
78	C24	R1	7.35755200461808
78	C6	R1	7.20945336562895
78	C21	R1	7.4262647547021
78	C19	R1	7.18982455888002
78	C1	R1	7.38370429247405
78	C22	R1	7.19967234483636
78	C4	R1	7.23840473932508
78	C13	R1	7.60733031374961
78	C18	R1	7.03342300153745
78	C15	R1	7.12928301694497
78	C11	R1	7.15987133677839
78	C8	R1	7.19967234483636
78	C20	R1	7.03342300153745
79	C23	R1	7.12928301694497
79	C17	R1	7.16992500144231
79	C12	R1	7.28540221886225
79	C10	R1	7.16992500144231
79	C3	R1	7.55458885167764
79	C14	R1	7.36632221424582
79	C5	R1	7.22881869049588
79	C9	R1	7.29462074889163
79	C24	R1	7.23840473932508
79	C6	R1	7.27612440527424
79	C21	R1	7.43462822763672
79	C19	R1	6.90689059560852
79	C1	R1	7.11894107272351
79	C22	R1	7.24792751344359
79	C4	R1	7.24792751344359
79	C13	R1	7.29462074889163
79	C18	R1	7.31288295528436
79	C15	R1	7.11894107272351
79	C16	R1	7.04439411935845
79	C8	R1	7.33985000288462
79	C20	R1	7.44294349584873
79	C7	R1	7.31288295528436
80	C23	R1	7.49984588708321
80	C17	R1	7.4262647547021
80	C12	R1	7.03342300153745
80	C10	R1	7.23840473932508
80	C3	R1	7.16992500144231
80	C14	R1	7.37503943134692
80	C5	R1	7.32192809488736
80	C24	R1	6.85798099512757
80	C6	R1	6.91886323727459
80	C19	R1	7.27612440527424
80	C1	R1	7.21916852046216
80	C22	R1	7.17990909001493
80	C4	R1	7.23840473932508
80	C13	R1	7.55458885167764
80	C18	R1	7.27612440527424
80	C11	R1	7.06608919045777
80	C16	R1	7.05528243550119
80	C8	R1	6.94251450533924
80	C20	R1	7.21916852046216
81	C23	R1	6.93073733756289
81	C12	R1	7.4594316186373
81	C3	R1	7.62205181945638
81	C14	R1	7.14974711950468
81	C5	R1	7.52356195605701
81	C9	R1	6.79441586635011
81	C24	R1	7.13955135239879
81	C6	R1	7.2667865406949
81	C21	R1	7.69348695749933
81	C19	R1	7.39231742277876
81	C1	R1	7.4178525148859
81	C22	R1	7.23840473932508
81	C4	R1	7
81	C13	R1	7.20945336562895
81	C18	R1	7.16992500144231
81	C15	R1	7.04439411935845
81	C11	R1	7.18982455888002
81	C16	R1	7.48381577726426
81	C8	R1	7.14974711950468
81	C20	R1	7.15987133677839
81	C7	R1	6.98868468677217
82	C23	R1	7.51569983828404
82	C17	R1	7.33091687811462
82	C12	R1	7.12928301694497
82	C10	R1	7.16992500144231
82	C3	R1	7.05528243550119
82	C14	R1	7.31288295528436
82	C5	R1	7.12928301694497
82	C9	R1	7.3037807481771
82	C24	R1	6.89481776330794
82	C21	R1	7.34872815423108
82	C19	R1	6.85798099512757
82	C22	R1	7.23840473932508
82	C4	R1	7.11894107272351
82	C13	R1	7.19967234483636
82	C18	R1	7.11894107272351
82	C11	R1	7.3037807481771
82	C8	R1	7.09803208296053
82	C20	R1	7.04439411935845
82	C7	R1	7.17990909001493
83	C23	R1	7.2667865406949
83	C17	R1	7.56985560833095
83	C12	R1	7.37503943134692
83	C10	R1	7.35755200461808
83	C3	R1	7.27612440527424
83	C14	R1	7.18982455888002
83	C5	R1	7.21916852046216
83	C9	R1	7.14974711950468
83	C24	R1	7.23840473932508
83	C6	R1	7.15987133677839
83	C21	R1	7.20945336562895
83	C19	R1	7.2667865406949
83	C22	R1	6.97727992349992
83	C4	R1	7.16992500144231
83	C13	R1	7.27612440527424
83	C18	R1	7.49185309632967
83	C15	R1	7.27612440527424
83	C11	R1	6.8703647195834
83	C16	R1	7.10852445677817
83	C8	R1	7.31288295528436
83	C20	R1	7.4594316186373
83	C7	R1	7.56224242422107
84	C12	R1	7.20945336562895
84	C10	R1	7.58496250072116
84	C3	R1	7.23840473932508
84	C14	R1	7.17990909001493
84	C5	R1	7.25738784269265
84	C9	R1	7.03342300153745
84	C24	R1	7.23840473932508
84	C6	R1	7.22881869049588
84	C21	R1	7.4178525148859
84	C19	R1	7.09803208296053
84	C1	R1	7.18982455888002
84	C22	R1	7.15987133677839
84	C4	R1	7.08746284125034
84	C13	R1	7.13955135239879
84	C18	R1	7.36632221424582
84	C11	R1	6.82017896241519
84	C16	R1	7.11894107272351
84	C20	R1	7.40087943628218
84	C7	R1	7.56985560833095
85	C17	R1	7.33091687811462
85	C12	R1	7.11894107272351
85	C10	R1	7.37503943134692
85	C3	R1	6.97727992349992
85	C14	R1	7.18982455888002
85	C5	R1	7.40087943628218
85	C24	R1	7.12928301694497
85	C6	R1	7.32192809488736
85	C21	R1	6.85798099512757
85	C19	R1	7.3037807481771
85	C1	R1	7.4093909361377
85	C22	R1	7.28540221886225
85	C4	R1	7.20945336562895
85	C13	R1	7.14974711950468
85	C18	R1	7.51569983828404
85	C15	R1	7.22881869049588
85	C11	R1	7.14974711950468
85	C16	R1	7.38370429247405
85	C8	R1	7.4093909361377
85	C20	R1	6.90689059560852
85	C7	R1	7.33091687811462
86	C23	R1	7.13955135239879
86	C17	R1	7.11894107272351
86	C12	R1	7.17990909001493
86	C10	R1	7.07681559705083
86	C3	R1	7.48381577726426
86	C5	R1	7.33091687811462
86	C9	R1	7.21916852046216
86	C24	R1	7.4093909361377
86	C6	R1	7.31288295528436
86	C21	R1	7.16992500144231
86	C19	R1	7.28540221886225
86	C1	R1	6.83289001416474
86	C22	R1	7.2667865406949
86	C4	R1	7.40087943628218
86	C13	R1	7.25738784269265
86	C18	R1	7.37503943134692
86	C11	R1	7.35755200461808
86	C16	R1	7.53138146051631
86	C8	R1	7.21916852046216
86	C20	R1	7.16992500144231
86	C7	R1	7.09803208296053
87	C23	R1	7.28540221886225
87	C17	R1	7.4178525148859
87	C12	R1	7.48381577726426
87	C3	R1	7.4594316186373
87	C14	R1	7.37503943134692
87	C5	R1	7.38370429247405
87	C9	R1	7.33985000288462
87	C24	R1	7.16992500144231
87	C6	R1	7.15987133677839
87	C19	R1	7.10852445677817
87	C1	R1	7.23840473932508
87	C22	R1	7.23840473932508
87	C4	R1	7.16992500144231
87	C13	R1	7.10852445677817
87	C18	R1	7.24792751344359
87	C15	R1	7.23840473932508
87	C11	R1	7.23840473932508
87	C16	R1	7.24792751344359
87	C20	R1	7.10852445677817
87	C7	R1	7.40087943628218
88	C23	R1	7.27612440527424
88	C12	R1	7.32192809488736
88	C10	R1	7.52356195605701
88	C3	R1	6.96578428466209
88	C5	R1	6.85798099512757
88	C9	R1	7.31288295528436
88	C24	R1	7.04439411935845
88	C21	R1	7.12928301694497
88	C19	R1	7.54689445988764
88	C1	R1	7.43462822763672
88	C22	R1	7.11894107272351
88	C4	R1	7.48381577726426
88	C13	R1	7.31288295528436
88	C18	R1	7.09803208296053
88	C15	R1	6.82017896241519
88	C11	R1	7.4594316186373
88	C16	R1	7.32192809488736
88	C8	R1	7.17990909001493
88	C20	R1	7.4178525148859
88	C7	R1	7.56224242422107
89	C23	R1	7.4093909361377
89	C17	R1	7.3037807481771
89	C12	R1	7.34872815423108
89	C10	R1	7.11894107272351
89	C3	R1	7.15987133677839
89	C14	R1	7.2667865406949
89	C5	R1	7.2667865406949
89	C24	R1	6.90689059560852
89	C6	R1	7.05528243550119
89	C19	R1	7.17990909001493
89	C1	R1	7.38370429247405
89	C22	R1	7.57742882803575
89	C13	R1	7.40087943628218
89	C18	R1	7.01122725542325
89	C15	R1	7.22881869049588
89	C11	R1	7.36632221424582
89	C16	R1	6.93073733756289
89	C8	R1	7.17990909001493
89	C7	R1	7.15987133677839
90	C23	R1	7.467605550083
90	C17	R1	7.4262647547021
90	C12	R1	7.52356195605701
90	C3	R1	7.38370429247405
90	C14	R1	7.39231742277876
90	C5	R1	7.3037807481771
90	C9	R1	7.60733031374961
90	C24	R1	7.4178525148859
90	C6	R1	7.04439411935845
90	C21	R1	7.43462822763672
90	C19	R1	7.28540221886225
90	C1	R1	7.65105169117893
90	C22	R1	7.56985560833095
90	C4	R1	7.65821148275179
90	C13	R1	7.5077946401987
90	C18	R1	7.4178525148859
90	C15	R1	6.98868468677217
90	C11	R1	7.07681559705083
90	C8	R1	7.54689445988764
90	C7	R1	7.15987133677839
91	C23	R1	7.10852445677817
91	C17	R1	7.4262647547021
91	C12	R1	7.62205181945638
91	C10	R1	7.22881869049588
91	C3	R1	7.17990909001493
91	C14	R1	7.51569983828404
91	C5	R1	7.21916852046216
91	C24	R1	7.3037807481771
91	C6	R1	7.12928301694497
91	C19	R1	7.467605550083
91	C1	R1	7.48381577726426
91	C22	R1	7.22881869049588
91	C4	R1	7.22881869049588
91	C13	R1	7.21916852046216
91	C18	R1	7.06608919045777
91	C15	R1	7.13955135239879
91	C11	R1	7.33985000288462
91	C16	R1	7.02236781302845
91	C8	R1	7.49185309632967
91	C20	R1	7.48381577726426
91	C7	R1	7.25738784269265
92	C23	R1	7.53138146051631
92	C17	R1	7.467605550083
92	C10	R1	7.17990909001493
92	C3	R1	7.4093909361377
92	C14	R1	7.36632221424582
92	C5	R1	7.34872815423108
92	C9	R1	7.07681559705083
92	C6	R1	7.38370429247405
92	C21	R1	7.5077946401987
92	C19	R1	7.23840473932508
92	C1	R1	7.48381577726426
92	C22	R1	7.01122725542325
92	C4	R1	7.60733031374961
92	C18	R1	6.98868468677217
92	C15	R1	6.91886323727459
92	C11	R1	7.05528243550119
92	C16	R1	7.07681559705083
92	C8	R1	7.35755200461808
92	C20	R1	7.49984588708321
93	C23	R1	7.51569983828404
93	C17	R1	7.3037807481771
93	C12	R1	7.14974711950468
93	C10	R1	7.25738784269265
93	C3	R1	7.33091687811462
93	C14	R1	7.4594316186373
93	C5	R1	7.4262647547021
93	C9	R1	7.14974711950468
93	C24	R1	7.68650052718322
93	C6	R1	7.21916852046216
93	C21	R1	7.23840473932508
93	C19	R1	7.18982455888002
93	C1	R1	7.09803208296053
93	C4	R1	7.45121111183233
93	C13	R1	7.05528243550119
93	C15	R1	7.3037807481771
93	C11	R1	7.40087943628218
93	C16	R1	7.21916852046216
93	C8	R1	7.12928301694497
93	C20	R1	6.94251450533924
93	C7	R1	7.48381577726426
94	C23	R1	7.29462074889163
94	C17	R1	7.55458885167764
94	C12	R1	7.65105169117893
94	C10	R1	7.03342300153745
94	C3	R1	7.4262647547021
94	C14	R1	7.28540221886225
94	C5	R1	6.98868468677217
94	C9	R1	7.22881869049588
94	C24	R1	7.22881869049588
94	C6	R1	6.94251450533924
94	C21	R1	7.20945336562895
94	C19	R1	7.17990909001493
94	C1	R1	7.32192809488736
94	C22	R1	7.10852445677817
94	C18	R1	7.19967234483636
94	C15	R1	7.11894107272351
94	C11	R1	7.04439411935845
94	C16	R1	7.31288295528436
94	C8	R1	6.79441586635011
94	C20	R1	6.93073733756289
94	C7	R1	7.59245703726808
95	C23	R1	7.52356195605701
95	C17	R1	7.38370429247405
95	C12	R1	7.4262647547021
95	C3	R1	7.48381577726426
95	C14	R1	7.28540221886225
95	C5	R1	7.28540221886225
95	C24	R1	7.02236781302845
95	C6	R1	7.74819284958946
95	C21	R1	7.5077946401987
95	C19	R1	7.15987133677839
95	C1	R1	7.34872815423108
95	C22	R1	6.91886323727459
95	C4	R1	7.05528243550119
95	C13	R1	7.44294349584873
95	C18	R1	6.96578428466209
95	C15	R1	7.32192809488736
95	C11	R1	7.05528243550119
95	C16	R1	7.28540221886225
95	C8	R1	6.90689059560852
95	C20	R1	7.4757334309664
95	C7	R1	6.88264304936184
96	C23	R1	7.40087943628218
96	C17	R1	7.31288295528436
96	C12	R1	7.12928301694497
96	C10	R1	7.52356195605701
96	C3	R1	7.06608919045777
96	C5	R1	7.18982455888002
96	C24	R1	7.10852445677817
96	C6	R1	7.20945336562895
96	C21	R1	7.35755200461808
96	C19	R1	7.24792751344359
96	C1	R1	7.14974711950468
96	C22	R1	7.23840473932508
96	C4	R1	7.2667865406949
96	C13	R1	7.467605550083
96	C18	R1	6.8073549220576
96	C15	R1	7.3037807481771
[truncated: 14,570 more rows]
