# Supplementary material for: Stochastic modelling of single-cell gene expression adaptation reveals non-genomic contribution to evolution of tumor subclones
Source: bioRxiv. 2024 Apr 20:2024.04.17.588869. Preprint. [Version 1] doi: 10.1101/2024.04.17.588869 (PMC11071284; doi:10.1101/2024.04.17.588869)
Supplement: Supplement 2 [file media-2.zip › Supplementary Files/Simulated Data/Adaptive_Simulation/tr_1.1_sq_.15_r_100_a_1.csv]

gene	species	replicate	exprval
1	C23	R1	7.4178525148859
1	C17	R1	7.2667865406949
1	C12	R1	7.18982455888002
1	C10	R1	7.56224242422107
1	C3	R1	7.68650052718322
1	C14	R1	7.48381577726426
1	C5	R1	7.15987133677839
1	C9	R1	7.467605550083
1	C24	R1	7.32192809488736
1	C6	R1	7.23840473932508
1	C21	R1	6.98868468677217
1	C19	R1	7.35755200461808
1	C1	R1	7.23840473932508
1	C22	R1	7
1	C4	R1	7.29462074889163
1	C13	R1	7.34872815423108
1	C18	R1	6.78135971352466
1	C15	R1	7.08746284125034
1	C11	R1	7.33985000288462
1	C16	R1	7.4178525148859
1	C20	R1	7.02236781302845
2	C23	R1	7.19967234483636
2	C17	R1	7.31288295528436
2	C10	R1	7.35755200461808
2	C3	R1	7.44294349584873
2	C14	R1	7.05528243550119
2	C5	R1	7.09803208296053
2	C9	R1	7.54689445988764
2	C24	R1	7.29462074889163
2	C6	R1	7.49984588708321
2	C21	R1	7.08746284125034
2	C19	R1	7.24792751344359
2	C1	R1	7.62205181945638
2	C22	R1	6.97727992349992
2	C4	R1	7.4178525148859
2	C13	R1	7.28540221886225
2	C18	R1	6.95419631038687
2	C15	R1	6.95419631038687
2	C11	R1	6.96578428466209
2	C16	R1	6.97727992349992
2	C8	R1	7.33985000288462
2	C7	R1	7.17990909001493
3	C23	R1	7.34872815423108
3	C17	R1	7.33091687811462
3	C12	R1	7.05528243550119
3	C10	R1	7.45121111183233
3	C14	R1	7.43462822763672
3	C5	R1	7.37503943134692
3	C9	R1	7.28540221886225
3	C24	R1	7.2667865406949
3	C6	R1	7.09803208296053
3	C21	R1	7.36632221424582
3	C19	R1	6.4594316186373
3	C1	R1	7.10852445677817
3	C22	R1	7.11894107272351
3	C4	R1	7.45121111183233
3	C13	R1	7.04439411935845
3	C18	R1	6.96578428466209
3	C15	R1	7.13955135239879
3	C11	R1	7.16992500144231
3	C16	R1	7.27612440527424
3	C8	R1	7.28540221886225
3	C20	R1	6.97727992349992
3	C7	R1	7.19967234483636
4	C23	R1	7.35755200461808
4	C17	R1	7.07681559705083
4	C12	R1	6.88264304936184
4	C10	R1	6.6724253419715
4	C3	R1	7.40087943628218
4	C14	R1	7.10852445677817
4	C5	R1	7.4757334309664
4	C24	R1	7.04439411935845
4	C6	R1	7.21916852046216
4	C21	R1	7.32192809488736
4	C19	R1	7.4178525148859
4	C1	R1	7.06608919045777
4	C22	R1	7.43462822763672
4	C4	R1	7.31288295528436
4	C13	R1	7.19967234483636
4	C18	R1	6.96578428466209
4	C15	R1	7.11894107272351
4	C11	R1	7.04439411935845
4	C16	R1	6.98868468677217
4	C8	R1	7.19967234483636
4	C20	R1	7.22881869049588
4	C7	R1	7.07681559705083
5	C23	R1	7.62935662007961
5	C17	R1	7.03342300153745
5	C12	R1	7.23840473932508
5	C10	R1	7.13955135239879
5	C3	R1	7.17990909001493
5	C14	R1	7.58496250072116
5	C5	R1	7.16992500144231
5	C9	R1	7
5	C24	R1	7.32192809488736
5	C21	R1	7.08746284125034
5	C1	R1	7.37503943134692
5	C22	R1	7.27612440527424
5	C4	R1	6.8703647195834
5	C13	R1	7.56985560833095
5	C18	R1	7.03342300153745
5	C15	R1	7.27612440527424
5	C11	R1	7.20945336562895
5	C16	R1	7.2667865406949
5	C8	R1	7.33985000288462
5	C20	R1	7.25738784269265
5	C7	R1	7.58496250072116
6	C23	R1	7.67948009950545
6	C17	R1	7.14974711950468
6	C12	R1	7.17990909001493
6	C10	R1	7.16992500144231
6	C3	R1	7.2667865406949
6	C14	R1	7.5077946401987
6	C5	R1	6.94251450533924
6	C9	R1	7.10852445677817
6	C24	R1	7.2667865406949
6	C6	R1	7.27612440527424
6	C21	R1	7.33985000288462
6	C19	R1	7.25738784269265
6	C1	R1	7.36632221424582
6	C22	R1	7.33985000288462
6	C4	R1	7.29462074889163
6	C13	R1	7.4262647547021
6	C18	R1	7.05528243550119
6	C15	R1	7.13955135239879
6	C11	R1	6.84549005094437
6	C16	R1	7.10852445677817
6	C8	R1	7.32192809488736
6	C20	R1	7.2667865406949
6	C7	R1	7.24792751344359
7	C23	R1	7.34872815423108
7	C17	R1	7.17990909001493
7	C10	R1	7.18982455888002
7	C3	R1	7.5077946401987
7	C14	R1	7.08746284125034
7	C5	R1	7.01122725542325
7	C9	R1	7.35755200461808
7	C24	R1	7.33985000288462
7	C6	R1	7.05528243550119
7	C21	R1	7.14974711950468
7	C19	R1	7.33985000288462
7	C1	R1	7.28540221886225
7	C22	R1	7.2667865406949
7	C4	R1	7.44294349584873
7	C13	R1	7.4262647547021
7	C18	R1	6.94251450533924
7	C15	R1	7.17990909001493
7	C16	R1	7.40087943628218
7	C8	R1	7.39231742277876
7	C20	R1	7.23840473932508
7	C7	R1	7.08746284125034
8	C23	R1	7.53915881110803
8	C17	R1	7.35755200461808
8	C12	R1	7.49185309632967
8	C10	R1	7.01122725542325
8	C3	R1	7.22881869049588
8	C14	R1	7.34872815423108
8	C5	R1	7.43462822763672
8	C9	R1	7.18982455888002
8	C24	R1	7.38370429247405
8	C6	R1	7.63662462054365
8	C21	R1	7.4262647547021
8	C19	R1	6.78135971352466
8	C4	R1	7.09803208296053
8	C11	R1	7.12928301694497
8	C16	R1	7.19967234483636
8	C8	R1	7.4594316186373
8	C20	R1	7.15987133677839
9	C23	R1	7.10852445677817
9	C17	R1	7.36632221424582
9	C12	R1	7.49984588708321
9	C10	R1	7.04439411935845
9	C3	R1	7.37503943134692
9	C14	R1	7.34872815423108
9	C5	R1	7.20945336562895
9	C9	R1	7.32192809488736
9	C24	R1	7.13955135239879
9	C6	R1	7.07681559705083
9	C21	R1	7.27612440527424
9	C19	R1	7.14974711950468
9	C1	R1	7.31288295528436
9	C22	R1	7.31288295528436
9	C4	R1	7.40087943628218
9	C13	R1	7.4594316186373
9	C15	R1	7.15987133677839
9	C11	R1	7.31288295528436
9	C8	R1	7.33985000288462
9	C20	R1	7.27612440527424
9	C7	R1	7.56224242422107
10	C12	R1	7.39231742277876
10	C10	R1	7.62935662007961
10	C3	R1	7.20945336562895
10	C14	R1	7.33985000288462
10	C5	R1	7.467605550083
10	C9	R1	7.01122725542325
10	C24	R1	7.48381577726426
10	C6	R1	7.60733031374961
10	C21	R1	7.29462074889163
10	C19	R1	7.3037807481771
10	C1	R1	7.4262647547021
10	C22	R1	7.25738784269265
10	C4	R1	7
10	C13	R1	7.05528243550119
10	C18	R1	7.25738784269265
10	C15	R1	7.13955135239879
10	C11	R1	7.03342300153745
10	C16	R1	7.37503943134692
10	C8	R1	7.33091687811462
10	C20	R1	7.13955135239879
10	C7	R1	7.33091687811462
11	C23	R1	7.52356195605701
11	C17	R1	7.20945336562895
11	C12	R1	7.57742882803575
11	C10	R1	7.49185309632967
11	C3	R1	7.27612440527424
11	C14	R1	7.56985560833095
11	C5	R1	6.95419631038687
11	C9	R1	7.14974711950468
11	C24	R1	7.54689445988764
11	C6	R1	7.39231742277876
11	C19	R1	7.17990909001493
11	C1	R1	7.2667865406949
11	C22	R1	7.2667865406949
11	C4	R1	7.23840473932508
11	C13	R1	7.23840473932508
11	C18	R1	6.98868468677217
11	C11	R1	7.18982455888002
11	C16	R1	7.18982455888002
11	C8	R1	7.21916852046216
11	C20	R1	7.20945336562895
11	C7	R1	7.3037807481771
12	C17	R1	7.467605550083
12	C12	R1	7.18982455888002
12	C10	R1	6.93073733756289
12	C3	R1	7.39231742277876
12	C14	R1	6.83289001416474
12	C5	R1	7.35755200461808
12	C9	R1	7.24792751344359
12	C6	R1	7.24792751344359
12	C19	R1	7.06608919045777
12	C1	R1	7.22881869049588
12	C22	R1	7.25738784269265
12	C4	R1	7.4178525148859
12	C13	R1	7.19967234483636
12	C18	R1	7.39231742277876
12	C15	R1	7.03342300153745
12	C11	R1	7.33091687811462
12	C16	R1	7.15987133677839
12	C8	R1	7.5077946401987
12	C20	R1	7.14974711950468
12	C7	R1	7.38370429247405
13	C23	R1	7.36632221424582
13	C17	R1	7.24792751344359
13	C12	R1	7.35755200461808
13	C10	R1	7.11894107272351
13	C3	R1	7.33091687811462
13	C5	R1	7.3037807481771
13	C9	R1	7.31288295528436
13	C24	R1	7.09803208296053
13	C6	R1	7.32192809488736
13	C21	R1	7.23840473932508
13	C19	R1	7.4757334309664
13	C1	R1	7.14974711950468
13	C22	R1	7.16992500144231
13	C4	R1	7.25738784269265
13	C13	R1	7.19967234483636
13	C18	R1	6.98868468677217
13	C15	R1	7.04439411935845
13	C11	R1	7.22881869049588
13	C16	R1	6.75488750216347
13	C20	R1	6.88264304936184
13	C7	R1	7.12928301694497
14	C23	R1	7.08746284125034
14	C17	R1	7.14974711950468
14	C12	R1	7.03342300153745
14	C10	R1	7.17990909001493
14	C3	R1	7.03342300153745
14	C14	R1	7.23840473932508
14	C5	R1	7.33985000288462
14	C9	R1	7.467605550083
14	C24	R1	7.53915881110803
14	C6	R1	7.53138146051631
14	C21	R1	6.88264304936184
14	C19	R1	7.4093909361377
14	C1	R1	7.28540221886225
14	C22	R1	7.18982455888002
14	C4	R1	7.37503943134692
14	C13	R1	7.59245703726808
14	C18	R1	7.37503943134692
14	C15	R1	6.84549005094437
14	C11	R1	7.49185309632967
14	C16	R1	7.17990909001493
14	C20	R1	6.94251450533924
15	C23	R1	7.4262647547021
15	C17	R1	7.38370429247405
15	C10	R1	7.28540221886225
15	C3	R1	7.20945336562895
15	C14	R1	7.66533591718518
15	C5	R1	7.48381577726426
15	C9	R1	7.01122725542325
15	C24	R1	7.36632221424582
15	C6	R1	7.40087943628218
15	C21	R1	7.4178525148859
15	C19	R1	7.37503943134692
15	C1	R1	7.63662462054365
15	C22	R1	7.58496250072116
15	C4	R1	7.32192809488736
15	C13	R1	7.16992500144231
15	C18	R1	7.07681559705083
15	C15	R1	7.49185309632967
15	C11	R1	7.05528243550119
15	C16	R1	7.11894107272351
15	C20	R1	7.4594316186373
15	C7	R1	7.4178525148859
16	C23	R1	7.52356195605701
16	C17	R1	7.33985000288462
16	C12	R1	7.25738784269265
16	C10	R1	7.18982455888002
16	C3	R1	7.31288295528436
16	C14	R1	7.3037807481771
16	C9	R1	7.31288295528436
16	C24	R1	7.52356195605701
16	C6	R1	7.23840473932508
16	C21	R1	7.35755200461808
16	C19	R1	7.28540221886225
16	C1	R1	7.32192809488736
16	C4	R1	7.4594316186373
16	C13	R1	7.38370429247405
16	C18	R1	7.08746284125034
16	C15	R1	7.24792751344359
16	C11	R1	7.45121111183233
16	C16	R1	7.19967234483636
16	C8	R1	7.54689445988764
16	C20	R1	7
16	C7	R1	7.4093909361377
17	C17	R1	7.05528243550119
17	C12	R1	7.5077946401987
17	C10	R1	7.36632221424582
17	C3	R1	7.12928301694497
17	C14	R1	7.12928301694497
17	C5	R1	7.19967234483636
17	C9	R1	7.38370429247405
17	C24	R1	7.22881869049588
17	C6	R1	7.35755200461808
17	C21	R1	7.15987133677839
17	C19	R1	7.37503943134692
17	C1	R1	7.4262647547021
17	C22	R1	7.16992500144231
17	C4	R1	7.18982455888002
17	C13	R1	7.27612440527424
17	C18	R1	7.18982455888002
17	C15	R1	7.17990909001493
17	C11	R1	7.3037807481771
17	C16	R1	7.05528243550119
17	C8	R1	7.25738784269265
17	C20	R1	7.21916852046216
17	C7	R1	7.4594316186373
18	C23	R1	7.27612440527424
18	C17	R1	7.02236781302845
18	C12	R1	7.39231742277876
18	C10	R1	7.2667865406949
18	C3	R1	7.05528243550119
18	C14	R1	7.34872815423108
18	C5	R1	7.23840473932508
18	C9	R1	7.467605550083
18	C24	R1	7.29462074889163
18	C6	R1	7.48381577726426
18	C21	R1	7.20945336562895
18	C19	R1	7.39231742277876
18	C1	R1	7.31288295528436
18	C4	R1	7.45121111183233
18	C13	R1	7.08746284125034
18	C18	R1	7.11894107272351
18	C15	R1	6.8703647195834
18	C11	R1	6.75488750216347
18	C16	R1	7.09803208296053
18	C8	R1	7.33985000288462
18	C20	R1	6.58496250072116
18	C7	R1	7.3037807481771
19	C23	R1	7.12928301694497
19	C17	R1	7.467605550083
19	C12	R1	7.23840473932508
19	C10	R1	7.467605550083
19	C3	R1	7.45121111183233
19	C14	R1	7.05528243550119
19	C5	R1	7.43462822763672
19	C9	R1	7.29462074889163
19	C6	R1	6.98868468677217
19	C21	R1	7.33985000288462
19	C19	R1	7
19	C1	R1	7.43462822763672
19	C22	R1	7.4757334309664
19	C4	R1	7.4093909361377
19	C13	R1	7.62935662007961
19	C18	R1	7.01122725542325
19	C15	R1	7.51569983828404
19	C11	R1	7.06608919045777
19	C16	R1	7.49984588708321
19	C8	R1	7.04439411935845
19	C20	R1	7.23840473932508
19	C7	R1	7.34872815423108
20	C23	R1	7.5077946401987
20	C17	R1	7.21916852046216
20	C12	R1	7.34872815423108
20	C10	R1	7.28540221886225
20	C3	R1	7.27612440527424
20	C14	R1	7.27612440527424
20	C5	R1	7.33985000288462
20	C9	R1	7.23840473932508
20	C6	R1	6.89481776330794
20	C21	R1	7.17990909001493
20	C19	R1	7.20945336562895
20	C1	R1	6.90689059560852
20	C22	R1	7.37503943134692
20	C4	R1	7.4093909361377
20	C13	R1	7.17990909001493
20	C18	R1	6.97727992349992
20	C15	R1	7.27612440527424
20	C11	R1	6.94251450533924
20	C16	R1	6.84549005094437
20	C8	R1	6.96578428466209
20	C20	R1	7.4178525148859
20	C7	R1	7.27612440527424
21	C23	R1	7.08746284125034
21	C17	R1	7.21916852046216
21	C12	R1	7.05528243550119
21	C3	R1	7.12928301694497
21	C14	R1	7.35755200461808
21	C5	R1	7.02236781302845
21	C9	R1	7.4262647547021
21	C24	R1	7.22881869049588
21	C6	R1	7.28540221886225
21	C21	R1	7.40087943628218
21	C19	R1	7.11894107272351
21	C1	R1	7.54689445988764
21	C22	R1	7.16992500144231
21	C4	R1	7.11894107272351
21	C13	R1	7.28540221886225
21	C15	R1	7.02236781302845
21	C16	R1	7.12928301694497
21	C8	R1	7.24792751344359
21	C20	R1	7.28540221886225
21	C7	R1	7
22	C17	R1	7.18982455888002
22	C12	R1	7.13955135239879
22	C10	R1	7.48381577726426
22	C3	R1	7.31288295528436
22	C14	R1	7.10852445677817
22	C5	R1	7.40087943628218
22	C9	R1	7.28540221886225
22	C24	R1	7.28540221886225
22	C6	R1	7.49185309632967
22	C21	R1	6.75488750216347
22	C1	R1	7.56224242422107
22	C22	R1	6.95419631038687
22	C4	R1	7.57742882803575
22	C13	R1	6.94251450533924
22	C18	R1	7.467605550083
22	C15	R1	6.89481776330794
22	C11	R1	7.06608919045777
22	C16	R1	7.55458885167764
22	C20	R1	7.3037807481771
22	C7	R1	7.19967234483636
23	C23	R1	7.37503943134692
23	C17	R1	7.36632221424582
23	C12	R1	7.10852445677817
23	C10	R1	6.82017896241519
23	C3	R1	7.28540221886225
23	C14	R1	7.16992500144231
23	C5	R1	6.96578428466209
23	C9	R1	7.11894107272351
23	C24	R1	7.66533591718518
23	C6	R1	7.62205181945638
23	C19	R1	7.11894107272351
23	C1	R1	7.17990909001493
23	C22	R1	7.16992500144231
23	C4	R1	7.32192809488736
23	C13	R1	6.89481776330794
23	C18	R1	6.59991284218713
23	C15	R1	7.09803208296053
23	C11	R1	7.08746284125034
23	C16	R1	7.19967234483636
23	C8	R1	7.36632221424582
23	C20	R1	7.55458885167764
23	C7	R1	7.16992500144231
24	C23	R1	7.31288295528436
24	C17	R1	7.21916852046216
24	C12	R1	7.17990909001493
24	C10	R1	7.33091687811462
24	C3	R1	7.57742882803575
24	C14	R1	7.03342300153745
24	C9	R1	7.02236781302845
24	C24	R1	7.25738784269265
24	C6	R1	6.84549005094437
24	C21	R1	7.11894107272351
24	C19	R1	7.18982455888002
24	C1	R1	7.07681559705083
24	C22	R1	7.25738784269265
24	C4	R1	7.20945336562895
24	C13	R1	7.53138146051631
24	C18	R1	7.35755200461808
24	C15	R1	7.20945336562895
24	C11	R1	7.31288295528436
24	C16	R1	7.36632221424582
24	C8	R1	7.33091687811462
24	C20	R1	7.01122725542325
24	C7	R1	7.24792751344359
25	C23	R1	7.29462074889163
25	C17	R1	7.07681559705083
25	C12	R1	7.49185309632967
25	C10	R1	7.38370429247405
25	C3	R1	7.62205181945638
25	C14	R1	7.28540221886225
25	C5	R1	7.33985000288462
25	C9	R1	7.11894107272351
25	C24	R1	7.03342300153745
25	C6	R1	7.37503943134692
25	C21	R1	7.14974711950468
25	C1	R1	7.56985560833095
25	C22	R1	7.44294349584873
25	C4	R1	7.19967234483636
25	C13	R1	7.28540221886225
25	C18	R1	7.4262647547021
25	C15	R1	7.35755200461808
25	C11	R1	7.38370429247405
25	C16	R1	7.37503943134692
25	C8	R1	7.35755200461808
25	C20	R1	7.56985560833095
25	C7	R1	7.11894107272351
26	C23	R1	7.62205181945638
26	C17	R1	7
26	C10	R1	7.54689445988764
26	C5	R1	7.32192809488736
26	C9	R1	7.4178525148859
26	C6	R1	7.10852445677817
26	C19	R1	7.24792751344359
26	C1	R1	7.54689445988764
26	C22	R1	7.37503943134692
26	C4	R1	6.97727992349992
26	C13	R1	7.32192809488736
26	C18	R1	6.89481776330794
26	C15	R1	6.90689059560852
26	C8	R1	7.01122725542325
26	C20	R1	7.66533591718518
26	C7	R1	7.05528243550119
27	C23	R1	7.4262647547021
27	C17	R1	7.5077946401987
27	C12	R1	7.28540221886225
27	C10	R1	7.20945336562895
27	C3	R1	7.5077946401987
27	C14	R1	7.06608919045777
27	C5	R1	7.4262647547021
27	C9	R1	7.22881869049588
27	C24	R1	7.2667865406949
27	C6	R1	7.4594316186373
27	C21	R1	7.4178525148859
27	C19	R1	7.31288295528436
27	C1	R1	7.40087943628218
27	C22	R1	7.4594316186373
27	C4	R1	7.12928301694497
27	C18	R1	6.8703647195834
27	C15	R1	7.08746284125034
27	C11	R1	7.33985000288462
27	C16	R1	7.15987133677839
27	C8	R1	7.17990909001493
27	C20	R1	7.25738784269265
27	C7	R1	7.65105169117893
28	C23	R1	7.58496250072116
28	C17	R1	7.32192809488736
28	C12	R1	7.44294349584873
28	C10	R1	7.49984588708321
28	C3	R1	7.06608919045777
28	C14	R1	7.39231742277876
28	C5	R1	7.56224242422107
28	C9	R1	7.11894107272351
28	C24	R1	7.23840473932508
28	C6	R1	7.39231742277876
28	C21	R1	7.08746284125034
28	C19	R1	7.31288295528436
28	C1	R1	7.09803208296053
28	C22	R1	7.74146698640115
28	C4	R1	7.36632221424582
28	C18	R1	7.37503943134692
28	C15	R1	7.20945336562895
28	C11	R1	7.39231742277876
28	C16	R1	7.17990909001493
28	C8	R1	7.24792751344359
28	C20	R1	7.34872815423108
28	C7	R1	7.14974711950468
29	C23	R1	6.88264304936184
29	C17	R1	7.21916852046216
29	C10	R1	7.28540221886225
29	C3	R1	7.43462822763672
29	C14	R1	7.51569983828404
29	C5	R1	7.45121111183233
29	C9	R1	7.34872815423108
29	C24	R1	6.84549005094437
29	C6	R1	7.3037807481771
29	C21	R1	7.16992500144231
29	C19	R1	6.94251450533924
29	C1	R1	7.17990909001493
29	C22	R1	7.28540221886225
29	C4	R1	7.4594316186373
29	C13	R1	7.49185309632967
29	C18	R1	7.31288295528436
29	C15	R1	7.3037807481771
29	C11	R1	7.04439411935845
29	C16	R1	7.38370429247405
29	C8	R1	7.52356195605701
29	C20	R1	7.39231742277876
30	C23	R1	7.51569983828404
30	C17	R1	7.34872815423108
30	C12	R1	7.06608919045777
30	C10	R1	7.5077946401987
30	C3	R1	7.35755200461808
30	C14	R1	7.32192809488736
30	C9	R1	7.01122725542325
30	C24	R1	7.29462074889163
30	C6	R1	7.16992500144231
30	C21	R1	7.3037807481771
30	C19	R1	7.19967234483636
30	C1	R1	7.67948009950545
30	C22	R1	7.33091687811462
30	C4	R1	7.04439411935845
30	C13	R1	7.35755200461808
30	C18	R1	7.21916852046216
30	C15	R1	7.08746284125034
30	C11	R1	7.4594316186373
30	C16	R1	6.74146698640115
30	C8	R1	7.33985000288462
30	C20	R1	7.33985000288462
30	C7	R1	7.23840473932508
31	C23	R1	7.32192809488736
31	C17	R1	7.45121111183233
31	C12	R1	7.32192809488736
31	C10	R1	7.21916852046216
31	C3	R1	7.32192809488736
31	C14	R1	7.16992500144231
31	C5	R1	6.82017896241519
31	C9	R1	7.12928301694497
31	C24	R1	6.95419631038687
31	C6	R1	7.03342300153745
31	C21	R1	7.20945336562895
31	C19	R1	6.78135971352466
31	C1	R1	7.16992500144231
31	C4	R1	7.3037807481771
31	C13	R1	6.90689059560852
31	C15	R1	7.40087943628218
31	C11	R1	7.23840473932508
31	C16	R1	7.19967234483636
31	C8	R1	7.21916852046216
31	C20	R1	7.53915881110803
31	C7	R1	6.78135971352466
32	C23	R1	7.20945336562895
32	C17	R1	7.4093909361377
32	C12	R1	7.34872815423108
32	C10	R1	7.29462074889163
32	C3	R1	7.2667865406949
32	C14	R1	7.4093909361377
32	C9	R1	7.14974711950468
32	C24	R1	7.32192809488736
32	C6	R1	7.06608919045777
32	C21	R1	7.33985000288462
32	C1	R1	7.21916852046216
32	C22	R1	7.56224242422107
32	C4	R1	7.4093909361377
32	C13	R1	7.29462074889163
32	C11	R1	7.02236781302845
32	C16	R1	7.43462822763672
32	C8	R1	7.35755200461808
32	C20	R1	7.11894107272351
32	C7	R1	7.37503943134692
33	C23	R1	7.07681559705083
33	C17	R1	7.06608919045777
33	C12	R1	7.24792751344359
33	C10	R1	7.29462074889163
33	C3	R1	7.2667865406949
33	C14	R1	7.22881869049588
33	C5	R1	6.83289001416474
33	C9	R1	7.70043971814109
33	C24	R1	7.08746284125034
33	C6	R1	7.4093909361377
33	C21	R1	7.5077946401987
33	C19	R1	7.4178525148859
33	C1	R1	7.33091687811462
33	C22	R1	7.2667865406949
33	C4	R1	7.21916852046216
33	C18	R1	7.22881869049588
33	C11	R1	7.4093909361377
33	C16	R1	7.13955135239879
33	C8	R1	7.34872815423108
33	C20	R1	7.3037807481771
33	C7	R1	7.33985000288462
34	C23	R1	7.07681559705083
34	C17	R1	7.05528243550119
34	C12	R1	7.06608919045777
34	C10	R1	7.27612440527424
34	C3	R1	7.24792751344359
34	C14	R1	7.19967234483636
34	C5	R1	6.76818432477693
34	C9	R1	7.39231742277876
34	C24	R1	7.4093909361377
34	C6	R1	7.4262647547021
34	C21	R1	7.33091687811462
34	C19	R1	7.43462822763672
34	C22	R1	7
34	C4	R1	7.54689445988764
34	C13	R1	7.65105169117893
34	C18	R1	7.01122725542325
34	C15	R1	7.34872815423108
34	C11	R1	7.16992500144231
34	C16	R1	7.13955135239879
34	C8	R1	7.20945336562895
34	C20	R1	7.08746284125034
34	C7	R1	7.12928301694497
35	C17	R1	7.34872815423108
35	C10	R1	7.4594316186373
35	C3	R1	7.54689445988764
35	C14	R1	7.62935662007961
35	C5	R1	7
35	C9	R1	7.4093909361377
35	C24	R1	7.5077946401987
35	C6	R1	7.40087943628218
35	C21	R1	7.4093909361377
35	C19	R1	7.15987133677839
35	C1	R1	7.2667865406949
35	C4	R1	7.27612440527424
35	C13	R1	7.44294349584873
35	C18	R1	7.13955135239879
35	C15	R1	7.04439411935845
35	C11	R1	7.02236781302845
35	C16	R1	7.09803208296053
35	C8	R1	7.22881869049588
35	C7	R1	7.62935662007961
36	C23	R1	7.17990909001493
36	C12	R1	7.31288295528436
36	C10	R1	7.3037807481771
36	C3	R1	7.35755200461808
36	C14	R1	7.56985560833095
36	C5	R1	7.53138146051631
36	C9	R1	7.23840473932508
36	C24	R1	7.40087943628218
36	C6	R1	7.17990909001493
36	C21	R1	7.08746284125034
36	C19	R1	7.02236781302845
36	C1	R1	7.20945336562895
36	C22	R1	7.4594316186373
36	C4	R1	7.3037807481771
36	C13	R1	7.37503943134692
36	C18	R1	7.11894107272351
36	C15	R1	7.04439411935845
36	C16	R1	7.12928301694497
36	C20	R1	7.66533591718518
36	C7	R1	7.14974711950468
37	C23	R1	6.95419631038687
37	C17	R1	7.13955135239879
37	C12	R1	7.48381577726426
37	C10	R1	7.56985560833095
37	C3	R1	6.95419631038687
37	C5	R1	7.54689445988764
37	C9	R1	7.10852445677817
37	C24	R1	7.3037807481771
37	C6	R1	7.3037807481771
37	C21	R1	7.22881869049588
37	C1	R1	7.51569983828404
37	C22	R1	6.91886323727459
37	C4	R1	7.4262647547021
37	C13	R1	7.4178525148859
37	C18	R1	7.15987133677839
37	C15	R1	6.90689059560852
37	C11	R1	7.2667865406949
37	C16	R1	7.02236781302845
37	C8	R1	7.25738784269265
37	C20	R1	7.21916852046216
37	C7	R1	7.21916852046216
38	C17	R1	7.14974711950468
38	C12	R1	7.51569983828404
38	C10	R1	7.03342300153745
38	C3	R1	6.90689059560852
38	C14	R1	7.61470984411521
38	C5	R1	6.91886323727459
38	C9	R1	7.22881869049588
38	C24	R1	7.53138146051631
38	C6	R1	7.38370429247405
38	C21	R1	7.43462822763672
38	C19	R1	7.43462822763672
38	C1	R1	7.37503943134692
38	C22	R1	7.15987133677839
38	C4	R1	7.25738784269265
38	C13	R1	7.07681559705083
38	C18	R1	7.18982455888002
38	C15	R1	7.4757334309664
38	C16	R1	7.4262647547021
38	C8	R1	7.43462822763672
38	C20	R1	7.38370429247405
38	C7	R1	7.20945336562895
39	C23	R1	7.38370429247405
39	C17	R1	7.59991284218713
39	C12	R1	7.18982455888002
39	C10	R1	7.17990909001493
39	C3	R1	7.06608919045777
39	C14	R1	7.18982455888002
39	C5	R1	7.27612440527424
39	C9	R1	7.02236781302845
39	C24	R1	7.31288295528436
39	C6	R1	7.3037807481771
39	C21	R1	7.23840473932508
39	C19	R1	7.29462074889163
39	C1	R1	7.40087943628218
39	C22	R1	7.10852445677817
39	C13	R1	7.40087943628218
39	C18	R1	7.49984588708321
39	C15	R1	7.33091687811462
39	C11	R1	7.38370429247405
39	C16	R1	7.09803208296053
39	C8	R1	7.11894107272351
39	C20	R1	7.24792751344359
39	C7	R1	6.90689059560852
40	C23	R1	7.4178525148859
40	C17	R1	7.01122725542325
40	C10	R1	7.11894107272351
40	C3	R1	7.07681559705083
40	C14	R1	7.37503943134692
40	C5	R1	7.62205181945638
40	C9	R1	7.4093909361377
40	C24	R1	7.22881869049588
40	C6	R1	7.59991284218713
40	C21	R1	7.57742882803575
40	C19	R1	7.28540221886225
40	C1	R1	7.35755200461808
40	C22	R1	7.33091687811462
40	C4	R1	7.4262647547021
40	C13	R1	7.33091687811462
40	C18	R1	7.4594316186373
40	C15	R1	7.13955135239879
40	C11	R1	7.16992500144231
40	C16	R1	7.09803208296053
40	C8	R1	7.43462822763672
40	C20	R1	7.33985000288462
40	C7	R1	7.20945336562895
41	C23	R1	7.3037807481771
41	C17	R1	7.4093909361377
41	C12	R1	7.15987133677839
41	C10	R1	7.68650052718322
41	C3	R1	7.18982455888002
41	C14	R1	7.40087943628218
41	C5	R1	7.35755200461808
41	C9	R1	7.01122725542325
41	C24	R1	6.88264304936184
41	C6	R1	7.01122725542325
41	C21	R1	7.39231742277876
41	C19	R1	7.20945336562895
41	C1	R1	7.31288295528436
41	C22	R1	7.60733031374961
41	C4	R1	7.18982455888002
41	C13	R1	7.5077946401987
41	C18	R1	7.22881869049588
41	C16	R1	7.3037807481771
41	C8	R1	7.40087943628218
41	C20	R1	7.33091687811462
41	C7	R1	7.02236781302845
42	C17	R1	7.33985000288462
42	C12	R1	6.85798099512757
42	C10	R1	7.18982455888002
42	C3	R1	6.96578428466209
42	C14	R1	7.25738784269265
42	C5	R1	7.10852445677817
42	C9	R1	7.53915881110803
42	C24	R1	7.16992500144231
42	C6	R1	7.07681559705083
42	C21	R1	7.31288295528436
42	C22	R1	7.467605550083
42	C4	R1	7.39231742277876
42	C13	R1	7.04439411935845
42	C18	R1	7.19967234483636
42	C15	R1	6.96578428466209
42	C11	R1	7.13955135239879
42	C16	R1	7.13955135239879
42	C8	R1	7.21916852046216
42	C20	R1	7.32192809488736
42	C7	R1	7.45121111183233
43	C23	R1	7.61470984411521
43	C17	R1	7.11894107272351
43	C12	R1	7.43462822763672
43	C10	R1	7.25738784269265
43	C3	R1	7.65105169117893
43	C14	R1	7.27612440527424
43	C5	R1	7.16992500144231
43	C9	R1	7.09803208296053
43	C24	R1	7.33985000288462
43	C6	R1	7.60733031374961
43	C21	R1	7.40087943628218
43	C19	R1	7.03342300153745
43	C1	R1	7.17990909001493
43	C22	R1	7.39231742277876
43	C4	R1	7.18982455888002
43	C13	R1	7.54689445988764
43	C18	R1	6.97727992349992
43	C15	R1	7.16992500144231
43	C11	R1	7.09803208296053
43	C16	R1	7.25738784269265
43	C8	R1	7.14974711950468
43	C20	R1	7.23840473932508
43	C7	R1	7.24792751344359
44	C23	R1	7.44294349584873
44	C17	R1	7.24792751344359
44	C12	R1	7.37503943134692
44	C10	R1	7.52356195605701
44	C3	R1	7.32192809488736
44	C14	R1	7.11894107272351
44	C5	R1	7.19967234483636
44	C9	R1	7.58496250072116
44	C24	R1	7.13955135239879
44	C6	R1	7.12928301694497
44	C21	R1	7.4093909361377
44	C19	R1	7.19967234483636
44	C1	R1	7.467605550083
44	C22	R1	7.2667865406949
44	C4	R1	7.22881869049588
44	C13	R1	7.22881869049588
44	C18	R1	7.15987133677839
44	C15	R1	6.97727992349992
44	C11	R1	7.15987133677839
44	C16	R1	7.11894107272351
44	C8	R1	7.23840473932508
44	C20	R1	7.4178525148859
44	C7	R1	7.17990909001493
45	C23	R1	7.11894107272351
45	C17	R1	7.3037807481771
45	C12	R1	7.21916852046216
45	C10	R1	7.4757334309664
45	C3	R1	7.37503943134692
45	C14	R1	7.53915881110803
45	C5	R1	7.4594316186373
45	C9	R1	7.18982455888002
45	C24	R1	7.21916852046216
45	C6	R1	7.2667865406949
45	C21	R1	7.25738784269265
45	C19	R1	7.65821148275179
45	C1	R1	7.09803208296053
45	C22	R1	7.25738784269265
45	C4	R1	7.53915881110803
45	C13	R1	7.17990909001493
45	C18	R1	6.97727992349992
45	C15	R1	6.90689059560852
45	C11	R1	7.17990909001493
45	C16	R1	7.48381577726426
45	C8	R1	7.2667865406949
45	C20	R1	7.4594316186373
45	C7	R1	7.2667865406949
46	C23	R1	7.16992500144231
46	C12	R1	7.24792751344359
46	C10	R1	6.8703647195834
46	C3	R1	7.37503943134692
46	C14	R1	7.23840473932508
46	C9	R1	7.01122725542325
46	C24	R1	7.29462074889163
46	C6	R1	7.32192809488736
46	C21	R1	7.467605550083
46	C19	R1	7.25738784269265
46	C1	R1	7.05528243550119
46	C22	R1	7.13955135239879
46	C4	R1	7.49185309632967
46	C13	R1	7.35755200461808
46	C18	R1	7.10852445677817
46	C15	R1	7.09803208296053
46	C11	R1	7.32192809488736
46	C16	R1	7.20945336562895
46	C8	R1	7.19967234483636
46	C20	R1	7.3037807481771
46	C7	R1	7.53138146051631
47	C23	R1	7.29462074889163
47	C17	R1	7.39231742277876
47	C12	R1	7.13955135239879
47	C10	R1	6.98868468677217
47	C3	R1	7.22881869049588
47	C14	R1	7.11894107272351
47	C5	R1	7.52356195605701
47	C24	R1	7.3037807481771
47	C6	R1	7.49984588708321
47	C19	R1	7.22881869049588
47	C1	R1	7.27612440527424
47	C22	R1	7.13955135239879
47	C4	R1	6.98868468677217
47	C13	R1	6.94251450533924
47	C15	R1	7.02236781302845
47	C11	R1	7.04439411935845
47	C16	R1	6.8073549220576
47	C8	R1	7.23840473932508
47	C20	R1	7.38370429247405
47	C7	R1	7.29462074889163
48	C23	R1	7.20945336562895
48	C17	R1	7.3037807481771
48	C12	R1	7.33985000288462
48	C10	R1	7.62935662007961
48	C3	R1	7.27612440527424
48	C14	R1	7.16992500144231
48	C9	R1	7.33091687811462
48	C24	R1	7.23840473932508
48	C21	R1	7.20945336562895
48	C19	R1	7.10852445677817
48	C1	R1	7.4093909361377
48	C22	R1	7.2667865406949
48	C4	R1	7.14974711950468
48	C13	R1	7.61470984411521
48	C18	R1	7.13955135239879
48	C15	R1	7.07681559705083
48	C11	R1	7.29462074889163
48	C16	R1	7.15987133677839
48	C8	R1	7.59245703726808
48	C7	R1	7.51569983828404
49	C23	R1	6.84549005094437
49	C17	R1	7.467605550083
49	C12	R1	7.33091687811462
49	C10	R1	7.11894107272351
49	C3	R1	7.36632221424582
49	C14	R1	7.4178525148859
49	C5	R1	7.10852445677817
49	C9	R1	7.4178525148859
49	C24	R1	7.33985000288462
49	C6	R1	7.27612440527424
49	C21	R1	6.97727992349992
49	C19	R1	7.19967234483636
49	C1	R1	7.20945336562895
49	C22	R1	7.49185309632967
49	C4	R1	7.08746284125034
49	C13	R1	7.14974711950468
49	C18	R1	7.08746284125034
49	C15	R1	7.40087943628218
49	C11	R1	7.27612440527424
49	C16	R1	7.28540221886225
49	C8	R1	7.13955135239879
49	C20	R1	7.52356195605701
49	C7	R1	7.19967234483636
50	C23	R1	7.3037807481771
50	C12	R1	7.13955135239879
50	C10	R1	7.32192809488736
50	C3	R1	7.24792751344359
50	C14	R1	7.21916852046216
50	C5	R1	7.51569983828404
50	C9	R1	7.21916852046216
50	C24	R1	7.5077946401987
50	C6	R1	7.16992500144231
50	C21	R1	7.20945336562895
50	C19	R1	7.5077946401987
50	C1	R1	7.09803208296053
50	C22	R1	7.4594316186373
50	C4	R1	7.4262647547021
50	C13	R1	7.35755200461808
50	C18	R1	7.01122725542325
50	C15	R1	7.33091687811462
50	C11	R1	7.12928301694497
50	C16	R1	7.02236781302845
50	C8	R1	7.22881869049588
50	C20	R1	7.17990909001493
50	C7	R1	7.37503943134692
51	C23	R1	7.467605550083
51	C17	R1	7.4594316186373
51	C12	R1	7.4757334309664
51	C10	R1	7.34872815423108
51	C3	R1	7.06608919045777
51	C14	R1	7.3037807481771
51	C9	R1	7.39231742277876
51	C24	R1	7.39231742277876
51	C6	R1	7.57742882803575
51	C21	R1	7.3037807481771
51	C19	R1	6.93073733756289
51	C1	R1	7.14974711950468
51	C22	R1	7.19967234483636
51	C4	R1	7.14974711950468
51	C18	R1	7.07681559705083
51	C15	R1	7.17990909001493
51	C11	R1	7.25738784269265
51	C16	R1	7.02236781302845
51	C8	R1	7.54689445988764
51	C20	R1	7.25738784269265
51	C7	R1	7.29462074889163
52	C23	R1	7.4093909361377
52	C17	R1	7.05528243550119
52	C12	R1	7.01122725542325
52	C10	R1	7.18982455888002
52	C3	R1	7.28540221886225
52	C14	R1	7.5077946401987
52	C5	R1	7.37503943134692
52	C9	R1	7.28540221886225
52	C24	R1	7.467605550083
52	C6	R1	7.48381577726426
52	C19	R1	7.39231742277876
52	C22	R1	7.19967234483636
52	C4	R1	7.15987133677839
52	C13	R1	7.12928301694497
52	C18	R1	7.14974711950468
52	C15	R1	7.19967234483636
52	C11	R1	7.23840473932508
52	C16	R1	7.37503943134692
52	C8	R1	7.32192809488736
52	C20	R1	7.4262647547021
52	C7	R1	7.06608919045777
53	C23	R1	7.15987133677839
53	C17	R1	7.37503943134692
53	C10	R1	7.05528243550119
53	C3	R1	7.53138146051631
53	C14	R1	7.25738784269265
53	C5	R1	7.44294349584873
53	C24	R1	7.31288295528436
53	C6	R1	7.25738784269265
53	C21	R1	7.09803208296053
53	C1	R1	7.56224242422107
53	C22	R1	6.91886323727459
53	C4	R1	7.76818432477693
53	C13	R1	7.59991284218713
53	C18	R1	6.91886323727459
53	C15	R1	7.31288295528436
53	C11	R1	6.90689059560852
53	C16	R1	7.08746284125034
53	C8	R1	7.2667865406949
53	C20	R1	7.05528243550119
53	C7	R1	7.32192809488736
54	C17	R1	7.22881869049588
54	C10	R1	7.25738784269265
54	C3	R1	7.29462074889163
54	C14	R1	7.2667865406949
54	C5	R1	7.23840473932508
54	C9	R1	7.35755200461808
54	C24	R1	7.20945336562895
54	C6	R1	7.18982455888002
54	C19	R1	7.22881869049588
54	C1	R1	7.15987133677839
54	C22	R1	7.49984588708321
54	C4	R1	7.4178525148859
54	C13	R1	7.12928301694497
54	C18	R1	7.24792751344359
54	C15	R1	7
54	C11	R1	7.15987133677839
54	C16	R1	7.03342300153745
54	C8	R1	7.17990909001493
54	C20	R1	7.467605550083
54	C7	R1	7.18982455888002
55	C23	R1	7.51569983828404
55	C12	R1	7.4262647547021
55	C10	R1	7.13955135239879
55	C3	R1	7.62935662007961
55	C14	R1	7.17990909001493
55	C5	R1	7.25738784269265
55	C9	R1	7.14974711950468
55	C24	R1	7.45121111183233
55	C6	R1	7.54689445988764
55	C21	R1	7.4757334309664
55	C19	R1	7.10852445677817
55	C1	R1	7.37503943134692
55	C22	R1	6.83289001416474
55	C4	R1	7.3037807481771
55	C13	R1	7.21916852046216
55	C18	R1	6.97727992349992
55	C15	R1	7.23840473932508
55	C16	R1	7.04439411935845
55	C8	R1	7.66533591718518
55	C20	R1	7.23840473932508
55	C7	R1	7.08746284125034
56	C23	R1	7.71424551766612
56	C17	R1	7.24792751344359
56	C12	R1	7.25738784269265
56	C10	R1	7.38370429247405
56	C3	R1	7.33985000288462
56	C14	R1	7.67948009950545
56	C5	R1	7.32192809488736
56	C9	R1	7.19967234483636
56	C24	R1	7.56224242422107
56	C6	R1	7.36632221424582
56	C21	R1	7.467605550083
56	C19	R1	7.23840473932508
56	C1	R1	7.11894107272351
56	C22	R1	7.5077946401987
56	C13	R1	7.34872815423108
56	C18	R1	6.82017896241519
56	C15	R1	7.09803208296053
56	C11	R1	7.04439411935845
56	C16	R1	7.04439411935845
56	C8	R1	7.63662462054365
56	C7	R1	7.53915881110803
57	C23	R1	7.29462074889163
57	C17	R1	7.54689445988764
57	C12	R1	7.02236781302845
57	C10	R1	7.51569983828404
57	C3	R1	7.24792751344359
57	C14	R1	7.33091687811462
57	C5	R1	7.09803208296053
57	C9	R1	7.39231742277876
57	C6	R1	7.48381577726426
57	C21	R1	7.15987133677839
57	C19	R1	7.31288295528436
57	C1	R1	6.91886323727459
57	C22	R1	7.51569983828404
57	C4	R1	7.11894107272351
57	C18	R1	6.93073733756289
57	C15	R1	7.21916852046216
57	C11	R1	7.4594316186373
57	C16	R1	7.22881869049588
57	C8	R1	7.4093909361377
57	C20	R1	7.34872815423108
57	C7	R1	7.24792751344359
58	C23	R1	7.14974711950468
58	C17	R1	7.33091687811462
58	C12	R1	7.12928301694497
58	C10	R1	7.4262647547021
58	C3	R1	7
58	C5	R1	7.51569983828404
58	C9	R1	7.34872815423108
58	C24	R1	7.2667865406949
58	C6	R1	7.04439411935845
58	C21	R1	7.37503943134692
58	C19	R1	7.62205181945638
58	C1	R1	7.25738784269265
58	C22	R1	7.04439411935845
58	C4	R1	7.06608919045777
58	C13	R1	7.10852445677817
58	C18	R1	7.35755200461808
58	C15	R1	7.06608919045777
58	C11	R1	7.12928301694497
58	C16	R1	7.19967234483636
58	C8	R1	7.4757334309664
58	C20	R1	7.38370429247405
58	C7	R1	6.74146698640115
59	C23	R1	7.4262647547021
59	C17	R1	7.06608919045777
59	C12	R1	7.4594316186373
59	C10	R1	7.4178525148859
59	C3	R1	7.29462074889163
59	C14	R1	7.69348695749933
59	C5	R1	6.91886323727459
59	C9	R1	7.13955135239879
59	C24	R1	7.32192809488736
59	C6	R1	7.38370429247405
59	C21	R1	7.20945336562895
59	C19	R1	7.39231742277876
59	C22	R1	7.24792751344359
59	C4	R1	7.15987133677839
59	C13	R1	7.44294349584873
59	C18	R1	7.11894107272351
59	C15	R1	7.04439411935845
59	C11	R1	7.19967234483636
59	C16	R1	7.32192809488736
59	C8	R1	7.21916852046216
59	C20	R1	7.4178525148859
59	C7	R1	7.59245703726808
60	C23	R1	7.01122725542325
60	C17	R1	7.39231742277876
60	C12	R1	7.31288295528436
60	C10	R1	7.39231742277876
60	C3	R1	7.15987133677839
60	C14	R1	7.25738784269265
60	C5	R1	7.52356195605701
60	C9	R1	7.04439411935845
60	C24	R1	7.59245703726808
60	C6	R1	7.19967234483636
60	C21	R1	7.10852445677817
60	C19	R1	7.14974711950468
60	C1	R1	7.49984588708321
60	C22	R1	7.32192809488736
60	C4	R1	7.40087943628218
60	C13	R1	7.10852445677817
60	C18	R1	7.49185309632967
60	C15	R1	7.37503943134692
60	C11	R1	7.23840473932508
60	C8	R1	7.64385618977472
60	C20	R1	7.27612440527424
60	C7	R1	7.25738784269265
61	C23	R1	7.4262647547021
61	C17	R1	7.45121111183233
61	C12	R1	7.27612440527424
61	C10	R1	7.58496250072116
61	C3	R1	7.34872815423108
61	C14	R1	7
61	C5	R1	7.34872815423108
61	C9	R1	7.16992500144231
61	C24	R1	7.13955135239879
61	C6	R1	7.14974711950468
61	C21	R1	7.4594316186373
61	C19	R1	7.09803208296053
61	C1	R1	7.62935662007961
61	C22	R1	7.5077946401987
61	C4	R1	7.09803208296053
61	C13	R1	7.35755200461808
61	C18	R1	7.05528243550119
61	C16	R1	6.97727992349992
61	C8	R1	7.05528243550119
61	C20	R1	7.28540221886225
61	C7	R1	7.60733031374961
62	C23	R1	7.55458885167764
62	C17	R1	7.45121111183233
62	C12	R1	7.34872815423108
62	C10	R1	7.28540221886225
62	C3	R1	7.54689445988764
62	C14	R1	7.18982455888002
62	C5	R1	7.25738784269265
62	C9	R1	7.37503943134692
62	C24	R1	7.14974711950468
62	C6	R1	7.07681559705083
62	C21	R1	7.29462074889163
62	C19	R1	7.23840473932508
62	C1	R1	7.3037807481771
62	C22	R1	7.24792751344359
62	C13	R1	7.12928301694497
62	C18	R1	7.59991284218713
62	C15	R1	6.65821148275179
62	C11	R1	7
62	C16	R1	7.23840473932508
62	C8	R1	7.12928301694497
62	C20	R1	7.28540221886225
63	C23	R1	7.03342300153745
63	C17	R1	7.6724253419715
63	C12	R1	7.62935662007961
63	C10	R1	7.18982455888002
63	C3	R1	7.22881869049588
63	C14	R1	7.28540221886225
63	C5	R1	7.13955135239879
63	C9	R1	7.44294349584873
63	C24	R1	7.55458885167764
63	C6	R1	7.55458885167764
63	C21	R1	7.25738784269265
63	C19	R1	7.08746284125034
63	C1	R1	7.11894107272351
63	C22	R1	7.3037807481771
63	C4	R1	7.08746284125034
63	C13	R1	7.49185309632967
63	C18	R1	7.09803208296053
63	C11	R1	7.18982455888002
63	C16	R1	6.90689059560852
63	C8	R1	7.25738784269265
63	C20	R1	7.43462822763672
63	C7	R1	7.20945336562895
64	C23	R1	7.14974711950468
64	C17	R1	6.90689059560852
64	C10	R1	7.36632221424582
64	C3	R1	7
64	C14	R1	7.04439411935845
64	C5	R1	7.32192809488736
64	C9	R1	7.16992500144231
64	C24	R1	7.55458885167764
64	C6	R1	7.48381577726426
64	C21	R1	7.467605550083
64	C19	R1	7.31288295528436
64	C1	R1	7.45121111183233
64	C22	R1	7.61470984411521
64	C4	R1	7.19967234483636
64	C13	R1	7.34872815423108
64	C18	R1	7.22881869049588
64	C15	R1	7.25738784269265
64	C11	R1	7.02236781302845
64	C16	R1	7.2667865406949
64	C8	R1	7.08746284125034
64	C20	R1	7.22881869049588
64	C7	R1	6.98868468677217
65	C23	R1	7.27612440527424
65	C17	R1	6.97727992349992
65	C12	R1	7.31288295528436
65	C10	R1	7.27612440527424
65	C3	R1	7.20945336562895
65	C14	R1	7.48381577726426
65	C5	R1	7.35755200461808
65	C9	R1	7.20945336562895
65	C24	R1	7.4594316186373
65	C6	R1	7.5077946401987
65	C21	R1	7.15987133677839
65	C19	R1	7.34872815423108
65	C1	R1	7.24792751344359
65	C22	R1	7.23840473932508
65	C4	R1	7
65	C13	R1	7.21916852046216
65	C15	R1	7.11894107272351
65	C16	R1	6.85798099512757
65	C20	R1	7.68650052718322
65	C7	R1	7.19967234483636
66	C23	R1	7.01122725542325
66	C17	R1	6.75488750216347
66	C12	R1	6.95419631038687
66	C10	R1	7.08746284125034
66	C3	R1	7
66	C14	R1	7.31288295528436
66	C5	R1	7.45121111183233
66	C9	R1	7.40087943628218
66	C24	R1	7.35755200461808
66	C6	R1	7.17990909001493
66	C21	R1	7.20945336562895
66	C1	R1	7.52356195605701
66	C22	R1	7.23840473932508
66	C4	R1	7.01122725542325
66	C13	R1	7.45121111183233
66	C18	R1	7.25738784269265
66	C15	R1	7.33091687811462
66	C11	R1	6.93073733756289
66	C16	R1	7.01122725542325
66	C8	R1	7.35755200461808
66	C20	R1	7.37503943134692
66	C7	R1	7.29462074889163
67	C23	R1	7.35755200461808
67	C17	R1	7.36632221424582
67	C14	R1	7.5077946401987
67	C9	R1	7.22881869049588
67	C24	R1	7.08746284125034
67	C6	R1	7.62935662007961
67	C21	R1	7.35755200461808
67	C19	R1	7.5077946401987
67	C1	R1	7.13955135239879
67	C22	R1	7.24792751344359
67	C4	R1	7.37503943134692
67	C18	R1	7.29462074889163
67	C15	R1	7.24792751344359
67	C11	R1	7.23840473932508
67	C16	R1	7.19967234483636
67	C8	R1	7.31288295528436
67	C20	R1	7.04439411935845
67	C7	R1	7.33091687811462
68	C17	R1	6.96578428466209
68	C12	R1	7.38370429247405
68	C10	R1	7.38370429247405
68	C3	R1	7.40087943628218
68	C14	R1	7.24792751344359
68	C9	R1	7.40087943628218
68	C24	R1	7.4757334309664
68	C6	R1	6.96578428466209
68	C21	R1	7.27612440527424
68	C19	R1	7.07681559705083
68	C1	R1	7.54689445988764
68	C22	R1	7.53915881110803
68	C4	R1	7.39231742277876
68	C13	R1	7.2667865406949
68	C18	R1	7.43462822763672
68	C11	R1	7.21916852046216
68	C16	R1	6.79441586635011
68	C8	R1	7.39231742277876
68	C20	R1	6.8703647195834
68	C7	R1	7.6724253419715
69	C17	R1	7.10852445677817
69	C12	R1	7.56985560833095
69	C10	R1	6.97727992349992
69	C3	R1	7.17990909001493
69	C14	R1	7.33091687811462
69	C5	R1	7.37503943134692
69	C9	R1	7.2667865406949
69	C24	R1	7.15987133677839
69	C6	R1	7.37503943134692
69	C21	R1	7.14974711950468
69	C19	R1	7.20945336562895
69	C1	R1	7.11894107272351
69	C4	R1	6.89481776330794
69	C13	R1	7.27612440527424
69	C18	R1	7.01122725542325
69	C15	R1	6.64385618977472
69	C11	R1	6.91886323727459
69	C16	R1	7.09803208296053
69	C8	R1	7.4178525148859
69	C20	R1	7.51569983828404
69	C7	R1	7.44294349584873
70	C23	R1	7.23840473932508
70	C17	R1	7.08746284125034
70	C12	R1	7.25738784269265
70	C10	R1	7.58496250072116
70	C14	R1	7.62205181945638
70	C5	R1	7.39231742277876
70	C24	R1	7.15987133677839
70	C6	R1	7.18982455888002
70	C21	R1	7.54689445988764
70	C19	R1	7.53915881110803
70	C1	R1	7.29462074889163
70	C22	R1	7.31288295528436
70	C13	R1	7.28540221886225
70	C18	R1	7.22881869049588
70	C15	R1	7.29462074889163
70	C11	R1	7.24792751344359
70	C16	R1	7.23840473932508
70	C8	R1	6.74146698640115
70	C20	R1	7.28540221886225
70	C7	R1	7.32192809488736
71	C23	R1	7.18982455888002
71	C17	R1	7.45121111183233
71	C12	R1	7.21916852046216
71	C10	R1	7.38370429247405
71	C3	R1	6.97727992349992
71	C14	R1	7.33985000288462
71	C9	R1	7.15987133677839
71	C24	R1	7.28540221886225
71	C21	R1	7.17990909001493
71	C19	R1	7.4178525148859
71	C1	R1	7.20945336562895
71	C22	R1	7.15987133677839
71	C13	R1	7.48381577726426
71	C18	R1	7.21916852046216
71	C15	R1	7.07681559705083
71	C11	R1	7.43462822763672
71	C16	R1	7.40087943628218
71	C20	R1	7.38370429247405
71	C7	R1	7.62205181945638
72	C23	R1	7.16992500144231
72	C17	R1	7.22881869049588
72	C12	R1	7.32192809488736
72	C10	R1	7.28540221886225
72	C3	R1	7.39231742277876
72	C14	R1	7.36632221424582
72	C5	R1	7.40087943628218
72	C24	R1	7.39231742277876
72	C6	R1	7.33985000288462
72	C21	R1	7.45121111183233
72	C19	R1	7.04439411935845
72	C1	R1	7.15987133677839
72	C22	R1	7.23840473932508
72	C4	R1	7.68650052718322
72	C13	R1	7.4262647547021
72	C18	R1	7.467605550083
72	C15	R1	7.4262647547021
72	C11	R1	7.18982455888002
72	C16	R1	7.36632221424582
72	C8	R1	7.09803208296053
72	C20	R1	7.35755200461808
72	C7	R1	7.56985560833095
73	C23	R1	7.29462074889163
73	C17	R1	7.48381577726426
73	C12	R1	6.97727992349992
73	C10	R1	7.49185309632967
73	C3	R1	7.35755200461808
73	C14	R1	7.18982455888002
73	C5	R1	7.3037807481771
73	C9	R1	7.4757334309664
73	C24	R1	7.21916852046216
73	C21	R1	7.54689445988764
73	C19	R1	7.58496250072116
73	C1	R1	7.36632221424582
73	C22	R1	7.33091687811462
73	C4	R1	7.56224242422107
73	C13	R1	7.11894107272351
73	C18	R1	6.93073733756289
73	C15	R1	7.06608919045777
73	C11	R1	7.17990909001493
73	C16	R1	7.11894107272351
73	C8	R1	7.15987133677839
73	C20	R1	7.53138146051631
74	C23	R1	6.91886323727459
74	C17	R1	7.22881869049588
74	C12	R1	7.4262647547021
74	C10	R1	7.52356195605701
74	C3	R1	7.28540221886225
74	C14	R1	7.34872815423108
74	C5	R1	7.467605550083
74	C9	R1	7.31288295528436
74	C24	R1	7.05528243550119
74	C6	R1	7.19967234483636
74	C21	R1	7.38370429247405
74	C19	R1	7.24792751344359
74	C1	R1	7.10852445677817
74	C22	R1	7.23840473932508
74	C4	R1	7.16992500144231
74	C13	R1	6.8073549220576
74	C18	R1	7.25738784269265
74	C15	R1	7.18982455888002
74	C11	R1	7.56985560833095
74	C16	R1	7.49185309632967
74	C20	R1	7.03342300153745
74	C7	R1	6.93073733756289
75	C23	R1	7.40087943628218
75	C17	R1	6.82017896241519
75	C12	R1	7.34872815423108
75	C10	R1	7.06608919045777
75	C3	R1	7.49185309632967
75	C14	R1	7.37503943134692
75	C5	R1	7.08746284125034
75	C9	R1	7.40087943628218
75	C24	R1	7.33985000288462
75	C6	R1	7.39231742277876
75	C21	R1	7.4757334309664
75	C19	R1	7.10852445677817
75	C22	R1	7.43462822763672
75	C13	R1	7.65105169117893
75	C18	R1	7.28540221886225
75	C15	R1	7.01122725542325
75	C16	R1	6.79441586635011
75	C20	R1	7.58496250072116
75	C7	R1	7.38370429247405
76	C23	R1	7.4093909361377
76	C17	R1	7.59245703726808
76	C12	R1	7.39231742277876
76	C10	R1	7.54689445988764
76	C3	R1	6.93073733756289
76	C14	R1	7.03342300153745
76	C5	R1	7.29462074889163
76	C9	R1	7.43462822763672
76	C24	R1	7.03342300153745
76	C6	R1	7.17990909001493
76	C21	R1	7.4757334309664
76	C19	R1	7.44294349584873
76	C1	R1	7.24792751344359
76	C22	R1	7.39231742277876
76	C4	R1	7.5077946401987
76	C13	R1	7.01122725542325
76	C18	R1	7.32192809488736
76	C11	R1	7.11894107272351
76	C16	R1	7.07681559705083
76	C8	R1	7.3037807481771
76	C20	R1	7.2667865406949
76	C7	R1	7.40087943628218
77	C23	R1	7.51569983828404
77	C17	R1	7.14974711950468
77	C12	R1	7.63662462054365
77	C10	R1	7.05528243550119
77	C3	R1	7.2667865406949
77	C14	R1	7.36632221424582
77	C5	R1	7.4262647547021
77	C9	R1	7.38370429247405
77	C24	R1	7.33091687811462
77	C6	R1	7.17990909001493
77	C21	R1	7.35755200461808
77	C19	R1	7.29462074889163
77	C1	R1	7.27612440527424
77	C22	R1	7.20945336562895
77	C4	R1	6.8073549220576
77	C13	R1	7.34872815423108
77	C18	R1	6.96578428466209
77	C15	R1	7.13955135239879
77	C11	R1	7.22881869049588
77	C16	R1	6.91886323727459
77	C8	R1	7.06608919045777
77	C20	R1	7.35755200461808
77	C7	R1	7.01122725542325
78	C23	R1	7.15987133677839
78	C17	R1	7.21916852046216
78	C12	R1	7.2667865406949
78	C10	R1	7.16992500144231
78	C3	R1	7.20945336562895
78	C14	R1	7.06608919045777
78	C5	R1	6.83289001416474
78	C9	R1	7.4093909361377
78	C24	R1	7.29462074889163
78	C19	R1	7.33985000288462
78	C1	R1	7.33091687811462
78	C22	R1	7.59245703726808
78	C13	R1	7.36632221424582
78	C15	R1	7.56224242422107
78	C11	R1	6.94251450533924
78	C16	R1	7.33091687811462
78	C8	R1	7.49984588708321
78	C20	R1	7.29462074889163
78	C7	R1	7.36632221424582
79	C23	R1	7.34872815423108
79	C17	R1	7.07681559705083
79	C14	R1	7.53138146051631
79	C5	R1	7
79	C9	R1	7.53138146051631
79	C24	R1	7.4594316186373
79	C21	R1	7.11894107272351
79	C19	R1	7.18982455888002
79	C1	R1	7.36632221424582
79	C22	R1	6.83289001416474
79	C13	R1	6.97727992349992
79	C18	R1	6.8703647195834
79	C15	R1	7.15987133677839
79	C11	R1	6.95419631038687
79	C16	R1	7.33985000288462
79	C8	R1	7.53138146051631
79	C20	R1	7
79	C7	R1	7.8008998999203
80	C23	R1	7.14974711950468
80	C17	R1	7.32192809488736
80	C12	R1	7.39231742277876
80	C10	R1	7.2667865406949
80	C3	R1	7.35755200461808
80	C14	R1	7.20945336562895
80	C9	R1	6.98868468677217
80	C24	R1	7.4757334309664
80	C6	R1	7.467605550083
80	C21	R1	7.33985000288462
80	C1	R1	7.38370429247405
80	C22	R1	7.40087943628218
80	C4	R1	7.34872815423108
80	C13	R1	7.31288295528436
80	C18	R1	7.08746284125034
80	C15	R1	6.79441586635011
80	C11	R1	7.06608919045777
80	C16	R1	6.95419631038687
80	C8	R1	7.51569983828404
80	C20	R1	7.14974711950468
80	C7	R1	6.97727992349992
81	C23	R1	7.45121111183233
81	C17	R1	7.4757334309664
81	C12	R1	7.59991284218713
81	C10	R1	7.31288295528436
81	C14	R1	6.97727992349992
81	C5	R1	7.64385618977472
81	C9	R1	7.5077946401987
81	C24	R1	7.5077946401987
81	C6	R1	7.05528243550119
81	C21	R1	7.24792751344359
81	C19	R1	7.21916852046216
81	C1	R1	7.45121111183233
81	C22	R1	7.4262647547021
81	C4	R1	7.38370429247405
81	C13	R1	7.2667865406949
81	C18	R1	7.39231742277876
81	C15	R1	6.97727992349992
81	C11	R1	7.37503943134692
81	C16	R1	7.43462822763672
81	C8	R1	7.34872815423108
81	C20	R1	7.48381577726426
81	C7	R1	7.20945336562895
82	C23	R1	7.09803208296053
82	C17	R1	7.56985560833095
82	C10	R1	7.19967234483636
82	C3	R1	7.20945336562895
82	C14	R1	7.15987133677839
82	C5	R1	7.31288295528436
82	C9	R1	7.35755200461808
82	C24	R1	6.97727992349992
82	C6	R1	7.5077946401987
82	C21	R1	7.08746284125034
82	C19	R1	6.8703647195834
82	C1	R1	7.27612440527424
82	C22	R1	7.08746284125034
82	C4	R1	7.27612440527424
82	C13	R1	7.24792751344359
82	C18	R1	7.21916852046216
82	C15	R1	6.95419631038687
82	C11	R1	7.14974711950468
82	C16	R1	7.29462074889163
82	C20	R1	7.40087943628218
82	C7	R1	7.33985000288462
83	C23	R1	7.23840473932508
83	C17	R1	7.37503943134692
83	C12	R1	7.32192809488736
83	C10	R1	7.12928301694497
83	C3	R1	7.20945336562895
83	C14	R1	7.5077946401987
83	C5	R1	7.28540221886225
83	C9	R1	7.29462074889163
83	C24	R1	7.59991284218713
83	C21	R1	7.39231742277876
83	C19	R1	7.03342300153745
83	C1	R1	7.16992500144231
83	C22	R1	7.14974711950468
83	C4	R1	7.4178525148859
83	C13	R1	7.25738784269265
83	C18	R1	7.10852445677817
83	C15	R1	7.01122725542325
83	C11	R1	7.10852445677817
83	C16	R1	7.33091687811462
83	C8	R1	7.04439411935845
83	C7	R1	7.22881869049588
84	C23	R1	7.45121111183233
84	C17	R1	7.17990909001493
84	C10	R1	7.48381577726426
84	C14	R1	7.18982455888002
84	C5	R1	7.19967234483636
84	C9	R1	7.43462822763672
84	C24	R1	7.27612440527424
84	C6	R1	7.37503943134692
84	C21	R1	7.33091687811462
84	C19	R1	7.52356195605701
84	C1	R1	7.56224242422107
84	C22	R1	7.16992500144231
84	C4	R1	7.43462822763672
84	C18	R1	6.58496250072116
84	C15	R1	7.22881869049588
84	C16	R1	7.43462822763672
84	C8	R1	7.28540221886225
84	C20	R1	7.16992500144231
84	C7	R1	7.38370429247405
85	C12	R1	7.4594316186373
85	C10	R1	7.38370429247405
85	C3	R1	7.2667865406949
85	C14	R1	7.23840473932508
85	C5	R1	7.4262647547021
85	C9	R1	7.25738784269265
85	C24	R1	7.39231742277876
85	C6	R1	7.28540221886225
85	C21	R1	7.59245703726808
85	C19	R1	7.02236781302845
85	C1	R1	7.57742882803575
85	C22	R1	7.37503943134692
85	C4	R1	7.09803208296053
85	C13	R1	7.23840473932508
85	C15	R1	7.24792751344359
85	C11	R1	7.06608919045777
85	C16	R1	7.16992500144231
85	C8	R1	7.52356195605701
85	C20	R1	7.52356195605701
85	C7	R1	7.49185309632967
86	C23	R1	7.4093909361377
86	C17	R1	7.11894107272351
86	C3	R1	7.33091687811462
86	C14	R1	6.96578428466209
86	C5	R1	7.33985000288462
86	C9	R1	7.33091687811462
86	C24	R1	7.38370429247405
86	C6	R1	7.04439411935845
86	C19	R1	7.19967234483636
86	C1	R1	7.25738784269265
86	C22	R1	7.4178525148859
86	C4	R1	7.4757334309664
86	C13	R1	7.53138146051631
86	C18	R1	6.90689059560852
86	C15	R1	7
86	C11	R1	7.18982455888002
86	C16	R1	6.8073549220576
86	C8	R1	7.35755200461808
86	C20	R1	7.23840473932508
86	C7	R1	7.12928301694497
87	C23	R1	7.49984588708321
87	C12	R1	7.22881869049588
87	C10	R1	7.13955135239879
87	C3	R1	7.57742882803575
87	C14	R1	7.21916852046216
87	C5	R1	7.35755200461808
87	C9	R1	7.37503943134692
87	C6	R1	7.11894107272351
87	C21	R1	7.25738784269265
87	C1	R1	7.2667865406949
87	C22	R1	7.45121111183233
87	C4	R1	7.4262647547021
87	C13	R1	7.4093909361377
87	C18	R1	7.08746284125034
87	C15	R1	7.32192809488736
87	C16	R1	7.37503943134692
87	C8	R1	7.18982455888002
87	C20	R1	7.60733031374961
88	C23	R1	7.4757334309664
88	C17	R1	7.64385618977472
88	C12	R1	7.20945336562895
88	C10	R1	7.13955135239879
88	C3	R1	7.22881869049588
88	C5	R1	7.01122725542325
88	C9	R1	7.18982455888002
88	C24	R1	7.28540221886225
88	C6	R1	7.11894107272351
88	C21	R1	7.43462822763672
88	C19	R1	7.20945336562895
88	C1	R1	7.09803208296053
88	C22	R1	6.96578428466209
88	C4	R1	7.4262647547021
88	C13	R1	7.39231742277876
88	C15	R1	7.34872815423108
88	C11	R1	7.10852445677817
88	C16	R1	7.13955135239879
88	C20	R1	7.52356195605701
88	C7	R1	7.7279204545632
89	C12	R1	7.22881869049588
89	C10	R1	7.40087943628218
89	C3	R1	7.53915881110803
89	C5	R1	7.23840473932508
89	C9	R1	7.14974711950468
89	C24	R1	7.33985000288462
89	C6	R1	7.18982455888002
89	C21	R1	7.13955135239879
89	C19	R1	6.78135971352466
89	C1	R1	7.06608919045777
89	C22	R1	7.66533591718518
89	C15	R1	7.10852445677817
89	C11	R1	7.10852445677817
89	C8	R1	7.22881869049588
89	C20	R1	7.4178525148859
89	C7	R1	7.4093909361377
90	C23	R1	7.12928301694497
90	C17	R1	7.54689445988764
90	C12	R1	7.32192809488736
90	C10	R1	7.67948009950545
90	C14	R1	7.11894107272351
90	C5	R1	7.10852445677817
90	C9	R1	7.09803208296053
90	C24	R1	7.48381577726426
90	C6	R1	7.02236781302845
90	C21	R1	7.16992500144231
90	C1	R1	7.33091687811462
90	C22	R1	7.36632221424582
90	C4	R1	7.18982455888002
90	C13	R1	7.35755200461808
90	C18	R1	7.03342300153745
90	C15	R1	6.68650052718322
90	C11	R1	7.06608919045777
90	C16	R1	7.05528243550119
90	C8	R1	7.22881869049588
90	C20	R1	7.37503943134692
90	C7	R1	7.29462074889163
91	C23	R1	7.15987133677839
91	C17	R1	7.31288295528436
91	C3	R1	7.60733031374961
91	C14	R1	7.07681559705083
91	C5	R1	7.28540221886225
91	C9	R1	7.49984588708321
91	C24	R1	7.43462822763672
91	C6	R1	7.18982455888002
91	C21	R1	7.55458885167764
91	C1	R1	7.23840473932508
91	C22	R1	7.54689445988764
91	C4	R1	7.48381577726426
91	C13	R1	7.4594316186373
91	C18	R1	7.01122725542325
91	C15	R1	7.55458885167764
91	C11	R1	7.07681559705083
91	C16	R1	7.14974711950468
91	C20	R1	7.70043971814109
91	C7	R1	7.33985000288462
92	C23	R1	7.27612440527424
92	C17	R1	7.34872815423108
92	C12	R1	7.8703647195834
92	C10	R1	7.03342300153745
92	C3	R1	7.49185309632967
92	C14	R1	7.29462074889163
92	C5	R1	7.10852445677817
92	C9	R1	6.97727992349992
92	C24	R1	7.20945336562895
92	C6	R1	7.11894107272351
92	C21	R1	7.57742882803575
92	C19	R1	7.4594316186373
92	C1	R1	7.2667865406949
92	C22	R1	7.45121111183233
92	C4	R1	7.21916852046216
92	C13	R1	7.14974711950468
92	C18	R1	7.09803208296053
92	C15	R1	7.14974711950468
92	C11	R1	7.2667865406949
92	C16	R1	6.98868468677217
92	C8	R1	7.58496250072116
92	C20	R1	7.44294349584873
92	C7	R1	7.4757334309664
93	C23	R1	7.22881869049588
93	C17	R1	7.40087943628218
93	C12	R1	7.52356195605701
93	C10	R1	7.40087943628218
93	C3	R1	7.02236781302845
93	C5	R1	7.54689445988764
93	C9	R1	6.74146698640115
93	C24	R1	7.14974711950468
93	C6	R1	7.34872815423108
93	C21	R1	7.31288295528436
93	C19	R1	7.28540221886225
93	C1	R1	7.09803208296053
93	C22	R1	7.11894107272351
93	C4	R1	6.94251450533924
93	C13	R1	7.66533591718518
93	C18	R1	7.01122725542325
93	C15	R1	7.15987133677839
93	C11	R1	7.13955135239879
93	C16	R1	7.14974711950468
93	C20	R1	7.10852445677817
93	C7	R1	6.97727992349992
94	C23	R1	7.29462074889163
94	C17	R1	7.29462074889163
94	C12	R1	7.15987133677839
94	C10	R1	7.14974711950468
94	C3	R1	7.57742882803575
94	C14	R1	7.467605550083
94	C5	R1	7.36632221424582
94	C9	R1	7.33091687811462
94	C6	R1	7.2667865406949
94	C21	R1	6.97727992349992
94	C19	R1	7.39231742277876
94	C1	R1	7.27612440527424
94	C4	R1	6.98868468677217
94	C13	R1	7.56224242422107
94	C18	R1	7.17990909001493
94	C15	R1	7.25738784269265
94	C11	R1	7.12928301694497
94	C16	R1	6.98868468677217
94	C8	R1	7.59991284218713
94	C20	R1	7.3037807481771
94	C7	R1	7.08746284125034
95	C23	R1	7.2667865406949
95	C17	R1	7.16992500144231
95	C12	R1	7.16992500144231
95	C3	R1	7.38370429247405
95	C14	R1	7.33091687811462
95	C5	R1	7.13955135239879
95	C21	R1	7.37503943134692
95	C19	R1	7.24792751344359
95	C1	R1	7.33985000288462
95	C22	R1	6.93073733756289
95	C4	R1	7.65105169117893
95	C13	R1	7.49185309632967
95	C18	R1	7.28540221886225
95	C15	R1	7.53138146051631
95	C11	R1	7.20945336562895
95	C16	R1	7.14974711950468
95	C20	R1	7.31288295528436
95	C7	R1	7.29462074889163
96	C23	R1	7.45121111183233
96	C17	R1	7.5077946401987
96	C12	R1	7.11894107272351
96	C10	R1	6.98868468677217
96	C3	R1	6.75488750216347
96	C14	R1	7.08746284125034
96	C9	R1	7.4178525148859
96	C24	R1	7.08746284125034
96	C6	R1	7.35755200461808
96	C21	R1	7.11894107272351
96	C19	R1	7.59245703726808
96	C1	R1	7.70735913208088
96	C22	R1	7.16992500144231
96	C4	R1	7.25738784269265
96	C13	R1	7.467605550083
96	C18	R1	7.05528243550119
96	C15	R1	7.18982455888002
96	C11	R1	7
96	C16	R1	7.36632221424582
[truncated: 14,570 more rows]
