# Supplementary material for: Stochastic modelling of single-cell gene expression adaptation reveals non-genomic contribution to evolution of tumor subclones
Source: bioRxiv. 2024 Apr 20:2024.04.17.588869. Preprint. [Version 1] doi: 10.1101/2024.04.17.588869 (PMC11071284; doi:10.1101/2024.04.17.588869)
Supplement: Supplement 2 [file media-2.zip › Supplementary Files/Simulated Data/Adaptive_Simulation/tr_1.1_sq_.15_r_150_a_.125.csv]

gene	species	replicate	exprval
1	C23	R1	7.4262647547021
1	C17	R1	7.56224242422107
1	C12	R1	7.29462074889163
1	C10	R1	7.25738784269265
1	C3	R1	7.38370429247405
1	C14	R1	7.35755200461808
1	C5	R1	7.40087943628218
1	C9	R1	7.10852445677817
1	C24	R1	7.17990909001493
1	C6	R1	7.51569983828404
1	C21	R1	7.08746284125034
1	C19	R1	7.54689445988764
1	C1	R1	7.4262647547021
1	C22	R1	7.33985000288462
1	C4	R1	7.16992500144231
1	C13	R1	7.33985000288462
1	C15	R1	7.21916852046216
1	C11	R1	7.49185309632967
1	C16	R1	7.33985000288462
1	C8	R1	6.8703647195834
1	C20	R1	7.4093909361377
1	C7	R1	7.21916852046216
2	C23	R1	7.20945336562895
2	C17	R1	7.23840473932508
2	C12	R1	7.44294349584873
2	C10	R1	7.4262647547021
2	C3	R1	7.20945336562895
2	C14	R1	7.06608919045777
2	C5	R1	7.09803208296053
2	C9	R1	7.4262647547021
2	C24	R1	7.12928301694497
2	C6	R1	7.24792751344359
2	C21	R1	7.4262647547021
2	C19	R1	7.34872815423108
2	C1	R1	7.45121111183233
2	C22	R1	7.38370429247405
2	C4	R1	7.28540221886225
2	C13	R1	7.40087943628218
2	C18	R1	6.94251450533924
2	C15	R1	7.10852445677817
2	C11	R1	7.05528243550119
2	C16	R1	7.3037807481771
2	C8	R1	7.31288295528436
2	C20	R1	7.27612440527424
2	C7	R1	7.28540221886225
3	C23	R1	7.01122725542325
3	C17	R1	7.467605550083
3	C12	R1	7.16992500144231
3	C10	R1	7.35755200461808
3	C3	R1	7.08746284125034
3	C14	R1	7.24792751344359
3	C5	R1	7.12928301694497
3	C9	R1	7.4178525148859
3	C24	R1	7.19967234483636
3	C6	R1	7.17990909001493
3	C21	R1	7.32192809488736
3	C1	R1	7.07681559705083
3	C22	R1	7.04439411935845
3	C4	R1	7.51569983828404
3	C13	R1	7.14974711950468
3	C18	R1	7.35755200461808
3	C15	R1	7.20945336562895
3	C11	R1	7.05528243550119
3	C16	R1	7.4594316186373
3	C20	R1	7.467605550083
3	C7	R1	7.2667865406949
4	C23	R1	7.59245703726808
4	C17	R1	7.49185309632967
4	C12	R1	7.37503943134692
4	C10	R1	7.13955135239879
4	C3	R1	7.35755200461808
4	C14	R1	7.37503943134692
4	C5	R1	7.4757334309664
4	C9	R1	7.31288295528436
4	C24	R1	7.3037807481771
4	C6	R1	7.4594316186373
4	C21	R1	7.24792751344359
4	C19	R1	7.29462074889163
4	C1	R1	7.24792751344359
4	C22	R1	7.58496250072116
4	C4	R1	6.98868468677217
4	C13	R1	7.40087943628218
4	C18	R1	7.15987133677839
4	C15	R1	6.75488750216347
4	C11	R1	7.4178525148859
4	C16	R1	7.08746284125034
4	C8	R1	6.98868468677217
4	C20	R1	7.15987133677839
5	C23	R1	7.4594316186373
5	C17	R1	7.63662462054365
5	C12	R1	7.60733031374961
5	C3	R1	7.4178525148859
5	C14	R1	7.21916852046216
5	C5	R1	7.24792751344359
5	C24	R1	7.48381577726426
5	C6	R1	7.12928301694497
5	C21	R1	7.21916852046216
5	C19	R1	6.84549005094437
5	C22	R1	7.12928301694497
5	C4	R1	7.34872815423108
5	C13	R1	7.02236781302845
5	C18	R1	7.19967234483636
5	C15	R1	7.17990909001493
5	C11	R1	7.11894107272351
5	C16	R1	7.10852445677817
5	C8	R1	7.18982455888002
5	C7	R1	7.43462822763672
6	C23	R1	7.59245703726808
6	C17	R1	7.32192809488736
6	C12	R1	7.4178525148859
6	C10	R1	7.25738784269265
6	C14	R1	7.3037807481771
6	C5	R1	7.29462074889163
6	C9	R1	7.37503943134692
6	C6	R1	6.82017896241519
6	C21	R1	7.15987133677839
6	C19	R1	7.37503943134692
6	C1	R1	7.25738784269265
6	C22	R1	7.33985000288462
6	C4	R1	7.19967234483636
6	C13	R1	7.31288295528436
6	C18	R1	7.3037807481771
6	C15	R1	7.35755200461808
6	C16	R1	7.49185309632967
6	C8	R1	7.01122725542325
6	C20	R1	7.22881869049588
6	C7	R1	7.20945336562895
7	C23	R1	7.15987133677839
7	C17	R1	7.45121111183233
7	C10	R1	7.38370429247405
7	C3	R1	7.4594316186373
7	C14	R1	7.06608919045777
7	C5	R1	7.13955135239879
7	C9	R1	7.18982455888002
7	C24	R1	7.34872815423108
7	C6	R1	7.29462074889163
7	C21	R1	7.21916852046216
7	C19	R1	7.14974711950468
7	C1	R1	7.4757334309664
7	C22	R1	7.35755200461808
7	C4	R1	7.11894107272351
7	C13	R1	7.07681559705083
7	C18	R1	7.16992500144231
7	C15	R1	7.13955135239879
7	C11	R1	7.05528243550119
7	C8	R1	6.98868468677217
7	C20	R1	7.31288295528436
7	C7	R1	7.39231742277876
8	C23	R1	7.38370429247405
8	C17	R1	7.23840473932508
8	C10	R1	7.37503943134692
8	C14	R1	7.19967234483636
8	C5	R1	7.18982455888002
8	C9	R1	7.20945336562895
8	C24	R1	7.24792751344359
8	C6	R1	7.29462074889163
8	C21	R1	7.49984588708321
8	C19	R1	7.56224242422107
8	C1	R1	7.18982455888002
8	C22	R1	7.37503943134692
8	C4	R1	7.07681559705083
8	C13	R1	7.32192809488736
8	C18	R1	6.8073549220576
8	C11	R1	7.29462074889163
8	C16	R1	7.08746284125034
8	C8	R1	7.32192809488736
8	C20	R1	7.29462074889163
8	C7	R1	7.38370429247405
9	C23	R1	7.25738784269265
9	C17	R1	7.33985000288462
9	C12	R1	7.4757334309664
9	C10	R1	7.49185309632967
9	C14	R1	7.10852445677817
9	C5	R1	7.35755200461808
9	C9	R1	6.93073733756289
9	C24	R1	7.52356195605701
9	C6	R1	7.28540221886225
9	C19	R1	7.22881869049588
9	C1	R1	7.33091687811462
9	C22	R1	7.59245703726808
9	C4	R1	7.51569983828404
9	C13	R1	7.52356195605701
9	C18	R1	7.20945336562895
9	C15	R1	7.01122725542325
9	C11	R1	7.17990909001493
9	C16	R1	6.8073549220576
9	C8	R1	7.33985000288462
9	C20	R1	7.25738784269265
9	C7	R1	7.31288295528436
10	C23	R1	7.16992500144231
10	C17	R1	7.38370429247405
10	C12	R1	7.22881869049588
10	C10	R1	7.53138146051631
10	C3	R1	7.15987133677839
10	C14	R1	7.09803208296053
10	C5	R1	7.34872815423108
10	C9	R1	7.49185309632967
10	C6	R1	7.49984588708321
10	C21	R1	7.20945336562895
10	C19	R1	7.01122725542325
10	C1	R1	7.09803208296053
10	C22	R1	7.28540221886225
10	C4	R1	7.16992500144231
10	C13	R1	7.45121111183233
10	C15	R1	7.62205181945638
10	C11	R1	7.36632221424582
10	C16	R1	6.96578428466209
10	C8	R1	7.14974711950468
10	C20	R1	7.36632221424582
11	C23	R1	7.32192809488736
11	C17	R1	7.10852445677817
11	C12	R1	7.4262647547021
11	C10	R1	7.33985000288462
11	C3	R1	7.36632221424582
11	C14	R1	7.35755200461808
11	C5	R1	7.34872815423108
11	C9	R1	7.4178525148859
11	C24	R1	7.65105169117893
11	C6	R1	7.33985000288462
11	C19	R1	7.36632221424582
11	C1	R1	7.3037807481771
11	C22	R1	7.55458885167764
11	C4	R1	7.15987133677839
11	C11	R1	7.18982455888002
11	C16	R1	7.13955135239879
11	C8	R1	7.37503943134692
11	C20	R1	7.07681559705083
11	C7	R1	7.32192809488736
12	C23	R1	7.71424551766612
12	C17	R1	7.33985000288462
12	C12	R1	7.33091687811462
12	C10	R1	7.04439411935845
12	C14	R1	7.38370429247405
12	C5	R1	7.16992500144231
12	C9	R1	7.62205181945638
12	C24	R1	7.38370429247405
12	C6	R1	7.28540221886225
12	C21	R1	7.48381577726426
12	C19	R1	7.35755200461808
12	C22	R1	7.4093909361377
12	C4	R1	7.58496250072116
12	C13	R1	7.4178525148859
12	C18	R1	7.22881869049588
12	C15	R1	7.03342300153745
12	C11	R1	6.93073733756289
12	C16	R1	7.03342300153745
12	C8	R1	7.44294349584873
12	C7	R1	7.28540221886225
13	C23	R1	7.31288295528436
13	C17	R1	7.4594316186373
13	C12	R1	7.33091687811462
13	C10	R1	6.82017896241519
13	C3	R1	7.35755200461808
13	C14	R1	7.07681559705083
13	C5	R1	7.25738784269265
13	C9	R1	6.98868468677217
13	C24	R1	7.43462822763672
13	C6	R1	7.36632221424582
13	C21	R1	7.53915881110803
13	C19	R1	7.01122725542325
13	C1	R1	7.33985000288462
13	C22	R1	7.4594316186373
13	C13	R1	7.36632221424582
13	C18	R1	7.13955135239879
13	C15	R1	6.79441586635011
13	C11	R1	6.98868468677217
13	C16	R1	7.16992500144231
13	C8	R1	7.02236781302845
13	C20	R1	7.04439411935845
13	C7	R1	7.3037807481771
14	C23	R1	7.35755200461808
14	C17	R1	6.78135971352466
14	C12	R1	7.54689445988764
14	C10	R1	7.10852445677817
14	C14	R1	7.2667865406949
14	C9	R1	7.09803208296053
14	C24	R1	7.20945336562895
14	C6	R1	7.13955135239879
14	C21	R1	7.38370429247405
14	C19	R1	7.4262647547021
14	C1	R1	7.09803208296053
14	C22	R1	7.18982455888002
14	C4	R1	7.27612440527424
14	C13	R1	7.08746284125034
14	C18	R1	7.29462074889163
14	C15	R1	7.24792751344359
14	C11	R1	7.04439411935845
14	C16	R1	7.07681559705083
14	C20	R1	7.17990909001493
14	C7	R1	7.18982455888002
15	C23	R1	7.3037807481771
15	C17	R1	7.55458885167764
15	C12	R1	7.36632221424582
15	C10	R1	7.25738784269265
15	C3	R1	7.43462822763672
15	C14	R1	7.44294349584873
15	C5	R1	7.15987133677839
15	C9	R1	7.10852445677817
15	C24	R1	6.95419631038687
15	C6	R1	7.11894107272351
15	C19	R1	7.13955135239879
15	C1	R1	7.11894107272351
15	C22	R1	7.33985000288462
15	C4	R1	7.3037807481771
15	C13	R1	7.45121111183233
15	C18	R1	7.31288295528436
15	C15	R1	7.01122725542325
15	C11	R1	7.22881869049588
15	C16	R1	7.05528243550119
15	C8	R1	7.5077946401987
15	C7	R1	7.3037807481771
16	C23	R1	7.59245703726808
16	C17	R1	7.34872815423108
16	C12	R1	7.49984588708321
16	C10	R1	7.4093909361377
16	C3	R1	7.4093909361377
16	C5	R1	7.3037807481771
16	C9	R1	7.11894107272351
16	C24	R1	7.05528243550119
16	C6	R1	7.05528243550119
16	C19	R1	6.97727992349992
16	C1	R1	7.20945336562895
16	C22	R1	7.35755200461808
16	C13	R1	7.25738784269265
16	C18	R1	7.35755200461808
16	C15	R1	7.15987133677839
16	C11	R1	7.17990909001493
16	C16	R1	6.8073549220576
16	C8	R1	7.467605550083
16	C7	R1	7.24792751344359
17	C23	R1	7.23840473932508
17	C17	R1	7.31288295528436
17	C12	R1	7.29462074889163
17	C10	R1	7.12928301694497
17	C3	R1	7.59991284218713
17	C14	R1	7.33091687811462
17	C5	R1	7.62205181945638
17	C9	R1	7.29462074889163
17	C24	R1	7.23840473932508
17	C6	R1	7.35755200461808
17	C21	R1	7.62205181945638
17	C19	R1	7.4178525148859
17	C1	R1	7.62935662007961
17	C22	R1	7.56224242422107
17	C4	R1	7.4594316186373
17	C13	R1	7.23840473932508
17	C18	R1	7
17	C15	R1	7.10852445677817
17	C11	R1	7.3037807481771
17	C16	R1	7.20945336562895
17	C8	R1	7.2667865406949
17	C20	R1	7.36632221424582
17	C7	R1	7.40087943628218
18	C23	R1	7.21916852046216
18	C17	R1	7.37503943134692
18	C12	R1	7
18	C10	R1	7.04439411935845
18	C3	R1	7.04439411935845
18	C14	R1	6.88264304936184
18	C5	R1	6.89481776330794
18	C9	R1	7.11894107272351
18	C24	R1	7.22881869049588
18	C6	R1	7.29462074889163
18	C21	R1	7.13955135239879
18	C19	R1	7.38370429247405
18	C1	R1	7.27612440527424
18	C22	R1	7.45121111183233
18	C4	R1	7.21916852046216
18	C13	R1	7.11894107272351
18	C18	R1	7.09803208296053
18	C15	R1	6.91886323727459
18	C11	R1	7.18982455888002
18	C16	R1	6.93073733756289
18	C8	R1	7.51569983828404
18	C20	R1	7.21916852046216
18	C7	R1	7.2667865406949
19	C23	R1	7.3037807481771
19	C17	R1	7.49984588708321
19	C12	R1	7
19	C10	R1	7.03342300153745
19	C3	R1	7.24792751344359
19	C14	R1	7.22881869049588
19	C5	R1	7.22881869049588
19	C9	R1	7.08746284125034
19	C24	R1	7.27612440527424
19	C21	R1	7.36632221424582
19	C19	R1	7.16992500144231
19	C1	R1	7.34872815423108
19	C22	R1	7.13955135239879
19	C4	R1	7.09803208296053
19	C13	R1	7.06608919045777
19	C18	R1	7.04439411935845
19	C15	R1	6.89481776330794
19	C11	R1	7.16992500144231
19	C16	R1	7.12928301694497
19	C8	R1	7.37503943134692
19	C20	R1	7.23840473932508
19	C7	R1	7.5077946401987
20	C23	R1	7.6724253419715
20	C17	R1	7.27612440527424
20	C12	R1	7.21916852046216
20	C3	R1	7.4757334309664
20	C14	R1	7.28540221886225
20	C5	R1	7.07681559705083
20	C9	R1	7.18982455888002
20	C24	R1	7.3037807481771
20	C6	R1	7.44294349584873
20	C21	R1	7.13955135239879
20	C19	R1	7.11894107272351
20	C1	R1	6.98868468677217
20	C22	R1	7.08746284125034
20	C4	R1	7.35755200461808
20	C13	R1	7.13955135239879
20	C15	R1	7.4178525148859
20	C11	R1	7.01122725542325
20	C16	R1	7.23840473932508
20	C8	R1	7.33985000288462
20	C20	R1	7.18982455888002
20	C7	R1	7.63662462054365
21	C23	R1	7.33985000288462
21	C17	R1	7.59245703726808
21	C12	R1	7.43462822763672
21	C10	R1	7.20945336562895
21	C5	R1	7.18982455888002
21	C9	R1	7.38370429247405
21	C24	R1	7.49984588708321
21	C6	R1	7.75488750216347
21	C21	R1	6.8703647195834
21	C19	R1	7.08746284125034
21	C1	R1	7.45121111183233
21	C22	R1	7.18982455888002
21	C4	R1	7.53138146051631
21	C13	R1	7.14974711950468
21	C18	R1	7
21	C11	R1	7.58496250072116
21	C16	R1	6.98868468677217
21	C7	R1	7.19967234483636
22	C17	R1	7.45121111183233
22	C12	R1	7.29462074889163
22	C10	R1	7.21916852046216
22	C3	R1	7.36632221424582
22	C14	R1	7.53915881110803
22	C5	R1	7.27612440527424
22	C9	R1	7.12928301694497
22	C24	R1	7.4093909361377
22	C6	R1	7.59991284218713
22	C21	R1	7.4178525148859
22	C1	R1	7.3037807481771
22	C22	R1	7.27612440527424
22	C4	R1	7.23840473932508
22	C13	R1	7.56224242422107
22	C18	R1	7.08746284125034
22	C15	R1	7.32192809488736
22	C11	R1	7.13955135239879
22	C16	R1	7.10852445677817
22	C20	R1	7.43462822763672
22	C7	R1	7.13955135239879
23	C23	R1	7.23840473932508
23	C17	R1	7.09803208296053
23	C12	R1	7.29462074889163
23	C10	R1	7.23840473932508
23	C3	R1	7.18982455888002
23	C14	R1	7.4262647547021
23	C5	R1	7.43462822763672
23	C9	R1	7.04439411935845
23	C24	R1	7.21916852046216
23	C6	R1	7.27612440527424
23	C21	R1	7.16992500144231
23	C19	R1	7.63662462054365
23	C1	R1	7.53915881110803
23	C22	R1	7.66533591718518
23	C4	R1	7.43462822763672
23	C13	R1	7.4178525148859
23	C18	R1	7.28540221886225
23	C15	R1	7.13955135239879
23	C11	R1	7.08746284125034
23	C16	R1	6.98868468677217
23	C8	R1	7.19967234483636
23	C20	R1	7.13955135239879
23	C7	R1	7.06608919045777
24	C17	R1	7.23840473932508
24	C12	R1	6.96578428466209
24	C10	R1	7.34872815423108
24	C3	R1	7.22881869049588
24	C14	R1	7.17990909001493
24	C5	R1	7.18982455888002
24	C9	R1	7.31288295528436
24	C24	R1	7.43462822763672
24	C6	R1	7.21916852046216
24	C21	R1	7.24792751344359
24	C1	R1	7.31288295528436
24	C22	R1	7.13955135239879
24	C4	R1	7.49984588708321
24	C13	R1	7.20945336562895
24	C18	R1	7.29462074889163
24	C15	R1	7.29462074889163
24	C11	R1	7.19967234483636
24	C16	R1	7.12928301694497
24	C8	R1	7.22881869049588
24	C20	R1	7.2667865406949
24	C7	R1	7.38370429247405
25	C23	R1	7.22881869049588
25	C17	R1	7.20945336562895
25	C12	R1	7.4262647547021
25	C10	R1	7.4093909361377
25	C3	R1	7.28540221886225
25	C14	R1	7.2667865406949
25	C5	R1	7.05528243550119
25	C9	R1	7.36632221424582
25	C24	R1	7.07681559705083
25	C21	R1	7.43462822763672
25	C19	R1	7.10852445677817
25	C1	R1	7.467605550083
25	C22	R1	7.14974711950468
25	C4	R1	7.44294349584873
25	C13	R1	7.16992500144231
25	C18	R1	7.33091687811462
25	C15	R1	7.10852445677817
25	C16	R1	7.14974711950468
25	C8	R1	7.34872815423108
25	C20	R1	7.07681559705083
25	C7	R1	7.48381577726426
26	C23	R1	7.07681559705083
26	C17	R1	7.33985000288462
26	C12	R1	7.31288295528436
26	C10	R1	7.51569983828404
26	C3	R1	6.96578428466209
26	C14	R1	7.13955135239879
26	C5	R1	7.01122725542325
26	C9	R1	7.01122725542325
26	C24	R1	7.39231742277876
26	C6	R1	7.21916852046216
26	C19	R1	7.467605550083
26	C1	R1	7.44294349584873
26	C22	R1	7.3037807481771
26	C4	R1	7.29462074889163
26	C13	R1	7.05528243550119
26	C18	R1	7.32192809488736
26	C15	R1	7.27612440527424
26	C11	R1	7.16992500144231
26	C16	R1	7.07681559705083
26	C8	R1	7.29462074889163
26	C7	R1	7.4178525148859
27	C23	R1	7.44294349584873
27	C17	R1	7.4262647547021
27	C10	R1	7.28540221886225
27	C3	R1	7.3037807481771
27	C14	R1	7.14974711950468
27	C5	R1	7.4262647547021
27	C9	R1	7.19967234483636
27	C24	R1	7.21916852046216
27	C6	R1	7.29462074889163
27	C21	R1	7.25738784269265
27	C19	R1	7.04439411935845
27	C1	R1	7.23840473932508
27	C22	R1	7.49984588708321
27	C4	R1	7.20945336562895
27	C13	R1	7.49984588708321
27	C18	R1	7.4178525148859
27	C11	R1	7.07681559705083
27	C16	R1	7.40087943628218
27	C8	R1	7.28540221886225
27	C20	R1	7.4178525148859
27	C7	R1	7.28540221886225
28	C23	R1	6.93073733756289
28	C17	R1	7.33985000288462
28	C12	R1	7.14974711950468
28	C3	R1	7.13955135239879
28	C14	R1	6.75488750216347
28	C5	R1	7.29462074889163
28	C9	R1	7.05528243550119
28	C24	R1	7.31288295528436
28	C6	R1	7.4594316186373
28	C21	R1	7.11894107272351
28	C19	R1	7.10852445677817
28	C22	R1	7.20945336562895
28	C4	R1	6.8703647195834
28	C13	R1	7.5077946401987
28	C18	R1	7.04439411935845
28	C15	R1	7.24792751344359
28	C11	R1	7.14974711950468
28	C16	R1	7.16992500144231
28	C8	R1	7.25738784269265
28	C20	R1	7.53915881110803
28	C7	R1	7.44294349584873
29	C23	R1	7.21916852046216
29	C17	R1	7.56224242422107
29	C10	R1	7.19967234483636
29	C3	R1	7.40087943628218
29	C14	R1	7.33091687811462
29	C5	R1	7.51569983828404
29	C9	R1	7.33091687811462
29	C24	R1	6.94251450533924
29	C6	R1	7.2667865406949
29	C21	R1	7.07681559705083
29	C1	R1	7.09803208296053
29	C22	R1	7.32192809488736
29	C4	R1	7.43462822763672
29	C13	R1	7.51569983828404
29	C18	R1	7.34872815423108
29	C15	R1	7.29462074889163
29	C11	R1	7.10852445677817
29	C16	R1	7.07681559705083
29	C20	R1	7.28540221886225
29	C7	R1	7.4594316186373
30	C23	R1	7.37503943134692
30	C17	R1	7.62205181945638
30	C12	R1	7.12928301694497
30	C10	R1	7.65105169117893
30	C3	R1	7.44294349584873
30	C5	R1	7.31288295528436
30	C9	R1	7.23840473932508
30	C24	R1	7.01122725542325
30	C6	R1	7.4757334309664
30	C21	R1	7.34872815423108
30	C19	R1	7.33091687811462
30	C22	R1	7.34872815423108
30	C4	R1	7.24792751344359
30	C13	R1	7.52356195605701
30	C18	R1	6.98868468677217
30	C15	R1	6.94251450533924
30	C11	R1	7.05528243550119
30	C16	R1	7.33091687811462
30	C8	R1	7.40087943628218
30	C20	R1	7.31288295528436
30	C7	R1	7.31288295528436
31	C23	R1	7.11894107272351
31	C17	R1	7.37503943134692
31	C12	R1	7.27612440527424
31	C10	R1	7.19967234483636
31	C3	R1	7.08746284125034
31	C14	R1	6.90689059560852
31	C5	R1	7.55458885167764
31	C24	R1	7.44294349584873
31	C6	R1	7.13955135239879
31	C21	R1	7.11894107272351
31	C19	R1	7.35755200461808
31	C1	R1	7.45121111183233
31	C4	R1	7.2667865406949
31	C13	R1	7.23840473932508
31	C18	R1	6.97727992349992
31	C15	R1	7.24792751344359
31	C11	R1	7.27612440527424
31	C16	R1	7.33091687811462
31	C8	R1	7.08746284125034
31	C20	R1	7.04439411935845
31	C7	R1	7.21916852046216
32	C23	R1	7.4093909361377
32	C12	R1	7.11894107272351
32	C10	R1	7
32	C14	R1	7.44294349584873
32	C5	R1	7.02236781302845
32	C9	R1	7.33091687811462
32	C24	R1	7.35755200461808
32	C6	R1	7.35755200461808
32	C21	R1	7.11894107272351
32	C19	R1	7.2667865406949
32	C1	R1	7.24792751344359
32	C22	R1	7.10852445677817
32	C4	R1	7.10852445677817
32	C13	R1	7.10852445677817
32	C18	R1	6.85798099512757
32	C15	R1	6.88264304936184
32	C11	R1	7.32192809488736
32	C16	R1	6.90689059560852
32	C8	R1	6.83289001416474
32	C20	R1	6.91886323727459
32	C7	R1	7.35755200461808
33	C17	R1	7.36632221424582
33	C12	R1	7.60733031374961
33	C10	R1	7.09803208296053
33	C3	R1	7.19967234483636
33	C14	R1	6.94251450533924
33	C5	R1	7.19967234483636
33	C9	R1	7.25738784269265
33	C24	R1	7.467605550083
33	C6	R1	7.03342300153745
33	C21	R1	7.22881869049588
33	C19	R1	7.29462074889163
33	C1	R1	7.12928301694497
33	C22	R1	7.21916852046216
33	C4	R1	7.12928301694497
33	C18	R1	7.11894107272351
33	C15	R1	7.37503943134692
33	C11	R1	7.33091687811462
33	C16	R1	7.27612440527424
33	C8	R1	7.49984588708321
33	C20	R1	7.32192809488736
33	C7	R1	7.39231742277876
34	C23	R1	6.90689059560852
34	C17	R1	7.60733031374961
34	C12	R1	7.07681559705083
34	C10	R1	7.13955135239879
34	C3	R1	7.03342300153745
34	C14	R1	7.12928301694497
34	C5	R1	7.15987133677839
34	C9	R1	7.15987133677839
34	C24	R1	7.53138146051631
34	C6	R1	7.20945336562895
34	C21	R1	7.35755200461808
34	C19	R1	7.45121111183233
34	C1	R1	7.20945336562895
34	C22	R1	7.14974711950468
34	C4	R1	7.2667865406949
34	C13	R1	7.13955135239879
34	C18	R1	6.91886323727459
34	C15	R1	7.05528243550119
34	C16	R1	7.14974711950468
34	C8	R1	7.25738784269265
34	C20	R1	7.13955135239879
34	C7	R1	7.44294349584873
35	C23	R1	7.07681559705083
35	C17	R1	7.17990909001493
35	C12	R1	7.24792751344359
35	C10	R1	7.37503943134692
35	C14	R1	7.33091687811462
35	C5	R1	7.29462074889163
35	C9	R1	7.10852445677817
35	C24	R1	6.8703647195834
35	C6	R1	7
35	C21	R1	7.32192809488736
35	C19	R1	7.60733031374961
35	C1	R1	7.4178525148859
35	C22	R1	7.27612440527424
35	C4	R1	7.14974711950468
35	C13	R1	6.97727992349992
35	C18	R1	7.03342300153745
35	C15	R1	7.39231742277876
35	C11	R1	7.19967234483636
35	C16	R1	7.34872815423108
35	C8	R1	7.53138146051631
35	C20	R1	7.14974711950468
35	C7	R1	7.13955135239879
36	C23	R1	7.37503943134692
36	C17	R1	7.4093909361377
36	C12	R1	6.97727992349992
36	C10	R1	7.57742882803575
36	C3	R1	7.52356195605701
36	C14	R1	7.34872815423108
36	C9	R1	7.13955135239879
36	C24	R1	7.17990909001493
36	C6	R1	7.24792751344359
36	C21	R1	7.07681559705083
36	C19	R1	7.31288295528436
36	C1	R1	7.10852445677817
36	C22	R1	7.35755200461808
36	C4	R1	7.58496250072116
36	C13	R1	7.31288295528436
36	C15	R1	7.19967234483636
36	C11	R1	7.22881869049588
36	C16	R1	7.3037807481771
36	C8	R1	7.43462822763672
36	C20	R1	7.14974711950468
36	C7	R1	6.97727992349992
37	C23	R1	7.20945336562895
37	C17	R1	7.34872815423108
37	C12	R1	7.32192809488736
37	C10	R1	7.31288295528436
37	C3	R1	7.23840473932508
37	C14	R1	7.59245703726808
37	C5	R1	7.3037807481771
37	C9	R1	7.25738784269265
37	C24	R1	7.2667865406949
37	C6	R1	7.4093909361377
37	C21	R1	7.09803208296053
37	C19	R1	7.27612440527424
37	C1	R1	7.35755200461808
37	C4	R1	7.40087943628218
37	C13	R1	7.56224242422107
37	C18	R1	7
37	C15	R1	6.93073733756289
37	C11	R1	7.4093909361377
37	C16	R1	6.94251450533924
37	C8	R1	7.33985000288462
37	C20	R1	7.18982455888002
37	C7	R1	7.25738784269265
38	C23	R1	7.4093909361377
38	C17	R1	7.07681559705083
38	C12	R1	7.13955135239879
38	C10	R1	7.4262647547021
38	C3	R1	7.34872815423108
38	C14	R1	7.43462822763672
38	C5	R1	7.4093909361377
38	C9	R1	7.4178525148859
38	C24	R1	7.29462074889163
38	C6	R1	7.31288295528436
38	C21	R1	7.33985000288462
38	C19	R1	7.33091687811462
38	C1	R1	7.43462822763672
38	C22	R1	7.32192809488736
38	C4	R1	7.23840473932508
38	C13	R1	7.20945336562895
38	C18	R1	7.48381577726426
38	C15	R1	7.33985000288462
38	C11	R1	7.24792751344359
38	C16	R1	6.84549005094437
38	C8	R1	7.28540221886225
38	C20	R1	7.18982455888002
38	C7	R1	7.2667865406949
39	C23	R1	7.38370429247405
39	C17	R1	7.21916852046216
39	C12	R1	7.5077946401987
39	C10	R1	7.11894107272351
39	C3	R1	7.43462822763672
39	C14	R1	7.22881869049588
39	C5	R1	7.62205181945638
39	C9	R1	7
39	C24	R1	7.19967234483636
39	C6	R1	7.35755200461808
39	C21	R1	7.3037807481771
39	C1	R1	7.38370429247405
39	C22	R1	7.28540221886225
39	C4	R1	7.28540221886225
39	C13	R1	6.89481776330794
39	C18	R1	7.14974711950468
39	C15	R1	7.16992500144231
39	C11	R1	7.53138146051631
39	C16	R1	7.22881869049588
39	C8	R1	7.29462074889163
39	C20	R1	7.43462822763672
39	C7	R1	7.31288295528436
40	C23	R1	7.467605550083
40	C17	R1	7.39231742277876
40	C3	R1	7.12928301694497
40	C14	R1	7.35755200461808
40	C9	R1	7.45121111183233
40	C24	R1	7.29462074889163
40	C6	R1	7.11894107272351
40	C19	R1	7.25738784269265
40	C1	R1	7.31288295528436
40	C22	R1	7.14974711950468
40	C4	R1	7.34872815423108
40	C13	R1	7.31288295528436
40	C18	R1	7.15987133677839
40	C15	R1	7.03342300153745
40	C11	R1	7.09803208296053
40	C16	R1	7.39231742277876
40	C8	R1	7.23840473932508
40	C7	R1	7.02236781302845
41	C23	R1	7.4178525148859
41	C17	R1	7.59245703726808
41	C12	R1	7.18982455888002
41	C10	R1	7.03342300153745
41	C3	R1	7.54689445988764
41	C9	R1	7.03342300153745
41	C6	R1	7.3037807481771
41	C21	R1	7.14974711950468
41	C19	R1	7.02236781302845
41	C1	R1	7.4093909361377
41	C22	R1	7.12928301694497
41	C4	R1	7.48381577726426
41	C13	R1	7.6724253419715
41	C18	R1	7.4594316186373
41	C15	R1	6.94251450533924
41	C11	R1	7.48381577726426
41	C16	R1	7.2667865406949
41	C8	R1	7.45121111183233
41	C20	R1	7.51569983828404
41	C7	R1	7.56224242422107
42	C23	R1	7.29462074889163
42	C17	R1	7.05528243550119
42	C12	R1	7.17990909001493
42	C10	R1	7.25738784269265
42	C3	R1	7.38370429247405
42	C14	R1	7.56985560833095
42	C5	R1	7.15987133677839
42	C9	R1	6.70043971814109
42	C24	R1	7.35755200461808
42	C6	R1	7.49185309632967
42	C21	R1	7.45121111183233
42	C19	R1	6.98868468677217
42	C1	R1	7.25738784269265
42	C22	R1	7.3037807481771
42	C4	R1	7.29462074889163
42	C13	R1	7.17990909001493
42	C18	R1	7.19967234483636
42	C15	R1	7.27612440527424
42	C11	R1	7.07681559705083
42	C16	R1	7.3037807481771
42	C8	R1	7.10852445677817
42	C20	R1	7.33091687811462
42	C7	R1	7.4093909361377
43	C23	R1	7.49984588708321
43	C17	R1	7.02236781302845
43	C12	R1	7.56224242422107
43	C10	R1	7.8073549220576
43	C3	R1	7.18982455888002
43	C5	R1	7.12928301694497
43	C9	R1	7.22881869049588
43	C24	R1	7.33091687811462
43	C6	R1	7.7279204545632
43	C21	R1	7.25738784269265
43	C19	R1	7.01122725542325
43	C1	R1	6.88264304936184
43	C22	R1	7.44294349584873
43	C4	R1	7.34872815423108
43	C13	R1	7.4093909361377
43	C18	R1	7.60733031374961
43	C15	R1	7.43462822763672
43	C11	R1	7.4262647547021
43	C8	R1	7.60733031374961
43	C20	R1	7.27612440527424
43	C7	R1	7.33985000288462
44	C23	R1	7.17990909001493
44	C17	R1	7.33091687811462
44	C12	R1	7.38370429247405
44	C10	R1	7.59245703726808
44	C3	R1	7.11894107272351
44	C14	R1	7.08746284125034
44	C5	R1	7.21916852046216
44	C24	R1	7.25738784269265
44	C6	R1	7.31288295528436
44	C21	R1	7.33985000288462
44	C19	R1	7.18982455888002
44	C1	R1	7.09803208296053
44	C22	R1	7.52356195605701
44	C4	R1	7.17990909001493
44	C13	R1	7.45121111183233
44	C18	R1	7.14974711950468
44	C15	R1	7.23840473932508
44	C11	R1	7.15987133677839
44	C16	R1	7.33985000288462
44	C8	R1	7.07681559705083
44	C20	R1	7.23840473932508
44	C7	R1	7.37503943134692
45	C23	R1	7.27612440527424
45	C17	R1	7.33985000288462
45	C10	R1	7.39231742277876
45	C3	R1	7.38370429247405
45	C14	R1	7.17990909001493
45	C5	R1	7.33985000288462
45	C9	R1	7.51569983828404
45	C24	R1	7.14974711950468
45	C6	R1	7.14974711950468
45	C21	R1	7.51569983828404
45	C19	R1	7.48381577726426
45	C22	R1	7.03342300153745
45	C4	R1	7.4594316186373
45	C13	R1	7.55458885167764
45	C18	R1	7.44294349584873
45	C15	R1	7.32192809488736
45	C11	R1	7.4262647547021
45	C16	R1	6.93073733756289
45	C20	R1	7.11894107272351
45	C7	R1	7.28540221886225
46	C17	R1	7.4594316186373
46	C12	R1	7.07681559705083
46	C10	R1	7.34872815423108
46	C3	R1	7.09803208296053
46	C14	R1	7.22881869049588
46	C5	R1	7.11894107272351
46	C9	R1	7.07681559705083
46	C24	R1	7.52356195605701
46	C6	R1	7.31288295528436
46	C21	R1	6.96578428466209
46	C19	R1	7.2667865406949
46	C1	R1	7.32192809488736
46	C22	R1	7.39231742277876
46	C4	R1	7.32192809488736
46	C13	R1	7.25738784269265
46	C18	R1	7.51569983828404
46	C15	R1	6.98868468677217
46	C11	R1	7.36632221424582
46	C16	R1	7.19967234483636
46	C8	R1	7.3037807481771
46	C20	R1	7.23840473932508
46	C7	R1	7.11894107272351
47	C23	R1	7.36632221424582
47	C17	R1	7.58496250072116
47	C12	R1	7.09803208296053
47	C10	R1	7.48381577726426
47	C3	R1	7.59991284218713
47	C14	R1	7.51569983828404
47	C9	R1	7.58496250072116
47	C24	R1	7.14974711950468
47	C6	R1	7.62205181945638
47	C21	R1	7.57742882803575
47	C19	R1	7.34872815423108
47	C1	R1	7.35755200461808
47	C22	R1	7.39231742277876
47	C4	R1	7.25738784269265
47	C13	R1	7.34872815423108
47	C18	R1	7.28540221886225
47	C15	R1	7.24792751344359
47	C11	R1	7.23840473932508
47	C16	R1	6.59991284218713
47	C8	R1	7.32192809488736
47	C20	R1	7.43462822763672
47	C7	R1	7.21916852046216
48	C23	R1	7.4178525148859
48	C17	R1	7.16992500144231
48	C12	R1	7
48	C3	R1	7
48	C5	R1	7.4262647547021
48	C9	R1	7.12928301694497
48	C24	R1	7.32192809488736
48	C6	R1	7.40087943628218
48	C21	R1	7.16992500144231
48	C19	R1	7.10852445677817
48	C1	R1	7.68650052718322
48	C22	R1	7.4594316186373
48	C4	R1	7.53915881110803
48	C13	R1	7.29462074889163
48	C18	R1	7.22881869049588
48	C15	R1	7.29462074889163
48	C16	R1	7.35755200461808
48	C8	R1	7.32192809488736
48	C7	R1	6.98868468677217
49	C23	R1	7.29462074889163
49	C17	R1	7.09803208296053
49	C12	R1	7.3037807481771
49	C10	R1	7.20945336562895
49	C3	R1	7.04439411935845
49	C14	R1	7
49	C5	R1	7.2667865406949
49	C9	R1	7.34872815423108
49	C24	R1	7.34872815423108
49	C21	R1	7.08746284125034
49	C19	R1	7.25738784269265
49	C22	R1	7.01122725542325
49	C4	R1	7.06608919045777
49	C13	R1	7.35755200461808
49	C18	R1	7.18982455888002
49	C15	R1	7.03342300153745
49	C11	R1	7.15987133677839
49	C16	R1	7.31288295528436
49	C8	R1	7.33091687811462
49	C20	R1	7.21916852046216
49	C7	R1	7.23840473932508
50	C17	R1	7.11894107272351
50	C12	R1	7.22881869049588
50	C10	R1	6.89481776330794
50	C3	R1	7.17990909001493
50	C14	R1	7.17990909001493
50	C5	R1	7.2667865406949
50	C9	R1	7.12928301694497
50	C24	R1	7.38370429247405
50	C6	R1	7.51569983828404
50	C21	R1	7.18982455888002
50	C19	R1	7.55458885167764
50	C1	R1	7.29462074889163
50	C22	R1	7.4262647547021
50	C4	R1	7.45121111183233
50	C13	R1	6.90689059560852
50	C18	R1	7.05528243550119
50	C15	R1	7.21916852046216
50	C11	R1	6.89481776330794
50	C8	R1	7.32192809488736
50	C20	R1	7.20945336562895
50	C7	R1	7.25738784269265
51	C23	R1	7.16992500144231
51	C17	R1	7.34872815423108
51	C12	R1	7.14974711950468
51	C10	R1	7.02236781302845
51	C3	R1	7.24792751344359
51	C14	R1	7.10852445677817
51	C5	R1	7.33985000288462
51	C9	R1	6.93073733756289
51	C24	R1	7.37503943134692
51	C6	R1	7.39231742277876
51	C21	R1	6.95419631038687
51	C19	R1	7.25738784269265
51	C1	R1	7.09803208296053
51	C22	R1	7.2667865406949
51	C4	R1	7.4594316186373
51	C13	R1	7.37503943134692
51	C18	R1	6.79441586635011
51	C15	R1	7.13955135239879
51	C11	R1	7.25738784269265
51	C16	R1	7.28540221886225
51	C8	R1	7.49185309632967
51	C20	R1	7.62935662007961
51	C7	R1	6.96578428466209
52	C23	R1	7.40087943628218
52	C17	R1	7.37503943134692
52	C3	R1	7.43462822763672
52	C14	R1	7.09803208296053
52	C5	R1	7.20945336562895
52	C6	R1	7.32192809488736
52	C21	R1	7.43462822763672
52	C19	R1	7.38370429247405
52	C1	R1	7.28540221886225
52	C22	R1	7.11894107272351
52	C4	R1	7.31288295528436
52	C13	R1	7.24792751344359
52	C18	R1	7.36632221424582
52	C15	R1	7.17990909001493
52	C11	R1	7.22881869049588
52	C16	R1	7.24792751344359
52	C8	R1	7.59245703726808
52	C20	R1	7.40087943628218
52	C7	R1	7.14974711950468
53	C23	R1	7.31288295528436
53	C17	R1	7.48381577726426
53	C10	R1	6.96578428466209
53	C3	R1	7.3037807481771
53	C14	R1	7.33091687811462
53	C5	R1	7.15987133677839
53	C9	R1	7.13955135239879
53	C24	R1	7.45121111183233
53	C6	R1	7.53138146051631
53	C21	R1	7.52356195605701
53	C19	R1	7.56224242422107
53	C1	R1	7.31288295528436
53	C22	R1	7.44294349584873
53	C4	R1	7.14974711950468
53	C13	R1	7.53138146051631
53	C18	R1	7.38370429247405
53	C15	R1	7.02236781302845
53	C11	R1	7.16992500144231
53	C16	R1	7.11894107272351
53	C8	R1	7.10852445677817
53	C20	R1	7.63662462054365
54	C23	R1	7.59245703726808
54	C12	R1	7.13955135239879
54	C3	R1	7.36632221424582
54	C14	R1	7.2667865406949
54	C5	R1	7.08746284125034
54	C9	R1	7.43462822763672
54	C24	R1	7.10852445677817
54	C6	R1	7.38370429247405
54	C21	R1	7.21916852046216
54	C19	R1	7
54	C1	R1	7.27612440527424
54	C22	R1	7.31288295528436
54	C4	R1	7.33091687811462
54	C13	R1	7.17990909001493
54	C18	R1	7.04439411935845
54	C15	R1	7.19967234483636
54	C11	R1	7.12928301694497
54	C16	R1	7
54	C8	R1	7.53915881110803
54	C20	R1	7.24792751344359
54	C7	R1	7.39231742277876
55	C23	R1	7.02236781302845
55	C17	R1	7.3037807481771
55	C12	R1	7.27612440527424
55	C10	R1	7.52356195605701
55	C3	R1	7.33091687811462
55	C14	R1	7.25738784269265
55	C5	R1	7.34872815423108
55	C9	R1	7.33985000288462
55	C24	R1	7.4594316186373
55	C6	R1	7.4178525148859
55	C21	R1	7.62205181945638
55	C19	R1	7.33091687811462
55	C1	R1	7.21916852046216
55	C22	R1	7.33985000288462
55	C4	R1	7.03342300153745
55	C13	R1	7.11894107272351
55	C18	R1	6.97727992349992
55	C15	R1	7.07681559705083
55	C16	R1	7.19967234483636
55	C8	R1	7.4178525148859
55	C20	R1	7.39231742277876
55	C7	R1	7.54689445988764
56	C23	R1	7.3037807481771
56	C17	R1	7.33091687811462
56	C12	R1	7.14974711950468
56	C10	R1	7.24792751344359
56	C3	R1	7.5077946401987
56	C14	R1	7.51569983828404
56	C5	R1	7.467605550083
56	C9	R1	7.32192809488736
56	C24	R1	7.34872815423108
56	C6	R1	7.467605550083
56	C21	R1	7.37503943134692
56	C19	R1	7.28540221886225
56	C1	R1	7.32192809488736
56	C22	R1	7.22881869049588
56	C4	R1	7.17990909001493
56	C18	R1	7.43462822763672
56	C15	R1	6.6724253419715
56	C11	R1	7.12928301694497
56	C16	R1	7.04439411935845
56	C8	R1	7.4093909361377
56	C20	R1	7.08746284125034
56	C7	R1	7.18982455888002
57	C23	R1	7.23840473932508
57	C17	R1	7.25738784269265
57	C12	R1	7.39231742277876
57	C10	R1	7.27612440527424
57	C5	R1	7
57	C9	R1	7.11894107272351
57	C24	R1	7.08746284125034
57	C6	R1	7.18982455888002
57	C21	R1	7.4757334309664
57	C19	R1	7.25738784269265
57	C1	R1	7.56224242422107
57	C22	R1	7.32192809488736
57	C4	R1	7.70043971814109
57	C13	R1	7.37503943134692
57	C18	R1	7.36632221424582
57	C15	R1	7.4262647547021
57	C11	R1	7.16992500144231
57	C16	R1	7.11894107272351
57	C8	R1	7.14974711950468
57	C20	R1	7.24792751344359
58	C23	R1	7.4262647547021
58	C17	R1	7.4594316186373
58	C12	R1	7.63662462054365
58	C10	R1	7.11894107272351
58	C3	R1	7.49984588708321
58	C14	R1	7.23840473932508
58	C5	R1	7.34872815423108
58	C9	R1	7.467605550083
58	C24	R1	7.4594316186373
58	C6	R1	7.44294349584873
58	C21	R1	7.19967234483636
58	C19	R1	7.13955135239879
58	C1	R1	7.08746284125034
58	C22	R1	7.06608919045777
58	C4	R1	7.18982455888002
58	C13	R1	7.21916852046216
58	C18	R1	7.06608919045777
58	C11	R1	7.06608919045777
58	C16	R1	7.3037807481771
58	C8	R1	7.31288295528436
58	C20	R1	7.34872815423108
58	C7	R1	6.91886323727459
59	C23	R1	7.20945336562895
59	C17	R1	7.20945336562895
59	C12	R1	7.17990909001493
59	C10	R1	7.28540221886225
59	C3	R1	7.39231742277876
59	C14	R1	7.4594316186373
59	C5	R1	7.34872815423108
59	C9	R1	7.23840473932508
59	C24	R1	7.49984588708321
59	C6	R1	7.34872815423108
59	C21	R1	7.10852445677817
59	C19	R1	6.8073549220576
59	C1	R1	7.34872815423108
59	C22	R1	7.43462822763672
59	C4	R1	7.33091687811462
59	C13	R1	7.09803208296053
59	C18	R1	7.17990909001493
59	C15	R1	7.3037807481771
59	C11	R1	7.40087943628218
59	C16	R1	7.21916852046216
59	C8	R1	7.33985000288462
59	C20	R1	6.85798099512757
59	C7	R1	7.22881869049588
60	C23	R1	7.14974711950468
60	C17	R1	7.12928301694497
60	C12	R1	7.24792751344359
60	C3	R1	6.94251450533924
60	C14	R1	7.21916852046216
60	C9	R1	7.31288295528436
60	C24	R1	7.24792751344359
60	C6	R1	7.15987133677839
60	C21	R1	7.22881869049588
60	C19	R1	7.52356195605701
60	C1	R1	7.13955135239879
60	C22	R1	7.11894107272351
60	C4	R1	7.15987133677839
60	C13	R1	7.14974711950468
60	C18	R1	7.11894107272351
60	C15	R1	7.11894107272351
60	C11	R1	7.25738784269265
60	C16	R1	6.98868468677217
60	C8	R1	7.27612440527424
60	C20	R1	7.467605550083
60	C7	R1	6.8703647195834
61	C23	R1	7.4093909361377
61	C17	R1	7.16992500144231
61	C12	R1	7.03342300153745
61	C10	R1	7.33091687811462
61	C3	R1	7.10852445677817
61	C14	R1	7.49984588708321
61	C5	R1	6.97727992349992
61	C9	R1	7.33091687811462
61	C24	R1	7.18982455888002
61	C6	R1	7.24792751344359
61	C21	R1	7.32192809488736
61	C19	R1	6.89481776330794
61	C1	R1	7.25738784269265
61	C22	R1	7.18982455888002
61	C4	R1	7.45121111183233
61	C13	R1	7.33091687811462
61	C18	R1	7.53915881110803
61	C11	R1	7.12928301694497
61	C16	R1	7.40087943628218
61	C8	R1	7.24792751344359
61	C20	R1	7.25738784269265
61	C7	R1	7.21916852046216
62	C23	R1	7.49185309632967
62	C17	R1	7.15987133677839
62	C12	R1	7.61470984411521
62	C10	R1	7.55458885167764
62	C3	R1	7.4093909361377
62	C14	R1	7.20945336562895
62	C5	R1	7.27612440527424
62	C9	R1	7.19967234483636
62	C24	R1	7.09803208296053
62	C6	R1	7.37503943134692
62	C21	R1	7.69348695749933
62	C19	R1	7.19967234483636
62	C1	R1	7.3037807481771
62	C22	R1	7.14974711950468
62	C4	R1	7.4594316186373
62	C18	R1	7.39231742277876
62	C15	R1	7.4262647547021
62	C11	R1	7.25738784269265
62	C16	R1	7.20945336562895
62	C8	R1	7.04439411935845
62	C20	R1	7.29462074889163
62	C7	R1	7.32192809488736
63	C23	R1	7.31288295528436
63	C17	R1	7.43462822763672
63	C12	R1	7.04439411935845
63	C10	R1	7.35755200461808
63	C3	R1	7.56985560833095
63	C14	R1	7.13955135239879
63	C5	R1	7.49185309632967
63	C9	R1	7.36632221424582
63	C24	R1	7.03342300153745
63	C6	R1	7.14974711950468
63	C21	R1	6.91886323727459
63	C1	R1	7.09803208296053
63	C22	R1	7.35755200461808
63	C4	R1	7.33985000288462
63	C13	R1	7.4093909361377
63	C18	R1	6.98868468677217
63	C15	R1	7.11894107272351
63	C16	R1	7.20945336562895
63	C8	R1	7.53915881110803
63	C20	R1	7
63	C7	R1	7
64	C23	R1	7.25738784269265
64	C17	R1	7.13955135239879
64	C12	R1	7.64385618977472
64	C10	R1	7.18982455888002
64	C3	R1	7.4262647547021
64	C14	R1	7.07681559705083
64	C5	R1	7.22881869049588
64	C9	R1	7.21916852046216
64	C24	R1	7.38370429247405
64	C6	R1	7.57742882803575
64	C21	R1	7.23840473932508
64	C19	R1	7.2667865406949
64	C1	R1	7.3037807481771
64	C22	R1	7.54689445988764
64	C4	R1	7.53138146051631
64	C13	R1	7.59991284218713
64	C18	R1	7.39231742277876
64	C15	R1	7.01122725542325
64	C11	R1	7.07681559705083
64	C16	R1	7.35755200461808
64	C8	R1	7.23840473932508
64	C20	R1	7.2667865406949
64	C7	R1	7.35755200461808
65	C23	R1	7.29462074889163
65	C17	R1	7.40087943628218
65	C12	R1	7.28540221886225
65	C10	R1	7.49185309632967
65	C3	R1	7.10852445677817
65	C14	R1	7.35755200461808
65	C5	R1	7.24792751344359
65	C9	R1	7.18982455888002
65	C24	R1	7.21916852046216
65	C6	R1	7.53138146051631
65	C21	R1	7.09803208296053
65	C19	R1	7.45121111183233
65	C1	R1	7.25738784269265
65	C22	R1	7.10852445677817
65	C4	R1	7.28540221886225
65	C13	R1	7.23840473932508
65	C15	R1	7.22881869049588
65	C11	R1	7.09803208296053
65	C16	R1	7.13955135239879
65	C8	R1	7.23840473932508
65	C20	R1	6.93073733756289
65	C7	R1	7.01122725542325
66	C23	R1	7.4093909361377
66	C17	R1	7.32192809488736
66	C12	R1	7.39231742277876
66	C10	R1	7.32192809488736
66	C3	R1	7.53138146051631
66	C14	R1	7.13955135239879
66	C5	R1	7.3037807481771
66	C9	R1	7.15987133677839
66	C24	R1	7.01122725542325
66	C6	R1	7.24792751344359
66	C21	R1	7.4262647547021
66	C19	R1	7.52356195605701
66	C1	R1	7.22881869049588
66	C22	R1	7.32192809488736
66	C4	R1	7.2667865406949
66	C18	R1	7.14974711950468
66	C15	R1	7.13955135239879
66	C11	R1	7.45121111183233
66	C16	R1	7.02236781302845
66	C8	R1	6.90689059560852
66	C20	R1	7.10852445677817
66	C7	R1	7.53915881110803
67	C23	R1	7.34872815423108
67	C17	R1	7.4178525148859
67	C12	R1	7.4262647547021
67	C10	R1	7.4594316186373
67	C14	R1	7.35755200461808
67	C9	R1	7.22881869049588
67	C24	R1	7.35755200461808
67	C6	R1	7.52356195605701
67	C21	R1	7.52356195605701
67	C19	R1	7.61470984411521
67	C1	R1	7.43462822763672
67	C22	R1	7.39231742277876
67	C4	R1	7.24792751344359
67	C18	R1	7.27612440527424
67	C15	R1	6.91886323727459
67	C11	R1	7.16992500144231
67	C16	R1	7.10852445677817
67	C8	R1	7.467605550083
67	C20	R1	7.22881869049588
67	C7	R1	7.12928301694497
68	C17	R1	7.21916852046216
68	C12	R1	7.07681559705083
68	C10	R1	7.28540221886225
68	C3	R1	7.34872815423108
68	C5	R1	7.4594316186373
68	C9	R1	7.14974711950468
68	C24	R1	7.2667865406949
68	C6	R1	7.35755200461808
68	C21	R1	7.36632221424582
68	C1	R1	7.35755200461808
68	C22	R1	7.37503943134692
68	C4	R1	7.4262647547021
68	C13	R1	7.53915881110803
68	C18	R1	7.54689445988764
68	C15	R1	7.59245703726808
68	C11	R1	7.17990909001493
68	C16	R1	6.97727992349992
68	C8	R1	7.5077946401987
68	C20	R1	7.15987133677839
68	C7	R1	7.09803208296053
69	C23	R1	7.36632221424582
69	C17	R1	7.3037807481771
69	C12	R1	7.11894107272351
69	C10	R1	7.39231742277876
69	C3	R1	7.13955135239879
69	C14	R1	7.32192809488736
69	C9	R1	7.39231742277876
69	C24	R1	7.22881869049588
69	C6	R1	6.79441586635011
69	C1	R1	7.3037807481771
69	C4	R1	7.12928301694497
69	C13	R1	7.10852445677817
69	C15	R1	6.78135971352466
69	C11	R1	7.4178525148859
69	C16	R1	7.14974711950468
69	C8	R1	7.25738784269265
69	C20	R1	7.18982455888002
69	C7	R1	7.36632221424582
70	C23	R1	7.15987133677839
70	C17	R1	7.14974711950468
70	C12	R1	7.4594316186373
70	C10	R1	7.53138146051631
70	C3	R1	7.36632221424582
70	C14	R1	6.97727992349992
70	C5	R1	7.40087943628218
70	C6	R1	7.18982455888002
70	C21	R1	7.23840473932508
70	C1	R1	7.52356195605701
70	C22	R1	7.45121111183233
70	C4	R1	7.25738784269265
70	C13	R1	7.39231742277876
70	C18	R1	6.94251450533924
70	C15	R1	7.38370429247405
70	C11	R1	7.01122725542325
70	C16	R1	7.52356195605701
70	C8	R1	7.23840473932508
70	C20	R1	7.23840473932508
70	C7	R1	7.23840473932508
71	C23	R1	7.4093909361377
71	C17	R1	7.56224242422107
71	C12	R1	7.4178525148859
71	C10	R1	7.40087943628218
71	C3	R1	7.17990909001493
71	C14	R1	7.2667865406949
71	C5	R1	7.37503943134692
71	C9	R1	7.2667865406949
71	C24	R1	7.03342300153745
71	C19	R1	7.16992500144231
71	C1	R1	7.37503943134692
71	C22	R1	7.65821148275179
71	C4	R1	7.21916852046216
71	C13	R1	7.20945336562895
71	C18	R1	6.8703647195834
71	C15	R1	7.02236781302845
71	C11	R1	7.17990909001493
71	C8	R1	7.44294349584873
71	C7	R1	7.4262647547021
72	C23	R1	6.89481776330794
72	C17	R1	7.33091687811462
72	C10	R1	7.61470984411521
72	C14	R1	7.4178525148859
72	C5	R1	7.59991284218713
72	C9	R1	7.08746284125034
72	C24	R1	7.4178525148859
72	C6	R1	7.31288295528436
72	C19	R1	6.83289001416474
72	C22	R1	7.36632221424582
72	C4	R1	7.20945336562895
72	C13	R1	7.27612440527424
72	C18	R1	7.24792751344359
72	C15	R1	7.24792751344359
72	C11	R1	7.13955135239879
72	C16	R1	7.25738784269265
72	C8	R1	6.90689059560852
72	C20	R1	7.72109918870719
73	C23	R1	7.27612440527424
73	C17	R1	7
73	C10	R1	7.05528243550119
73	C3	R1	7.19967234483636
73	C14	R1	7.55458885167764
73	C5	R1	7.17990909001493
73	C24	R1	7.02236781302845
73	C6	R1	7.38370429247405
73	C21	R1	7.44294349584873
73	C19	R1	7.17990909001493
73	C22	R1	7.13955135239879
73	C4	R1	7.25738784269265
73	C13	R1	7.14974711950468
73	C18	R1	7.10852445677817
73	C15	R1	7.22881869049588
73	C11	R1	7.20945336562895
73	C16	R1	7.24792751344359
73	C8	R1	6.82017896241519
73	C20	R1	7.4262647547021
73	C7	R1	6.95419631038687
74	C23	R1	7.19967234483636
74	C17	R1	7.32192809488736
74	C12	R1	7.53915881110803
74	C10	R1	7.31288295528436
74	C3	R1	7.5077946401987
74	C14	R1	7.28540221886225
74	C9	R1	7.03342300153745
74	C24	R1	7.23840473932508
74	C6	R1	7.49984588708321
74	C21	R1	7.3037807481771
74	C19	R1	7.18982455888002
74	C1	R1	7.21916852046216
74	C22	R1	7.08746284125034
74	C4	R1	7.4093909361377
74	C13	R1	7.59991284218713
74	C18	R1	7.02236781302845
74	C15	R1	7.21916852046216
74	C11	R1	7.35755200461808
74	C8	R1	7.07681559705083
74	C20	R1	7.28540221886225
74	C7	R1	7.21916852046216
75	C23	R1	7.24792751344359
75	C17	R1	7.12928301694497
75	C12	R1	7.33985000288462
75	C10	R1	7.29462074889163
75	C3	R1	7.45121111183233
75	C14	R1	7.09803208296053
75	C9	R1	6.90689059560852
75	C24	R1	7.14974711950468
75	C6	R1	7.43462822763672
75	C21	R1	7.18982455888002
75	C19	R1	7.04439411935845
75	C1	R1	7.35755200461808
75	C22	R1	7.4594316186373
75	C4	R1	7.27612440527424
75	C13	R1	7.29462074889163
75	C18	R1	7.16992500144231
75	C15	R1	7.10852445677817
75	C16	R1	6.98868468677217
75	C20	R1	7.25738784269265
75	C7	R1	7.39231742277876
76	C23	R1	7.20945336562895
76	C17	R1	7.52356195605701
76	C12	R1	7.4757334309664
76	C10	R1	7.07681559705083
76	C3	R1	7.05528243550119
76	C14	R1	7.23840473932508
76	C5	R1	7.21916852046216
76	C9	R1	6.96578428466209
76	C6	R1	7.37503943134692
76	C21	R1	7.3037807481771
76	C19	R1	7.39231742277876
76	C1	R1	7.43462822763672
76	C22	R1	7.4093909361377
76	C4	R1	7.31288295528436
76	C13	R1	7.56224242422107
76	C18	R1	7.55458885167764
76	C15	R1	7.12928301694497
76	C11	R1	7.23840473932508
76	C16	R1	7.09803208296053
76	C8	R1	7.43462822763672
76	C20	R1	7.53138146051631
76	C7	R1	7.43462822763672
77	C23	R1	7.20945336562895
77	C17	R1	7.38370429247405
77	C12	R1	7.10852445677817
77	C10	R1	7.35755200461808
77	C3	R1	7.22881869049588
77	C14	R1	7.34872815423108
77	C5	R1	7.28540221886225
77	C9	R1	7.33091687811462
77	C24	R1	7.4093909361377
77	C6	R1	7.23840473932508
77	C21	R1	7.2667865406949
77	C19	R1	7.13955135239879
77	C1	R1	7.34872815423108
77	C4	R1	7.467605550083
77	C13	R1	7.51569983828404
77	C18	R1	7.43462822763672
77	C15	R1	6.95419631038687
77	C16	R1	7.54689445988764
77	C8	R1	7.17990909001493
77	C20	R1	7.25738784269265
77	C7	R1	7.06608919045777
78	C23	R1	7.19967234483636
78	C17	R1	7.33091687811462
78	C12	R1	7.17990909001493
78	C10	R1	7.17990909001493
78	C3	R1	7.10852445677817
78	C5	R1	7.14974711950468
78	C24	R1	7.37503943134692
78	C6	R1	7.49185309632967
78	C21	R1	7.25738784269265
78	C19	R1	7.12928301694497
78	C22	R1	7.27612440527424
78	C4	R1	7.38370429247405
78	C13	R1	7.27612440527424
78	C18	R1	7.32192809488736
78	C15	R1	7.24792751344359
78	C11	R1	7.14974711950468
78	C16	R1	7.16992500144231
78	C8	R1	7.36632221424582
78	C20	R1	7.55458885167764
78	C7	R1	7.37503943134692
79	C23	R1	7.17990909001493
79	C17	R1	7.32192809488736
79	C12	R1	7.31288295528436
79	C10	R1	7.34872815423108
79	C3	R1	7.45121111183233
79	C14	R1	7.14974711950468
79	C5	R1	7.33985000288462
79	C9	R1	7.20945336562895
79	C24	R1	7.03342300153745
79	C6	R1	7.24792751344359
79	C21	R1	7.38370429247405
79	C19	R1	7.48381577726426
79	C22	R1	7.10852445677817
79	C4	R1	7.25738784269265
79	C13	R1	7.35755200461808
79	C18	R1	7.45121111183233
79	C15	R1	7.10852445677817
79	C11	R1	7.20945336562895
79	C16	R1	7.21916852046216
79	C8	R1	7.16992500144231
79	C20	R1	7.16992500144231
79	C7	R1	7.31288295528436
80	C23	R1	7.54689445988764
80	C17	R1	7.35755200461808
80	C12	R1	7.07681559705083
80	C10	R1	7.32192809488736
80	C3	R1	7.44294349584873
80	C14	R1	7.28540221886225
80	C5	R1	7.28540221886225
80	C9	R1	7.06608919045777
80	C24	R1	7.12928301694497
80	C6	R1	7.36632221424582
80	C1	R1	7.32192809488736
80	C4	R1	7.21916852046216
80	C13	R1	7.28540221886225
80	C18	R1	7.12928301694497
80	C15	R1	7.01122725542325
80	C16	R1	7.09803208296053
80	C8	R1	7.4178525148859
80	C20	R1	6.97727992349992
80	C7	R1	7.36632221424582
81	C23	R1	7.25738784269265
81	C10	R1	7.31288295528436
81	C3	R1	7.15987133677839
81	C14	R1	7.24792751344359
81	C24	R1	7.3037807481771
81	C21	R1	7.45121111183233
81	C19	R1	7.37503943134692
81	C1	R1	7.27612440527424
81	C22	R1	7.4178525148859
81	C4	R1	7.40087943628218
81	C13	R1	7.20945336562895
81	C18	R1	7.27612440527424
81	C15	R1	7.4093909361377
81	C11	R1	7.19967234483636
81	C16	R1	6.94251450533924
81	C8	R1	7.35755200461808
81	C20	R1	7.21916852046216
81	C7	R1	7.4757334309664
82	C23	R1	7.20945336562895
82	C12	R1	7.03342300153745
82	C10	R1	7.18982455888002
82	C5	R1	7.02236781302845
82	C9	R1	7.2667865406949
82	C24	R1	7.32192809488736
82	C6	R1	7.23840473932508
82	C21	R1	7.56985560833095
82	C19	R1	7.33091687811462
82	C1	R1	7.16992500144231
82	C13	R1	7.36632221424582
82	C18	R1	7.09803208296053
82	C15	R1	7.4093909361377
82	C11	R1	7.08746284125034
82	C16	R1	7.28540221886225
82	C8	R1	7.33091687811462
82	C20	R1	7.15987133677839
82	C7	R1	7.18982455888002
83	C23	R1	7.48381577726426
83	C17	R1	7.35755200461808
83	C12	R1	7.44294349584873
83	C10	R1	7.36632221424582
83	C14	R1	7.38370429247405
83	C5	R1	7.36632221424582
83	C9	R1	7.4757334309664
83	C24	R1	7.07681559705083
83	C6	R1	6.97727992349992
83	C21	R1	7.31288295528436
83	C19	R1	7.4093909361377
83	C1	R1	7.35755200461808
83	C22	R1	7.31288295528436
83	C13	R1	7.45121111183233
83	C18	R1	7.07681559705083
83	C15	R1	7.14974711950468
83	C16	R1	7.10852445677817
83	C8	R1	7.51569983828404
83	C20	R1	7.33091687811462
83	C7	R1	7.2667865406949
84	C23	R1	7.12928301694497
84	C17	R1	7.04439411935845
84	C12	R1	7.53915881110803
84	C10	R1	7.3037807481771
84	C3	R1	7.22881869049588
84	C14	R1	7.25738784269265
84	C5	R1	7.38370429247405
84	C21	R1	7.24792751344359
84	C19	R1	7.3037807481771
84	C1	R1	7.02236781302845
84	C22	R1	7.35755200461808
84	C4	R1	7.52356195605701
84	C13	R1	7.2667865406949
84	C18	R1	7.06608919045777
84	C15	R1	7.467605550083
84	C11	R1	6.84549005094437
84	C16	R1	7.32192809488736
84	C8	R1	7.37503943134692
84	C20	R1	7.05528243550119
84	C7	R1	7.32192809488736
85	C23	R1	7.35755200461808
85	C17	R1	7.2667865406949
85	C12	R1	7.27612440527424
85	C10	R1	7.27612440527424
85	C14	R1	7.18982455888002
85	C5	R1	7.40087943628218
85	C9	R1	7.02236781302845
85	C24	R1	7.56224242422107
85	C6	R1	7.35755200461808
85	C21	R1	7.13955135239879
85	C1	R1	7.4594316186373
85	C22	R1	7.4757334309664
85	C4	R1	7.10852445677817
85	C13	R1	7.33985000288462
85	C15	R1	7.4757334309664
85	C11	R1	7.06608919045777
85	C16	R1	7.17990909001493
85	C8	R1	7.35755200461808
85	C20	R1	7.49185309632967
85	C7	R1	7.4262647547021
86	C23	R1	7.08746284125034
86	C12	R1	7.33091687811462
86	C10	R1	7.4262647547021
86	C3	R1	7.20945336562895
86	C14	R1	7.44294349584873
86	C5	R1	7.15987133677839
86	C24	R1	7.32192809488736
86	C6	R1	7.20945336562895
86	C21	R1	7.20945336562895
86	C19	R1	7.2667865406949
86	C1	R1	7.39231742277876
86	C22	R1	7.48381577726426
86	C4	R1	7.2667865406949
86	C13	R1	7.2667865406949
86	C18	R1	7.11894107272351
86	C15	R1	7.467605550083
86	C11	R1	7.09803208296053
86	C16	R1	7.09803208296053
86	C20	R1	7.16992500144231
86	C7	R1	7.5077946401987
87	C23	R1	6.97727992349992
87	C17	R1	7.32192809488736
87	C12	R1	7.14974711950468
87	C10	R1	7.21916852046216
87	C3	R1	7.29462074889163
87	C14	R1	7.08746284125034
87	C5	R1	7.59245703726808
87	C9	R1	7.4093909361377
87	C24	R1	7.22881869049588
87	C6	R1	7.17990909001493
87	C21	R1	7.55458885167764
87	C19	R1	7.4757334309664
87	C1	R1	7.18982455888002
87	C22	R1	7.31288295528436
87	C4	R1	7.4178525148859
87	C13	R1	7.33091687811462
87	C18	R1	6.98868468677217
87	C15	R1	7.37503943134692
87	C11	R1	7.01122725542325
87	C16	R1	7.16992500144231
87	C8	R1	7.08746284125034
87	C20	R1	7.28540221886225
87	C7	R1	7.22881869049588
88	C23	R1	7.33985000288462
88	C17	R1	7.49185309632967
88	C12	R1	7.36632221424582
88	C10	R1	7.33091687811462
88	C3	R1	7.467605550083
88	C14	R1	7.25738784269265
88	C5	R1	7.23840473932508
88	C9	R1	7.25738784269265
88	C6	R1	7.4757334309664
88	C21	R1	7.43462822763672
88	C1	R1	7.22881869049588
88	C22	R1	7.29462074889163
88	C4	R1	7.02236781302845
88	C13	R1	7.21916852046216
88	C18	R1	7.10852445677817
88	C15	R1	7.15987133677839
88	C16	R1	6.79441586635011
88	C8	R1	7.3037807481771
88	C20	R1	7.4093909361377
88	C7	R1	7.22881869049588
89	C23	R1	7.4093909361377
89	C17	R1	7.10852445677817
89	C12	R1	7.22881869049588
89	C10	R1	7.33985000288462
89	C3	R1	7.43462822763672
89	C14	R1	7.34872815423108
89	C5	R1	7.34872815423108
89	C24	R1	7.20945336562895
89	C6	R1	7.15987133677839
89	C21	R1	7.2667865406949
89	C19	R1	7.3037807481771
89	C1	R1	7.14974711950468
89	C22	R1	7.38370429247405
89	C4	R1	7.03342300153745
89	C13	R1	7.38370429247405
89	C18	R1	6.85798099512757
89	C15	R1	7.20945336562895
89	C11	R1	6.95419631038687
89	C8	R1	7.70735913208088
89	C20	R1	7.29462074889163
89	C7	R1	7.36632221424582
90	C17	R1	7.09803208296053
90	C10	R1	7.467605550083
90	C3	R1	7.04439411935845
90	C5	R1	7.07681559705083
90	C9	R1	7.15987133677839
90	C24	R1	7.29462074889163
90	C6	R1	7.35755200461808
90	C21	R1	7.23840473932508
90	C19	R1	7.44294349584873
90	C1	R1	7.38370429247405
90	C22	R1	7.43462822763672
90	C4	R1	7.06608919045777
90	C13	R1	7.07681559705083
90	C18	R1	7.05528243550119
90	C15	R1	7.17990909001493
90	C11	R1	7.10852445677817
90	C16	R1	7.06608919045777
90	C8	R1	7.28540221886225
90	C20	R1	7.38370429247405
90	C7	R1	7.14974711950468
91	C23	R1	6.90689059560852
91	C17	R1	7.62205181945638
91	C12	R1	7.34872815423108
91	C10	R1	7.08746284125034
91	C3	R1	7.25738784269265
91	C14	R1	7.38370429247405
91	C5	R1	7.39231742277876
91	C9	R1	7.23840473932508
91	C24	R1	7.32192809488736
91	C6	R1	7.34872815423108
91	C21	R1	7.31288295528436
91	C19	R1	6.97727992349992
91	C1	R1	7.28540221886225
91	C22	R1	7.467605550083
91	C13	R1	7.29462074889163
91	C18	R1	7.13955135239879
91	C15	R1	7.22881869049588
91	C11	R1	7.2667865406949
91	C16	R1	6.90689059560852
91	C8	R1	7.38370429247405
91	C20	R1	7.06608919045777
92	C23	R1	7.09803208296053
92	C17	R1	7.48381577726426
92	C10	R1	7.08746284125034
92	C3	R1	7.39231742277876
92	C14	R1	7.5077946401987
92	C5	R1	7.34872815423108
92	C24	R1	7.14974711950468
92	C6	R1	7.35755200461808
92	C21	R1	7.45121111183233
92	C19	R1	7.33985000288462
92	C1	R1	7.29462074889163
92	C22	R1	7.10852445677817
92	C4	R1	7.33985000288462
92	C13	R1	7.36632221424582
92	C18	R1	6.79441586635011
92	C15	R1	7.25738784269265
92	C11	R1	6.78135971352466
92	C16	R1	7.03342300153745
92	C8	R1	7.29462074889163
92	C20	R1	7.52356195605701
92	C7	R1	7.43462822763672
93	C23	R1	7.36632221424582
93	C12	R1	7.13955135239879
93	C10	R1	7.06608919045777
93	C3	R1	7.59991284218713
93	C5	R1	7.24792751344359
93	C9	R1	7.32192809488736
93	C6	R1	7.43462822763672
93	C21	R1	7.17990909001493
93	C19	R1	7.37503943134692
93	C1	R1	7.25738784269265
93	C22	R1	7.4594316186373
93	C4	R1	7.20945336562895
93	C13	R1	7.44294349584873
93	C11	R1	7.03342300153745
93	C8	R1	7.13955135239879
93	C20	R1	7.13955135239879
93	C7	R1	7.34872815423108
94	C23	R1	7.25738784269265
94	C17	R1	7.53138146051631
94	C12	R1	7.34872815423108
94	C10	R1	7.24792751344359
94	C3	R1	6.95419631038687
94	C14	R1	7.11894107272351
94	C5	R1	7.36632221424582
94	C9	R1	7.32192809488736
94	C24	R1	7.59991284218713
94	C6	R1	7.4262647547021
94	C21	R1	7.23840473932508
94	C19	R1	7.35755200461808
94	C1	R1	7.60733031374961
94	C4	R1	7.5077946401987
94	C13	R1	7.3037807481771
94	C18	R1	7.14974711950468
94	C15	R1	7.08746284125034
94	C16	R1	7.31288295528436
94	C8	R1	7.44294349584873
94	C20	R1	7.14974711950468
94	C7	R1	7.63662462054365
95	C23	R1	7.53915881110803
95	C17	R1	7.40087943628218
95	C12	R1	7.58496250072116
95	C10	R1	7.55458885167764
95	C3	R1	7.27612440527424
95	C14	R1	7.53138146051631
95	C5	R1	6.93073733756289
95	C24	R1	6.97727992349992
95	C6	R1	7.34872815423108
95	C19	R1	7.19967234483636
95	C1	R1	7.58496250072116
95	C22	R1	7.01122725542325
95	C13	R1	7.08746284125034
95	C18	R1	7.35755200461808
95	C16	R1	7.37503943134692
95	C8	R1	7.64385618977472
95	C20	R1	7.48381577726426
95	C7	R1	7.4594316186373
96	C23	R1	7.62935662007961
96	C12	R1	7.48381577726426
96	C10	R1	7.29462074889163
96	C3	R1	7.35755200461808
96	C14	R1	7.4594316186373
96	C5	R1	7.31288295528436
96	C9	R1	7.36632221424582
96	C24	R1	7.10852445677817
96	C6	R1	7.36632221424582
96	C21	R1	7.35755200461808
96	C19	R1	7.38370429247405
96	C1	R1	7.43462822763672
96	C22	R1	7.08746284125034
96	C13	R1	7.5077946401987
96	C18	R1	7.03342300153745
96	C15	R1	7.09803208296053
96	C11	R1	6.96578428466209
96	C16	R1	7.11894107272351
96	C8	R1	7.23840473932508
96	C20	R1	7.40087943628218
96	C7	R1	7.12928301694497
97	C23	R1	7.31288295528436
97	C17	R1	7.53915881110803
97	C12	R1	7.31288295528436
97	C10	R1	7.43462822763672
[truncated: 14,554 more rows]
