# Supplementary material for: Stochastic modelling of single-cell gene expression adaptation reveals non-genomic contribution to evolution of tumor subclones
Source: bioRxiv. 2024 Apr 20:2024.04.17.588869. Preprint. [Version 1] doi: 10.1101/2024.04.17.588869 (PMC11071284; doi:10.1101/2024.04.17.588869)
Supplement: Supplement 2 [file media-2.zip › Supplementary Files/Simulated Data/Adaptive_Simulation/tr_1.1_sq_.15_r_100_a_.125.csv]

gene	species	replicate	exprval
1	C23	R1	7.20945336562895
1	C17	R1	7.28540221886225
1	C12	R1	7.36632221424582
1	C10	R1	7.24792751344359
1	C3	R1	7.33091687811462
1	C14	R1	7.4178525148859
1	C5	R1	7.09803208296053
1	C9	R1	7.39231742277876
1	C24	R1	7.61470984411521
1	C21	R1	6.90689059560852
1	C19	R1	7.16992500144231
1	C1	R1	7.3037807481771
1	C22	R1	7.14974711950468
1	C4	R1	7.4262647547021
1	C13	R1	7.40087943628218
1	C18	R1	7.05528243550119
1	C15	R1	7.33985000288462
1	C11	R1	7.35755200461808
1	C16	R1	7.18982455888002
1	C8	R1	7.49984588708321
1	C7	R1	7.56985560833095
2	C23	R1	7.3037807481771
2	C17	R1	7.19967234483636
2	C12	R1	7.28540221886225
2	C10	R1	7.18982455888002
2	C14	R1	7.08746284125034
2	C5	R1	7.56985560833095
2	C9	R1	7.28540221886225
2	C24	R1	7.4178525148859
2	C6	R1	7.5077946401987
2	C19	R1	7.49984588708321
2	C22	R1	7.4262647547021
2	C4	R1	7.39231742277876
2	C13	R1	7.49185309632967
2	C18	R1	7.4262647547021
2	C15	R1	7.21916852046216
2	C16	R1	7.22881869049588
2	C8	R1	7.56224242422107
2	C20	R1	7.74819284958946
2	C7	R1	7.33985000288462
3	C23	R1	6.97727992349992
3	C12	R1	7.45121111183233
3	C10	R1	7.39231742277876
3	C3	R1	7.3037807481771
3	C14	R1	7.43462822763672
3	C5	R1	7.13955135239879
3	C24	R1	7.49984588708321
3	C6	R1	7.43462822763672
3	C21	R1	7.34872815423108
3	C19	R1	7.27612440527424
3	C22	R1	6.98868468677217
3	C4	R1	7.4262647547021
3	C13	R1	7.06608919045777
3	C18	R1	7.02236781302845
3	C15	R1	7.01122725542325
3	C11	R1	7.08746284125034
3	C16	R1	7.23840473932508
3	C8	R1	7.38370429247405
3	C20	R1	7.32192809488736
3	C7	R1	7.07681559705083
4	C23	R1	7.27612440527424
4	C17	R1	7.4178525148859
4	C12	R1	7.51569983828404
4	C10	R1	7.31288295528436
4	C3	R1	7.2667865406949
4	C14	R1	7.06608919045777
4	C9	R1	7.38370429247405
4	C24	R1	7.2667865406949
4	C6	R1	7.34872815423108
4	C21	R1	7.4178525148859
4	C19	R1	7.02236781302845
4	C1	R1	7.18982455888002
4	C22	R1	7.71424551766612
4	C4	R1	7.25738784269265
4	C13	R1	7.33985000288462
4	C18	R1	7.43462822763672
4	C11	R1	7.06608919045777
4	C16	R1	7.27612440527424
4	C8	R1	7.56985560833095
4	C20	R1	7.52356195605701
4	C7	R1	7.15987133677839
5	C23	R1	7.38370429247405
5	C17	R1	7
5	C12	R1	7.59991284218713
5	C10	R1	7.32192809488736
5	C3	R1	7.31288295528436
5	C14	R1	6.98868468677217
5	C5	R1	7.35755200461808
5	C9	R1	7.3037807481771
5	C24	R1	7.35755200461808
5	C6	R1	6.90689059560852
5	C21	R1	7.29462074889163
5	C19	R1	7.10852445677817
5	C1	R1	7.3037807481771
5	C4	R1	7.29462074889163
5	C13	R1	7.22881869049588
5	C18	R1	7.32192809488736
5	C15	R1	7.31288295528436
5	C11	R1	6.89481776330794
5	C16	R1	7.18982455888002
5	C8	R1	7.02236781302845
5	C20	R1	7.467605550083
5	C7	R1	6.83289001416474
6	C23	R1	7.45121111183233
6	C17	R1	7.5077946401987
6	C12	R1	7.37503943134692
6	C3	R1	7.23840473932508
6	C5	R1	7.16992500144231
6	C9	R1	7.20945336562895
6	C24	R1	7.34872815423108
6	C6	R1	7.17990909001493
6	C21	R1	7.11894107272351
6	C19	R1	6.8703647195834
6	C1	R1	7.31288295528436
6	C22	R1	7.31288295528436
6	C4	R1	6.95419631038687
6	C13	R1	6.97727992349992
6	C18	R1	7.02236781302845
6	C15	R1	7.2667865406949
6	C11	R1	7.08746284125034
6	C16	R1	7.27612440527424
6	C8	R1	7.37503943134692
6	C20	R1	7.04439411935845
6	C7	R1	7.20945336562895
7	C23	R1	7.37503943134692
7	C17	R1	7.3037807481771
7	C12	R1	7.27612440527424
7	C10	R1	6.97727992349992
7	C3	R1	7.4594316186373
7	C14	R1	7.08746284125034
7	C5	R1	7.4594316186373
7	C9	R1	6.97727992349992
7	C24	R1	7.21916852046216
7	C6	R1	7.61470984411521
7	C21	R1	7.27612440527424
7	C19	R1	7.45121111183233
7	C1	R1	7.14974711950468
7	C22	R1	7.15987133677839
7	C4	R1	7.37503943134692
7	C13	R1	6.89481776330794
7	C18	R1	7.31288295528436
7	C15	R1	7.36632221424582
7	C11	R1	7.18982455888002
7	C16	R1	7.22881869049588
7	C8	R1	7.49984588708321
7	C20	R1	7.56985560833095
7	C7	R1	7.13955135239879
8	C23	R1	7.56224242422107
8	C12	R1	7.17990909001493
8	C10	R1	7.18982455888002
8	C3	R1	7.51569983828404
8	C14	R1	6.90689059560852
8	C5	R1	7.35755200461808
8	C9	R1	7.36632221424582
8	C24	R1	7.23840473932508
8	C6	R1	7.60733031374961
8	C21	R1	7.5077946401987
8	C19	R1	7.29462074889163
8	C1	R1	7.43462822763672
8	C22	R1	7.2667865406949
8	C13	R1	7.32192809488736
8	C18	R1	7.11894107272351
8	C15	R1	7.03342300153745
8	C11	R1	7.53915881110803
8	C16	R1	7.43462822763672
8	C8	R1	7.43462822763672
8	C20	R1	7.22881869049588
8	C7	R1	7.56224242422107
9	C17	R1	7.56224242422107
9	C12	R1	7.34872815423108
9	C10	R1	7.4093909361377
9	C3	R1	7.28540221886225
9	C14	R1	7.29462074889163
9	C5	R1	7.16992500144231
9	C9	R1	7.49185309632967
9	C24	R1	7.22881869049588
9	C6	R1	7.31288295528436
9	C21	R1	6.91886323727459
9	C1	R1	7.3037807481771
9	C13	R1	7.27612440527424
9	C18	R1	7.21916852046216
9	C15	R1	7.3037807481771
9	C16	R1	7.49984588708321
9	C8	R1	7.38370429247405
9	C7	R1	7.44294349584873
10	C23	R1	7.71424551766612
10	C17	R1	7.54689445988764
10	C12	R1	7.62205181945638
10	C10	R1	7.17990909001493
10	C3	R1	7.4262647547021
10	C14	R1	7.38370429247405
10	C5	R1	7.16992500144231
10	C9	R1	7.40087943628218
10	C24	R1	7.19967234483636
10	C6	R1	7.4262647547021
10	C21	R1	7.27612440527424
10	C19	R1	7.14974711950468
10	C1	R1	7.53138146051631
10	C22	R1	7.15987133677839
10	C4	R1	7.19967234483636
10	C13	R1	7.68650052718322
10	C18	R1	7.33985000288462
10	C15	R1	6.94251450533924
10	C11	R1	7.20945336562895
10	C16	R1	7.14974711950468
10	C8	R1	7.22881869049588
10	C20	R1	6.90689059560852
10	C7	R1	7.31288295528436
11	C23	R1	7.20945336562895
11	C17	R1	7.39231742277876
11	C12	R1	7.01122725542325
11	C10	R1	6.88264304936184
11	C3	R1	7.25738784269265
11	C14	R1	7.10852445677817
11	C5	R1	7.04439411935845
11	C9	R1	7.4178525148859
11	C24	R1	6.8703647195834
11	C6	R1	7.15987133677839
11	C21	R1	7.62935662007961
11	C19	R1	7.56985560833095
11	C1	R1	7.52356195605701
11	C22	R1	7.13955135239879
11	C4	R1	7.39231742277876
11	C13	R1	7.3037807481771
11	C18	R1	7.33091687811462
11	C15	R1	7.59991284218713
11	C11	R1	7.5077946401987
11	C16	R1	6.83289001416474
11	C20	R1	7.23840473932508
11	C7	R1	6.91886323727459
12	C23	R1	7.06608919045777
12	C17	R1	7.27612440527424
12	C12	R1	7.45121111183233
12	C10	R1	7.4262647547021
12	C3	R1	7.38370429247405
12	C14	R1	7.28540221886225
12	C5	R1	7.31288295528436
12	C9	R1	7.22881869049588
12	C24	R1	7.11894107272351
12	C19	R1	7.31288295528436
12	C1	R1	7.3037807481771
12	C22	R1	7.21916852046216
12	C4	R1	7.22881869049588
12	C13	R1	6.71424551766612
12	C18	R1	7.33091687811462
12	C11	R1	7.31288295528436
12	C16	R1	7.31288295528436
12	C8	R1	7.29462074889163
12	C20	R1	7.14974711950468
12	C7	R1	7.27612440527424
13	C23	R1	7.29462074889163
13	C17	R1	7.68650052718322
13	C12	R1	7.44294349584873
13	C10	R1	7.33985000288462
13	C3	R1	7.31288295528436
13	C5	R1	7.53915881110803
13	C24	R1	7.3037807481771
13	C6	R1	7.4093909361377
13	C21	R1	7.5077946401987
13	C19	R1	7.21916852046216
13	C1	R1	7.84549005094437
13	C22	R1	7.33091687811462
13	C13	R1	7.49984588708321
13	C15	R1	7.3037807481771
13	C11	R1	7.02236781302845
13	C16	R1	7.09803208296053
13	C8	R1	7.28540221886225
13	C20	R1	7.55458885167764
13	C7	R1	7.52356195605701
14	C23	R1	7.37503943134692
14	C17	R1	7.08746284125034
14	C12	R1	7.02236781302845
14	C3	R1	7.16992500144231
14	C14	R1	7.35755200461808
14	C5	R1	7.36632221424582
14	C9	R1	7.02236781302845
14	C24	R1	7.15987133677839
14	C21	R1	7.39231742277876
14	C19	R1	7.31288295528436
14	C1	R1	7.17990909001493
14	C22	R1	7.19967234483636
14	C4	R1	7.45121111183233
14	C13	R1	7.22881869049588
14	C18	R1	7.03342300153745
14	C15	R1	7.21916852046216
14	C11	R1	7.19967234483636
14	C8	R1	6.97727992349992
14	C20	R1	7.32192809488736
14	C7	R1	7.4178525148859
15	C23	R1	7.09803208296053
15	C17	R1	7.67948009950545
15	C12	R1	6.88264304936184
15	C10	R1	7.08746284125034
15	C5	R1	7.49984588708321
15	C9	R1	7.03342300153745
15	C24	R1	7.43462822763672
15	C6	R1	6.8073549220576
15	C21	R1	7.11894107272351
15	C1	R1	6.97727992349992
15	C22	R1	7.4093909361377
15	C4	R1	7.59245703726808
15	C13	R1	7.59245703726808
15	C18	R1	7.22881869049588
15	C15	R1	7.29462074889163
15	C11	R1	7.33985000288462
15	C16	R1	7.15987133677839
15	C8	R1	7.02236781302845
15	C20	R1	7.3037807481771
15	C7	R1	7.4262647547021
16	C23	R1	7.43462822763672
16	C17	R1	7.4262647547021
16	C12	R1	7.4093909361377
16	C10	R1	7.27612440527424
16	C14	R1	7.23840473932508
16	C5	R1	7.5077946401987
16	C9	R1	7.44294349584873
16	C24	R1	7.35755200461808
16	C6	R1	7.13955135239879
16	C21	R1	7.33985000288462
16	C19	R1	6.89481776330794
16	C1	R1	6.8703647195834
16	C22	R1	7.35755200461808
16	C4	R1	6.84549005094437
16	C13	R1	7.24792751344359
16	C15	R1	7.12928301694497
16	C11	R1	6.53915881110803
16	C16	R1	7.4093909361377
16	C8	R1	7.43462822763672
16	C20	R1	7.4178525148859
16	C7	R1	7.08746284125034
17	C23	R1	7.12928301694497
17	C17	R1	7.25738784269265
17	C12	R1	7.54689445988764
17	C10	R1	7.467605550083
17	C3	R1	7.18982455888002
17	C14	R1	7.34872815423108
17	C5	R1	7.13955135239879
17	C9	R1	7.35755200461808
17	C24	R1	7.21916852046216
17	C6	R1	7.29462074889163
17	C19	R1	6.82017896241519
17	C1	R1	7.2667865406949
17	C22	R1	7.4178525148859
17	C4	R1	7.25738784269265
17	C13	R1	7.18982455888002
17	C18	R1	7.18982455888002
17	C15	R1	7.18982455888002
17	C11	R1	7.32192809488736
17	C16	R1	7.19967234483636
17	C8	R1	7.25738784269265
17	C20	R1	7.14974711950468
17	C7	R1	7.39231742277876
18	C23	R1	7.09803208296053
18	C17	R1	7.28540221886225
18	C12	R1	7.4594316186373
18	C3	R1	7.2667865406949
18	C14	R1	7.27612440527424
18	C5	R1	7.4262647547021
18	C9	R1	7.24792751344359
18	C24	R1	7.20945336562895
18	C6	R1	7.09803208296053
18	C21	R1	7.20945336562895
18	C19	R1	7.4178525148859
18	C1	R1	7.07681559705083
18	C22	R1	7.37503943134692
18	C4	R1	7.09803208296053
18	C13	R1	7.33985000288462
18	C18	R1	6.85798099512757
18	C15	R1	6.94251450533924
18	C11	R1	7.23840473932508
18	C16	R1	7.44294349584873
18	C8	R1	7.11894107272351
18	C20	R1	7.28540221886225
18	C7	R1	7.16992500144231
19	C23	R1	7.13955135239879
19	C12	R1	7.16992500144231
19	C3	R1	7.29462074889163
19	C14	R1	7.05528243550119
19	C5	R1	7.4178525148859
19	C9	R1	7.31288295528436
19	C24	R1	7.34872815423108
19	C6	R1	7.23840473932508
19	C21	R1	7.4093909361377
19	C19	R1	7.33985000288462
19	C1	R1	7.23840473932508
19	C22	R1	7.32192809488736
19	C4	R1	7.4178525148859
19	C13	R1	7.4178525148859
19	C18	R1	6.98868468677217
19	C15	R1	7.16992500144231
19	C11	R1	6.68650052718322
19	C16	R1	6.89481776330794
19	C8	R1	7.18982455888002
19	C20	R1	7.49185309632967
19	C7	R1	7.16992500144231
20	C23	R1	7.48381577726426
20	C17	R1	7.57742882803575
20	C12	R1	7.27612440527424
20	C10	R1	6.8703647195834
20	C14	R1	6.83289001416474
20	C5	R1	7.54689445988764
20	C9	R1	6.96578428466209
20	C24	R1	7.15987133677839
20	C21	R1	7.20945336562895
20	C19	R1	7.57742882803575
20	C1	R1	7.56224242422107
20	C22	R1	7.25738784269265
20	C4	R1	7.23840473932508
20	C13	R1	7.40087943628218
20	C18	R1	7.28540221886225
20	C15	R1	7.11894107272351
20	C11	R1	7.02236781302845
20	C16	R1	7.10852445677817
20	C8	R1	7.13955135239879
20	C20	R1	7.19967234483636
20	C7	R1	7.2667865406949
21	C23	R1	7.56985560833095
21	C17	R1	7.03342300153745
21	C12	R1	7.56224242422107
21	C3	R1	7.33985000288462
21	C14	R1	7.19967234483636
21	C5	R1	7.06608919045777
21	C9	R1	7.4093909361377
21	C24	R1	7.61470984411521
21	C6	R1	7.4093909361377
21	C21	R1	7.32192809488736
21	C19	R1	7.15987133677839
21	C1	R1	7.5077946401987
21	C4	R1	7.36632221424582
21	C13	R1	7.35755200461808
21	C18	R1	7.15987133677839
21	C15	R1	7.33091687811462
21	C11	R1	7
21	C16	R1	6.96578428466209
21	C8	R1	7.72109918870719
21	C20	R1	6.96578428466209
21	C7	R1	7.39231742277876
22	C23	R1	7.51569983828404
22	C17	R1	7.54689445988764
22	C12	R1	7.17990909001493
22	C10	R1	7.29462074889163
22	C3	R1	7.58496250072116
22	C14	R1	7.24792751344359
22	C5	R1	7.34872815423108
22	C9	R1	6.98868468677217
22	C24	R1	7.17990909001493
22	C6	R1	7.32192809488736
22	C21	R1	7.31288295528436
22	C1	R1	7.07681559705083
22	C22	R1	7.4178525148859
22	C4	R1	7.18982455888002
22	C13	R1	7.28540221886225
22	C18	R1	7.58496250072116
22	C15	R1	7.5077946401987
22	C11	R1	7.43462822763672
22	C8	R1	7.4093909361377
22	C20	R1	7.4178525148859
22	C7	R1	7.16992500144231
23	C23	R1	7.10852445677817
23	C17	R1	7.31288295528436
23	C12	R1	7.17990909001493
23	C10	R1	7.18982455888002
23	C3	R1	7.27612440527424
23	C14	R1	7.3037807481771
23	C5	R1	7.28540221886225
23	C9	R1	7.53138146051631
23	C6	R1	7.25738784269265
23	C21	R1	7.51569983828404
23	C19	R1	7.29462074889163
23	C1	R1	7.70043971814109
23	C4	R1	7.49185309632967
23	C13	R1	7.33985000288462
23	C11	R1	7.07681559705083
23	C16	R1	7.14974711950468
23	C8	R1	7.06608919045777
23	C20	R1	7.16992500144231
23	C7	R1	7.31288295528436
24	C23	R1	7.2667865406949
24	C17	R1	7.24792751344359
24	C12	R1	7.2667865406949
24	C10	R1	7.08746284125034
24	C3	R1	7.36632221424582
24	C14	R1	7.27612440527424
24	C5	R1	7.60733031374961
24	C24	R1	7
24	C6	R1	6.8073549220576
24	C21	R1	7.04439411935845
24	C19	R1	7.59245703726808
24	C1	R1	7.24792751344359
24	C22	R1	7.4262647547021
24	C4	R1	7.53915881110803
24	C13	R1	6.93073733756289
24	C18	R1	7.20945336562895
24	C11	R1	7.08746284125034
24	C16	R1	7.18982455888002
24	C20	R1	7.33091687811462
24	C7	R1	7.37503943134692
25	C23	R1	7.77478705960117
25	C17	R1	7.11894107272351
25	C12	R1	6.96578428466209
25	C10	R1	7.4093909361377
25	C3	R1	7.59245703726808
25	C14	R1	7.10852445677817
25	C9	R1	7.4757334309664
25	C24	R1	7.31288295528436
25	C21	R1	7.39231742277876
25	C19	R1	7.5077946401987
25	C1	R1	7.39231742277876
25	C22	R1	7.37503943134692
25	C4	R1	7.15987133677839
25	C18	R1	7.59245703726808
25	C15	R1	6.98868468677217
25	C8	R1	7.24792751344359
25	C20	R1	7.04439411935845
25	C7	R1	7.2667865406949
26	C23	R1	7.07681559705083
26	C12	R1	7.37503943134692
26	C10	R1	7.45121111183233
26	C3	R1	7.4594316186373
26	C14	R1	7.51569983828404
26	C5	R1	7.11894107272351
26	C24	R1	7.4093909361377
26	C6	R1	7.53138146051631
26	C21	R1	7.04439411935845
26	C19	R1	7.62205181945638
26	C1	R1	7.23840473932508
26	C22	R1	7.07681559705083
26	C4	R1	7.4757334309664
26	C18	R1	7.45121111183233
26	C15	R1	7.11894107272351
26	C11	R1	7.13955135239879
26	C16	R1	7.36632221424582
26	C8	R1	7.17990909001493
26	C20	R1	7.49984588708321
26	C7	R1	7.05528243550119
27	C23	R1	7.51569983828404
27	C17	R1	7.20945336562895
27	C12	R1	7.27612440527424
27	C10	R1	7.56224242422107
27	C3	R1	7.36632221424582
27	C14	R1	7.14974711950468
27	C5	R1	7.4178525148859
27	C9	R1	7.32192809488736
27	C6	R1	7.12928301694497
27	C21	R1	7.16992500144231
27	C19	R1	7.54689445988764
27	C1	R1	7.45121111183233
27	C22	R1	7.03342300153745
27	C4	R1	7.49984588708321
27	C13	R1	7.24792751344359
27	C18	R1	7.2667865406949
27	C15	R1	7.33091687811462
27	C11	R1	6.84549005094437
27	C16	R1	7.33091687811462
27	C8	R1	6.89481776330794
27	C20	R1	7.34872815423108
27	C7	R1	6.68650052718322
28	C23	R1	7.32192809488736
28	C17	R1	7.37503943134692
28	C12	R1	7.39231742277876
28	C10	R1	7.36632221424582
28	C3	R1	7.3037807481771
28	C14	R1	7.33091687811462
28	C5	R1	7.23840473932508
28	C9	R1	7.22881869049588
28	C24	R1	7.22881869049588
28	C6	R1	7.17990909001493
28	C21	R1	7.36632221424582
28	C19	R1	7.12928301694497
28	C1	R1	7.48381577726426
28	C22	R1	7.12928301694497
28	C4	R1	7.35755200461808
28	C13	R1	7.4178525148859
28	C18	R1	6.90689059560852
28	C15	R1	7.20945336562895
28	C11	R1	6.84549005094437
28	C16	R1	7.12928301694497
28	C8	R1	7.3037807481771
28	C20	R1	7.56224242422107
28	C7	R1	7.15987133677839
29	C23	R1	7.4262647547021
29	C17	R1	7.29462074889163
29	C12	R1	7.34872815423108
29	C10	R1	6.97727992349992
29	C3	R1	7.25738784269265
29	C5	R1	7.35755200461808
29	C9	R1	6.90689059560852
29	C24	R1	7.45121111183233
29	C6	R1	7.4178525148859
29	C21	R1	7.56224242422107
29	C19	R1	7.81378119121704
29	C1	R1	7.28540221886225
29	C22	R1	7.25738784269265
29	C4	R1	7.27612440527424
29	C13	R1	7.39231742277876
29	C18	R1	7.23840473932508
29	C15	R1	7.02236781302845
29	C11	R1	7.23840473932508
29	C16	R1	7.08746284125034
29	C20	R1	7.48381577726426
29	C7	R1	7.32192809488736
30	C23	R1	7.17990909001493
30	C17	R1	7.4178525148859
30	C12	R1	7.59991284218713
30	C10	R1	6.98868468677217
30	C3	R1	7.40087943628218
30	C14	R1	7.28540221886225
30	C5	R1	7.25738784269265
30	C9	R1	7.33091687811462
30	C24	R1	7.4262647547021
30	C6	R1	7.36632221424582
30	C19	R1	7.4757334309664
30	C1	R1	7.48381577726426
30	C22	R1	7.49984588708321
30	C4	R1	7.40087943628218
30	C13	R1	7.38370429247405
30	C18	R1	7.33985000288462
30	C15	R1	7.43462822763672
30	C11	R1	7.09803208296053
30	C16	R1	7.22881869049588
30	C8	R1	7.33091687811462
30	C20	R1	7.56224242422107
30	C7	R1	7.27612440527424
31	C23	R1	7.2667865406949
31	C17	R1	7.34872815423108
31	C3	R1	7.21916852046216
31	C14	R1	7.25738784269265
31	C5	R1	7.38370429247405
31	C9	R1	7.29462074889163
31	C24	R1	7.19967234483636
31	C6	R1	7.4178525148859
31	C21	R1	7.49984588708321
31	C19	R1	7.2667865406949
31	C1	R1	7.33091687811462
31	C22	R1	7.34872815423108
31	C4	R1	7.2667865406949
31	C13	R1	7.03342300153745
31	C18	R1	7.4262647547021
31	C15	R1	7.34872815423108
31	C11	R1	7.3037807481771
31	C16	R1	6.85798099512757
31	C8	R1	7.59245703726808
31	C20	R1	7.45121111183233
31	C7	R1	7.23840473932508
32	C23	R1	7.15987133677839
32	C17	R1	7.33985000288462
32	C12	R1	7.4093909361377
32	C10	R1	7.11894107272351
32	C3	R1	7.49984588708321
32	C14	R1	7.12928301694497
32	C5	R1	7.18982455888002
32	C24	R1	7.4178525148859
32	C6	R1	7.25738784269265
32	C19	R1	7.2667865406949
32	C22	R1	7.4262647547021
32	C4	R1	7.16992500144231
32	C13	R1	7.53138146051631
32	C18	R1	7.10852445677817
32	C11	R1	6.88264304936184
32	C16	R1	7.06608919045777
32	C8	R1	7.5077946401987
32	C7	R1	7.49984588708321
33	C23	R1	7.3037807481771
33	C17	R1	7.32192809488736
33	C12	R1	7.20945336562895
33	C10	R1	6.6724253419715
33	C3	R1	6.85798099512757
33	C14	R1	6.93073733756289
33	C5	R1	7.20945336562895
33	C9	R1	7.24792751344359
33	C6	R1	7.33091687811462
33	C21	R1	7.56985560833095
33	C1	R1	6.94251450533924
33	C22	R1	7.2667865406949
33	C4	R1	7.34872815423108
33	C13	R1	6.98868468677217
33	C18	R1	6.97727992349992
33	C15	R1	7.22881869049588
33	C11	R1	6.90689059560852
33	C16	R1	7.15987133677839
33	C8	R1	6.98868468677217
33	C20	R1	7.49185309632967
33	C7	R1	7.01122725542325
34	C23	R1	7.4757334309664
34	C17	R1	7.16992500144231
34	C12	R1	7.25738784269265
34	C10	R1	7.22881869049588
34	C3	R1	7.56224242422107
34	C14	R1	7.5077946401987
34	C5	R1	7.17990909001493
34	C9	R1	7.27612440527424
34	C6	R1	7.21916852046216
34	C21	R1	7.52356195605701
34	C19	R1	7
34	C1	R1	7.3037807481771
34	C22	R1	7.4262647547021
34	C4	R1	6.96578428466209
34	C13	R1	7.21916852046216
34	C15	R1	7.40087943628218
34	C11	R1	7.4093909361377
34	C16	R1	7.20945336562895
34	C8	R1	7.11894107272351
34	C20	R1	7.44294349584873
34	C7	R1	7.4594316186373
35	C23	R1	7.44294349584873
35	C17	R1	7.67948009950545
35	C12	R1	7.06608919045777
35	C10	R1	7.05528243550119
35	C3	R1	7.21916852046216
35	C14	R1	7
35	C9	R1	6.94251450533924
35	C24	R1	7.34872815423108
35	C6	R1	6.97727992349992
35	C21	R1	7.40087943628218
35	C19	R1	7.05528243550119
35	C1	R1	7.49984588708321
35	C22	R1	7.14974711950468
35	C4	R1	7.01122725542325
35	C15	R1	6.97727992349992
35	C11	R1	7.4757334309664
35	C16	R1	7.09803208296053
35	C8	R1	7.07681559705083
35	C7	R1	7.23840473932508
36	C23	R1	7.36632221424582
36	C17	R1	6.95419631038687
36	C12	R1	7.5077946401987
36	C10	R1	6.94251450533924
36	C3	R1	7.62205181945638
36	C14	R1	7.18982455888002
36	C5	R1	7.23840473932508
36	C9	R1	7.4757334309664
36	C24	R1	7.02236781302845
36	C6	R1	7.05528243550119
36	C21	R1	7.49185309632967
36	C19	R1	7.13955135239879
36	C1	R1	7.16992500144231
36	C22	R1	7.53138146051631
36	C4	R1	7.28540221886225
36	C13	R1	7.14974711950468
36	C18	R1	6.90689059560852
36	C15	R1	7.27612440527424
36	C11	R1	7.19967234483636
36	C16	R1	7.10852445677817
36	C8	R1	7.17990909001493
36	C20	R1	7.4178525148859
36	C7	R1	7.36632221424582
37	C23	R1	7.37503943134692
37	C17	R1	7.5077946401987
37	C10	R1	7.23840473932508
37	C3	R1	7.20945336562895
37	C14	R1	7.2667865406949
37	C5	R1	7.13955135239879
37	C9	R1	7.59245703726808
37	C24	R1	7.40087943628218
37	C6	R1	7.23840473932508
37	C21	R1	7.70735913208088
37	C19	R1	7.19967234483636
37	C1	R1	7.2667865406949
37	C22	R1	7.25738784269265
37	C13	R1	7.32192809488736
37	C15	R1	7.18982455888002
37	C11	R1	7.28540221886225
37	C8	R1	7.54689445988764
37	C20	R1	7.17990909001493
37	C7	R1	7.45121111183233
38	C23	R1	7.17990909001493
38	C17	R1	7.23840473932508
38	C12	R1	7.40087943628218
38	C10	R1	7.10852445677817
38	C3	R1	7.56224242422107
38	C14	R1	7.02236781302845
38	C5	R1	7.3037807481771
38	C24	R1	7.13955135239879
38	C6	R1	7.23840473932508
38	C21	R1	7.18982455888002
38	C19	R1	7.13955135239879
38	C22	R1	7.48381577726426
38	C4	R1	7.33091687811462
38	C13	R1	7.22881869049588
38	C18	R1	7.23840473932508
38	C15	R1	7.29462074889163
38	C11	R1	6.8703647195834
38	C16	R1	7.12928301694497
38	C8	R1	7.25738784269265
38	C20	R1	7.33985000288462
38	C7	R1	7.20945336562895
39	C23	R1	7.24792751344359
39	C17	R1	7.14974711950468
39	C12	R1	7.15987133677839
39	C10	R1	7.34872815423108
39	C3	R1	6.94251450533924
39	C14	R1	7.65821148275179
39	C5	R1	7.45121111183233
39	C9	R1	7.28540221886225
39	C24	R1	7.39231742277876
39	C6	R1	7.21916852046216
39	C21	R1	7.21916852046216
39	C19	R1	7.16992500144231
39	C1	R1	7.53915881110803
39	C22	R1	6.89481776330794
39	C4	R1	7.09803208296053
39	C13	R1	7.33985000288462
39	C18	R1	6.96578428466209
39	C15	R1	7.38370429247405
39	C11	R1	7.04439411935845
39	C8	R1	7.20945336562895
39	C20	R1	7.24792751344359
39	C7	R1	7.5077946401987
40	C23	R1	7.36632221424582
40	C17	R1	7.2667865406949
40	C12	R1	7.24792751344359
40	C10	R1	7.4262647547021
40	C3	R1	7.29462074889163
40	C14	R1	7.52356195605701
40	C5	R1	7.33091687811462
40	C9	R1	7.43462822763672
40	C24	R1	7.16992500144231
40	C21	R1	7.76155123244448
40	C19	R1	7.12928301694497
40	C1	R1	7.13955135239879
40	C22	R1	7.49984588708321
40	C4	R1	7.35755200461808
40	C13	R1	7.28540221886225
40	C15	R1	7.56985560833095
40	C11	R1	7.12928301694497
40	C16	R1	7.16992500144231
40	C8	R1	7.38370429247405
40	C20	R1	7.16992500144231
40	C7	R1	7.48381577726426
41	C23	R1	7.4093909361377
41	C12	R1	7.10852445677817
41	C10	R1	7.48381577726426
41	C3	R1	7.05528243550119
41	C14	R1	7.39231742277876
41	C5	R1	7.28540221886225
41	C6	R1	7.32192809488736
41	C21	R1	7.37503943134692
41	C19	R1	7.31288295528436
41	C1	R1	7.36632221424582
41	C22	R1	7.13955135239879
41	C4	R1	7.33985000288462
41	C13	R1	7.25738784269265
41	C15	R1	7.63662462054365
41	C11	R1	7.37503943134692
41	C16	R1	7.15987133677839
41	C8	R1	7.22881869049588
41	C7	R1	7.21916852046216
42	C23	R1	7.35755200461808
42	C17	R1	7.38370429247405
42	C12	R1	7.32192809488736
42	C10	R1	7.49984588708321
42	C3	R1	7.12928301694497
42	C14	R1	7.05528243550119
42	C5	R1	7.33091687811462
42	C9	R1	7.16992500144231
42	C24	R1	7.12928301694497
42	C6	R1	7.66533591718518
42	C21	R1	7.33091687811462
42	C19	R1	7.49185309632967
42	C1	R1	7.27612440527424
42	C22	R1	7.32192809488736
42	C4	R1	7.28540221886225
42	C13	R1	7.3037807481771
42	C18	R1	7.56224242422107
42	C15	R1	7.4757334309664
42	C11	R1	7.09803208296053
42	C16	R1	7.08746284125034
42	C8	R1	7.49185309632967
42	C7	R1	7.2667865406949
43	C23	R1	7.4262647547021
43	C17	R1	6.83289001416474
43	C12	R1	7.53915881110803
43	C10	R1	7.4178525148859
43	C3	R1	7.49984588708321
43	C14	R1	7.14974711950468
43	C5	R1	7.5077946401987
43	C9	R1	7.07681559705083
43	C24	R1	7.33985000288462
43	C6	R1	7.15987133677839
43	C21	R1	7.45121111183233
43	C19	R1	7.32192809488736
43	C1	R1	7.01122725542325
43	C22	R1	6.96578428466209
43	C4	R1	7.4757334309664
43	C13	R1	7.45121111183233
43	C18	R1	7.03342300153745
43	C15	R1	7.33091687811462
43	C11	R1	7.20945336562895
43	C8	R1	7.33091687811462
43	C20	R1	6.82017896241519
43	C7	R1	7.4757334309664
44	C23	R1	7.39231742277876
44	C17	R1	7.25738784269265
44	C12	R1	7.23840473932508
44	C10	R1	7.70735913208088
44	C3	R1	7.24792751344359
44	C14	R1	7.32192809488736
44	C5	R1	7.38370429247405
44	C9	R1	7.38370429247405
44	C24	R1	7.32192809488736
44	C6	R1	7.08746284125034
44	C21	R1	7.39231742277876
44	C19	R1	7.29462074889163
44	C1	R1	7.39231742277876
44	C22	R1	7.22881869049588
44	C4	R1	7.27612440527424
44	C13	R1	7.03342300153745
44	C18	R1	7.20945336562895
44	C11	R1	6.90689059560852
44	C16	R1	7.14974711950468
44	C8	R1	7.467605550083
44	C7	R1	7.4262647547021
45	C23	R1	7.38370429247405
45	C17	R1	7.4757334309664
45	C12	R1	7.20945336562895
45	C10	R1	7.15987133677839
45	C3	R1	7.05528243550119
45	C14	R1	7.38370429247405
45	C5	R1	7.36632221424582
45	C9	R1	7.43462822763672
45	C24	R1	7.10852445677817
45	C6	R1	7.4093909361377
45	C21	R1	7.70735913208088
45	C19	R1	7.33985000288462
45	C1	R1	7.28540221886225
45	C22	R1	7.56985560833095
45	C4	R1	7.22881869049588
45	C13	R1	7.467605550083
45	C18	R1	7.19967234483636
45	C15	R1	7.5077946401987
45	C11	R1	7.3037807481771
45	C16	R1	7.4178525148859
45	C8	R1	7.21916852046216
45	C20	R1	7.33985000288462
45	C7	R1	7.28540221886225
46	C23	R1	7.22881869049588
46	C17	R1	7.33091687811462
46	C12	R1	7.48381577726426
46	C10	R1	7.65821148275179
46	C3	R1	7.16992500144231
46	C14	R1	7.2667865406949
46	C5	R1	7.3037807481771
46	C9	R1	7.17990909001493
46	C24	R1	7.44294349584873
46	C6	R1	7.19967234483636
46	C21	R1	7.55458885167764
46	C19	R1	7.15987133677839
46	C22	R1	7.10852445677817
46	C4	R1	7.34872815423108
46	C13	R1	7.4594316186373
46	C18	R1	7.49984588708321
46	C15	R1	7.31288295528436
46	C11	R1	7.44294349584873
46	C16	R1	7.36632221424582
46	C8	R1	7.2667865406949
46	C20	R1	6.94251450533924
46	C7	R1	7.49185309632967
47	C23	R1	7.28540221886225
47	C17	R1	7.16992500144231
47	C12	R1	7.4178525148859
47	C10	R1	6.96578428466209
47	C3	R1	7.33091687811462
47	C14	R1	6.96578428466209
47	C5	R1	7.16992500144231
47	C9	R1	7.4093909361377
47	C24	R1	7.52356195605701
47	C6	R1	7.31288295528436
47	C21	R1	7
47	C1	R1	7.04439411935845
47	C22	R1	7.56985560833095
47	C4	R1	6.90689059560852
47	C13	R1	7.5077946401987
47	C18	R1	6.97727992349992
47	C15	R1	7.16992500144231
47	C11	R1	7.08746284125034
47	C8	R1	6.7279204545632
47	C20	R1	7.06608919045777
47	C7	R1	7.18982455888002
48	C23	R1	7.35755200461808
48	C17	R1	7.5077946401987
48	C12	R1	7.18982455888002
48	C10	R1	7.27612440527424
48	C3	R1	7.48381577726426
48	C5	R1	7.23840473932508
48	C24	R1	7.34872815423108
48	C6	R1	7.25738784269265
48	C21	R1	7.14974711950468
48	C19	R1	7.33985000288462
48	C1	R1	7.16992500144231
48	C22	R1	7.53138146051631
48	C4	R1	7.49185309632967
48	C13	R1	7.2667865406949
48	C18	R1	7
48	C15	R1	7.27612440527424
48	C11	R1	6.85798099512757
48	C16	R1	7.18982455888002
48	C8	R1	7.06608919045777
48	C20	R1	7.02236781302845
48	C7	R1	7.51569983828404
49	C23	R1	7.34872815423108
49	C17	R1	7.51569983828404
49	C12	R1	6.8703647195834
49	C10	R1	7.11894107272351
49	C3	R1	7.10852445677817
49	C14	R1	7.12928301694497
49	C5	R1	7.22881869049588
49	C9	R1	7.23840473932508
49	C24	R1	6.84549005094437
49	C6	R1	7.05528243550119
49	C21	R1	6.84549005094437
49	C19	R1	7.09803208296053
49	C1	R1	7.17990909001493
49	C22	R1	7.45121111183233
49	C4	R1	7.02236781302845
49	C13	R1	7.11894107272351
49	C18	R1	7.15987133677839
49	C15	R1	7.08746284125034
49	C11	R1	7.53915881110803
49	C16	R1	7.18982455888002
49	C8	R1	7.19967234483636
49	C20	R1	7.03342300153745
49	C7	R1	7.24792751344359
50	C23	R1	7.28540221886225
50	C17	R1	7.03342300153745
50	C12	R1	7.28540221886225
50	C3	R1	7.59245703726808
50	C5	R1	7.32192809488736
50	C9	R1	7.58496250072116
50	C24	R1	7.4594316186373
50	C6	R1	7.37503943134692
50	C21	R1	7.21916852046216
50	C19	R1	7.32192809488736
50	C1	R1	7.31288295528436
50	C4	R1	7.4757334309664
50	C13	R1	7.18982455888002
50	C18	R1	7.17990909001493
50	C15	R1	7.09803208296053
50	C11	R1	7.22881869049588
50	C16	R1	6.94251450533924
50	C8	R1	7.18982455888002
50	C20	R1	7.10852445677817
50	C7	R1	7.3037807481771
51	C23	R1	7.37503943134692
51	C17	R1	7.21916852046216
51	C12	R1	7.58496250072116
51	C10	R1	7.28540221886225
51	C3	R1	7.13955135239879
51	C14	R1	7.36632221424582
51	C5	R1	6.75488750216347
51	C9	R1	7.4093909361377
51	C24	R1	7.36632221424582
51	C6	R1	7.15987133677839
51	C21	R1	7.37503943134692
51	C19	R1	7.04439411935845
51	C1	R1	7.31288295528436
51	C22	R1	7.43462822763672
51	C4	R1	7.36632221424582
51	C13	R1	7.02236781302845
51	C18	R1	7.13955135239879
51	C15	R1	7.18982455888002
51	C11	R1	7.03342300153745
51	C8	R1	7.29462074889163
51	C7	R1	7.02236781302845
52	C23	R1	7.19967234483636
52	C17	R1	7.14974711950468
52	C12	R1	6.94251450533924
52	C10	R1	7.29462074889163
52	C3	R1	7.37503943134692
52	C14	R1	7.17990909001493
52	C9	R1	7.49984588708321
52	C24	R1	7.14974711950468
52	C6	R1	7.61470984411521
52	C21	R1	7.36632221424582
52	C19	R1	7.3037807481771
52	C1	R1	7.08746284125034
52	C4	R1	7.15987133677839
52	C13	R1	6.96578428466209
52	C18	R1	7.01122725542325
52	C15	R1	7.25738784269265
52	C11	R1	7.24792751344359
52	C16	R1	7.2667865406949
52	C7	R1	7.32192809488736
53	C23	R1	7.07681559705083
53	C17	R1	7.25738784269265
53	C12	R1	7.21916852046216
53	C10	R1	7.58496250072116
53	C3	R1	7.53138146051631
53	C14	R1	7.33985000288462
53	C5	R1	6.84549005094437
53	C9	R1	7.467605550083
53	C24	R1	7.38370429247405
53	C6	R1	7.18982455888002
53	C21	R1	7.40087943628218
53	C19	R1	7.53138146051631
53	C1	R1	7.10852445677817
53	C22	R1	7.23840473932508
53	C4	R1	7.15987133677839
53	C13	R1	7.5077946401987
53	C15	R1	7.33985000288462
53	C11	R1	7.08746284125034
53	C16	R1	7.14974711950468
53	C8	R1	7.24792751344359
53	C20	R1	7.53138146051631
53	C7	R1	7.33091687811462
54	C17	R1	7.04439411935845
54	C12	R1	7.10852445677817
54	C10	R1	7.3037807481771
54	C3	R1	6.98868468677217
54	C14	R1	7.37503943134692
54	C5	R1	6.84549005094437
54	C9	R1	7.25738784269265
54	C24	R1	7.49185309632967
54	C6	R1	6.88264304936184
54	C21	R1	7.23840473932508
54	C1	R1	7.38370429247405
54	C22	R1	7.76155123244448
54	C4	R1	7.35755200461808
54	C13	R1	7.28540221886225
54	C18	R1	7.22881869049588
54	C15	R1	7.35755200461808
54	C11	R1	7.49185309632967
54	C16	R1	7.10852445677817
54	C8	R1	7.5077946401987
54	C7	R1	7.37503943134692
55	C17	R1	7.43462822763672
55	C12	R1	7.22881869049588
55	C10	R1	7.6724253419715
55	C3	R1	7.11894107272351
55	C14	R1	7.15987133677839
55	C5	R1	7.48381577726426
55	C9	R1	7.33091687811462
55	C24	R1	7.58496250072116
55	C6	R1	7.28540221886225
55	C21	R1	7.40087943628218
55	C19	R1	7.2667865406949
55	C1	R1	7.4178525148859
55	C22	R1	7.38370429247405
55	C4	R1	7.22881869049588
55	C13	R1	7.22881869049588
55	C18	R1	7.04439411935845
55	C15	R1	6.91886323727459
55	C16	R1	7.24792751344359
55	C8	R1	7.64385618977472
55	C7	R1	7.38370429247405
56	C23	R1	7.08746284125034
56	C17	R1	7.35755200461808
56	C10	R1	7.3037807481771
56	C3	R1	7.35755200461808
56	C14	R1	7.31288295528436
56	C5	R1	7.4262647547021
56	C9	R1	7.35755200461808
56	C24	R1	7.27612440527424
56	C6	R1	7.23840473932508
56	C21	R1	7.16992500144231
56	C19	R1	7.51569983828404
56	C1	R1	7.15987133677839
56	C22	R1	7.43462822763672
56	C4	R1	6.91886323727459
56	C18	R1	7.23840473932508
56	C15	R1	7.21916852046216
56	C11	R1	7.22881869049588
56	C16	R1	7.36632221424582
56	C20	R1	7.38370429247405
57	C23	R1	7.31288295528436
57	C12	R1	6.98868468677217
57	C10	R1	7.2667865406949
57	C3	R1	7.37503943134692
57	C14	R1	7.53915881110803
57	C5	R1	7.34872815423108
57	C9	R1	7.23840473932508
57	C24	R1	6.76818432477693
57	C6	R1	7.36632221424582
57	C21	R1	7.56224242422107
57	C19	R1	7.40087943628218
57	C1	R1	7.34872815423108
57	C22	R1	7.33985000288462
57	C4	R1	6.93073733756289
57	C18	R1	7.20945336562895
57	C15	R1	7.22881869049588
57	C11	R1	7.25738784269265
57	C8	R1	7.4093909361377
57	C7	R1	7.23840473932508
58	C23	R1	7.10852445677817
58	C17	R1	7.4178525148859
58	C12	R1	7.35755200461808
58	C10	R1	7.19967234483636
58	C3	R1	7.33091687811462
58	C14	R1	7.37503943134692
58	C9	R1	7.32192809488736
58	C24	R1	6.88264304936184
58	C6	R1	7.4178525148859
58	C19	R1	6.90689059560852
58	C1	R1	7.53138146051631
58	C4	R1	7.04439411935845
58	C15	R1	6.83289001416474
58	C11	R1	7.467605550083
58	C7	R1	7.32192809488736
59	C23	R1	7.53915881110803
59	C17	R1	7.36632221424582
59	C12	R1	7.51569983828404
59	C10	R1	7.15987133677839
59	C3	R1	7.01122725542325
59	C5	R1	7.20945336562895
59	C9	R1	7.10852445677817
59	C24	R1	7.24792751344359
59	C6	R1	7.54689445988764
59	C21	R1	7.25738784269265
59	C19	R1	7.10852445677817
59	C1	R1	7.43462822763672
59	C22	R1	7.44294349584873
59	C4	R1	7.56224242422107
59	C13	R1	7.21916852046216
59	C18	R1	7.10852445677817
59	C15	R1	7.39231742277876
59	C11	R1	7.10852445677817
59	C16	R1	7.24792751344359
59	C8	R1	7.37503943134692
59	C20	R1	7.35755200461808
59	C7	R1	7.4093909361377
60	C23	R1	7.49185309632967
60	C17	R1	7.37503943134692
60	C12	R1	7.11894107272351
60	C3	R1	7.24792751344359
60	C14	R1	7.19967234483636
60	C5	R1	7.40087943628218
60	C9	R1	7.21916852046216
60	C24	R1	7.15987133677839
60	C6	R1	7.17990909001493
60	C21	R1	7.11894107272351
60	C22	R1	7.08746284125034
60	C4	R1	7.43462822763672
60	C13	R1	7.12928301694497
60	C18	R1	7.04439411935845
60	C11	R1	7.40087943628218
60	C16	R1	6.95419631038687
60	C8	R1	7.65105169117893
60	C20	R1	7.32192809488736
60	C7	R1	7.60733031374961
61	C23	R1	7.17990909001493
61	C17	R1	7.10852445677817
61	C12	R1	7.28540221886225
61	C10	R1	7.37503943134692
61	C3	R1	7.24792751344359
61	C14	R1	7.4178525148859
61	C5	R1	7.45121111183233
61	C9	R1	7.13955135239879
61	C24	R1	7.34872815423108
61	C6	R1	7.33985000288462
61	C21	R1	7.54689445988764
61	C1	R1	7.32192809488736
61	C22	R1	7.62205181945638
61	C4	R1	7.38370429247405
61	C13	R1	7.15987133677839
61	C18	R1	7.08746284125034
61	C15	R1	7.18982455888002
61	C11	R1	7.36632221424582
61	C16	R1	6.93073733756289
61	C8	R1	7.32192809488736
61	C20	R1	7.32192809488736
61	C7	R1	7.27612440527424
62	C23	R1	7.19967234483636
62	C17	R1	7.19967234483636
62	C12	R1	7.12928301694497
62	C10	R1	7.29462074889163
62	C3	R1	7.21916852046216
62	C14	R1	7.01122725542325
62	C5	R1	7.27612440527424
62	C9	R1	7.45121111183233
62	C24	R1	7.43462822763672
62	C6	R1	7
62	C21	R1	7.28540221886225
62	C19	R1	7.467605550083
62	C1	R1	7.24792751344359
62	C22	R1	7.10852445677817
62	C4	R1	6.97727992349992
62	C13	R1	7.11894107272351
62	C18	R1	7.14974711950468
62	C15	R1	7.03342300153745
62	C11	R1	6.8073549220576
62	C16	R1	7.39231742277876
62	C20	R1	7.22881869049588
62	C7	R1	6.82017896241519
63	C23	R1	7.17990909001493
63	C17	R1	7.52356195605701
63	C12	R1	7.15987133677839
63	C3	R1	7.28540221886225
63	C14	R1	7.12928301694497
63	C5	R1	7.37503943134692
63	C9	R1	7.15987133677839
63	C24	R1	6.91886323727459
63	C6	R1	7.20945336562895
63	C21	R1	7.13955135239879
63	C19	R1	7.27612440527424
63	C1	R1	7.14974711950468
63	C22	R1	7.06608919045777
63	C4	R1	7.17990909001493
63	C13	R1	7.17990909001493
63	C15	R1	7.22881869049588
63	C11	R1	7.2667865406949
63	C16	R1	7.04439411935845
63	C20	R1	6.84549005094437
63	C7	R1	7.57742882803575
64	C17	R1	7.25738784269265
64	C12	R1	7.37503943134692
64	C10	R1	7.27612440527424
64	C5	R1	7.24792751344359
64	C9	R1	7.4262647547021
64	C24	R1	7.10852445677817
64	C6	R1	7.44294349584873
64	C21	R1	7.33985000288462
64	C19	R1	6.90689059560852
64	C22	R1	7.17990909001493
64	C4	R1	7.29462074889163
64	C13	R1	7.56985560833095
64	C18	R1	6.96578428466209
64	C15	R1	7.14974711950468
64	C11	R1	6.96578428466209
64	C16	R1	7.36632221424582
64	C20	R1	7.09803208296053
64	C7	R1	7.49984588708321
65	C23	R1	7.49185309632967
65	C17	R1	7.51569983828404
65	C12	R1	7.66533591718518
65	C10	R1	7.4594316186373
65	C3	R1	7.22881869049588
65	C14	R1	7.53915881110803
65	C5	R1	7.33091687811462
65	C24	R1	7.24792751344359
65	C21	R1	7.24792751344359
65	C19	R1	7.44294349584873
65	C1	R1	7.13955135239879
65	C22	R1	7.5077946401987
65	C4	R1	7.19967234483636
65	C13	R1	7.12928301694497
65	C18	R1	7.35755200461808
65	C11	R1	7.33091687811462
65	C16	R1	6.94251450533924
65	C20	R1	6.97727992349992
66	C23	R1	7.39231742277876
66	C17	R1	6.95419631038687
66	C12	R1	7.01122725542325
66	C10	R1	6.85798099512757
66	C3	R1	7.04439411935845
66	C14	R1	7.4757334309664
66	C5	R1	7.49984588708321
66	C9	R1	7.21916852046216
66	C24	R1	7.31288295528436
66	C6	R1	7.27612440527424
66	C21	R1	7.3037807481771
66	C19	R1	7.21916852046216
66	C1	R1	7.62935662007961
66	C22	R1	7.45121111183233
66	C4	R1	7.10852445677817
66	C18	R1	7.07681559705083
66	C15	R1	7.3037807481771
66	C11	R1	7.15987133677839
66	C16	R1	6.95419631038687
66	C8	R1	7.45121111183233
66	C20	R1	7.22881869049588
66	C7	R1	7.10852445677817
67	C23	R1	6.93073733756289
67	C17	R1	7.31288295528436
67	C12	R1	7.25738784269265
67	C14	R1	7.52356195605701
67	C5	R1	7.22881869049588
67	C9	R1	7.27612440527424
67	C24	R1	7.38370429247405
67	C6	R1	7.34872815423108
67	C21	R1	7.24792751344359
67	C19	R1	7.3037807481771
67	C1	R1	7.13955135239879
67	C22	R1	7.01122725542325
67	C4	R1	7.35755200461808
67	C13	R1	7.28540221886225
67	C18	R1	7.17990909001493
67	C15	R1	7.38370429247405
67	C11	R1	7.16992500144231
67	C16	R1	7.33985000288462
67	C8	R1	7.09803208296053
67	C20	R1	7.18982455888002
67	C7	R1	7.4594316186373
68	C23	R1	7.66533591718518
68	C12	R1	7.43462822763672
68	C10	R1	7.58496250072116
68	C3	R1	7.33091687811462
68	C14	R1	7.35755200461808
68	C5	R1	7.35755200461808
68	C9	R1	7.4093909361377
68	C24	R1	7.32192809488736
68	C6	R1	6.83289001416474
68	C21	R1	7.09803208296053
68	C19	R1	7.4178525148859
68	C1	R1	7.02236781302845
68	C22	R1	7.4757334309664
68	C4	R1	7.35755200461808
68	C13	R1	7.56985560833095
68	C18	R1	7.07681559705083
68	C15	R1	7.3037807481771
68	C11	R1	7.14974711950468
68	C16	R1	7.3037807481771
68	C8	R1	6.91886323727459
68	C20	R1	7.53138146051631
68	C7	R1	7.25738784269265
69	C23	R1	7.49984588708321
69	C17	R1	7.11894107272351
69	C12	R1	7.13955135239879
69	C10	R1	7.66533591718518
69	C3	R1	7.18982455888002
69	C14	R1	7.11894107272351
69	C5	R1	7.16992500144231
69	C9	R1	7.18982455888002
69	C24	R1	7.36632221424582
69	C6	R1	7.65821148275179
69	C21	R1	7.21916852046216
69	C19	R1	7.56224242422107
69	C1	R1	7.55458885167764
69	C22	R1	7.36632221424582
69	C4	R1	7.59991284218713
69	C13	R1	6.6724253419715
69	C18	R1	6.82017896241519
69	C11	R1	7.25738784269265
69	C16	R1	7.15987133677839
69	C8	R1	6.96578428466209
69	C20	R1	7.3037807481771
70	C23	R1	7.16992500144231
70	C12	R1	7.19967234483636
70	C10	R1	7.18982455888002
70	C3	R1	7.4093909361377
70	C5	R1	7.56985560833095
70	C9	R1	7.3037807481771
70	C24	R1	7.39231742277876
70	C6	R1	6.94251450533924
70	C21	R1	7.31288295528436
70	C19	R1	7.20945336562895
70	C1	R1	6.93073733756289
70	C4	R1	7.3037807481771
70	C13	R1	7.44294349584873
70	C18	R1	7.11894107272351
70	C15	R1	6.97727992349992
70	C11	R1	7.2667865406949
70	C16	R1	7.25738784269265
70	C8	R1	7.22881869049588
70	C7	R1	7.25738784269265
71	C23	R1	7.70735913208088
71	C17	R1	7.24792751344359
71	C12	R1	7.04439411935845
71	C10	R1	7.51569983828404
71	C3	R1	7.32192809488736
71	C14	R1	7.17990909001493
71	C9	R1	7.37503943134692
71	C24	R1	7.49185309632967
71	C6	R1	7.17990909001493
71	C21	R1	7.17990909001493
71	C1	R1	7.23840473932508
71	C22	R1	7.29462074889163
71	C4	R1	7.09803208296053
71	C18	R1	7.04439411935845
71	C15	R1	6.71424551766612
71	C11	R1	6.98868468677217
71	C20	R1	7.33985000288462
71	C7	R1	7.36632221424582
72	C23	R1	7.44294349584873
72	C17	R1	7.28540221886225
72	C12	R1	7.52356195605701
72	C10	R1	7.4262647547021
72	C3	R1	7.39231742277876
72	C14	R1	7.22881869049588
72	C5	R1	7.4594316186373
72	C9	R1	7.09803208296053
72	C24	R1	7.33985000288462
72	C6	R1	7.32192809488736
72	C21	R1	7.28540221886225
72	C19	R1	7.23840473932508
72	C1	R1	7.18982455888002
72	C22	R1	7.4093909361377
72	C4	R1	7.13955135239879
72	C13	R1	7.40087943628218
72	C18	R1	7.4262647547021
72	C15	R1	7.18982455888002
72	C11	R1	7.16992500144231
72	C16	R1	6.52356195605701
72	C8	R1	7.21916852046216
72	C20	R1	7.17990909001493
72	C7	R1	7.25738784269265
73	C23	R1	7.467605550083
73	C17	R1	7.60733031374961
73	C12	R1	7.49185309632967
73	C10	R1	7.17990909001493
73	C3	R1	7.33091687811462
73	C14	R1	7.18982455888002
73	C9	R1	7.49185309632967
73	C24	R1	7.31288295528436
73	C21	R1	7.33985000288462
73	C19	R1	7.17990909001493
73	C1	R1	7.20945336562895
73	C4	R1	7.35755200461808
73	C13	R1	7.23840473932508
73	C18	R1	6.98868468677217
73	C15	R1	7.07681559705083
73	C11	R1	6.94251450533924
73	C16	R1	7
73	C20	R1	7.33091687811462
73	C7	R1	7.65821148275179
74	C23	R1	7.70735913208088
74	C17	R1	7.56224242422107
74	C3	R1	7.34872815423108
74	C14	R1	7.43462822763672
74	C5	R1	7.19967234483636
74	C9	R1	7.25738784269265
74	C24	R1	7.19967234483636
74	C6	R1	7.19967234483636
74	C21	R1	7.36632221424582
74	C19	R1	7.25738784269265
74	C1	R1	7.13955135239879
74	C22	R1	7.4178525148859
74	C4	R1	7.40087943628218
74	C13	R1	7.40087943628218
74	C18	R1	7.10852445677817
74	C11	R1	6.98868468677217
74	C16	R1	7.4594316186373
74	C8	R1	7.23840473932508
74	C7	R1	7.06608919045777
75	C23	R1	7.38370429247405
75	C17	R1	7.16992500144231
75	C12	R1	7.32192809488736
75	C10	R1	7.23840473932508
75	C3	R1	7.33091687811462
75	C14	R1	7.35755200461808
75	C5	R1	7.34872815423108
75	C9	R1	7.12928301694497
75	C6	R1	7.14974711950468
75	C21	R1	7.36632221424582
75	C19	R1	7.09803208296053
75	C1	R1	7.51569983828404
75	C22	R1	7.4594316186373
75	C4	R1	7.07681559705083
75	C13	R1	7.3037807481771
75	C18	R1	7.32192809488736
75	C15	R1	7.54689445988764
75	C11	R1	7.22881869049588
75	C16	R1	7.33091687811462
75	C20	R1	7.31288295528436
75	C7	R1	7.38370429247405
76	C23	R1	7.44294349584873
76	C17	R1	7.13955135239879
76	C12	R1	6.96578428466209
76	C10	R1	7.31288295528436
76	C3	R1	7.3037807481771
76	C14	R1	7.17990909001493
76	C5	R1	7.71424551766612
76	C9	R1	7.37503943134692
76	C21	R1	7.05528243550119
76	C19	R1	7.51569983828404
76	C1	R1	7.29462074889163
76	C22	R1	7.6724253419715
76	C4	R1	7.8008998999203
76	C13	R1	7.05528243550119
76	C18	R1	7.54689445988764
76	C15	R1	6.94251450533924
76	C11	R1	7.22881869049588
76	C16	R1	7.15987133677839
76	C8	R1	7.33985000288462
76	C20	R1	7.19967234483636
76	C7	R1	7.56985560833095
77	C23	R1	7.31288295528436
77	C17	R1	7.33985000288462
77	C12	R1	7.31288295528436
77	C10	R1	7.5077946401987
77	C3	R1	7.44294349584873
77	C14	R1	7.23840473932508
77	C5	R1	7.24792751344359
77	C9	R1	7.48381577726426
77	C24	R1	7.15987133677839
77	C6	R1	7.39231742277876
77	C21	R1	7.57742882803575
77	C19	R1	7.49185309632967
77	C1	R1	7.54689445988764
77	C13	R1	7.11894107272351
77	C18	R1	7.03342300153745
77	C15	R1	7.07681559705083
77	C16	R1	7.02236781302845
77	C8	R1	7.56224242422107
77	C20	R1	7.35755200461808
77	C7	R1	7.28540221886225
78	C17	R1	7.34872815423108
78	C12	R1	7.21916852046216
78	C3	R1	7.24792751344359
78	C14	R1	7.09803208296053
78	C5	R1	7.12928301694497
78	C9	R1	7.12928301694497
78	C24	R1	7.07681559705083
78	C6	R1	7.28540221886225
78	C21	R1	7.56224242422107
78	C19	R1	7.4093909361377
78	C1	R1	7.69348695749933
78	C22	R1	7.4178525148859
78	C4	R1	7.2667865406949
78	C13	R1	7.22881869049588
78	C18	R1	6.90689059560852
78	C15	R1	7.467605550083
78	C8	R1	7.11894107272351
78	C7	R1	7.17990909001493
79	C23	R1	7.37503943134692
79	C17	R1	7.43462822763672
79	C12	R1	7.43462822763672
79	C10	R1	7.34872815423108
79	C14	R1	7.33091687811462
79	C9	R1	7.32192809488736
79	C24	R1	6.94251450533924
79	C6	R1	7.15987133677839
79	C21	R1	7.33985000288462
79	C19	R1	7.25738784269265
79	C1	R1	7.21916852046216
79	C4	R1	7.4093909361377
79	C13	R1	7.29462074889163
79	C18	R1	6.85798099512757
79	C15	R1	7.4178525148859
79	C11	R1	6.88264304936184
79	C16	R1	7.15987133677839
79	C8	R1	7.13955135239879
79	C20	R1	7.31288295528436
79	C7	R1	7.53138146051631
80	C23	R1	7.52356195605701
80	C17	R1	6.89481776330794
80	C12	R1	7.12928301694497
80	C10	R1	7.05528243550119
80	C3	R1	7.2667865406949
80	C14	R1	7.4093909361377
80	C5	R1	7.25738784269265
80	C24	R1	7.34872815423108
80	C6	R1	7.17990909001493
80	C21	R1	7.467605550083
80	C1	R1	7.31288295528436
80	C22	R1	7.11894107272351
80	C13	R1	7.21916852046216
80	C18	R1	7.29462074889163
80	C15	R1	7.4093909361377
80	C11	R1	7
80	C16	R1	7
80	C8	R1	7.16992500144231
80	C20	R1	7.17990909001493
80	C7	R1	6.79441586635011
81	C23	R1	7.40087943628218
81	C17	R1	7.16992500144231
81	C12	R1	7.57742882803575
81	C10	R1	7.6724253419715
81	C3	R1	7.05528243550119
81	C14	R1	7.09803208296053
81	C5	R1	7.20945336562895
81	C9	R1	7.36632221424582
81	C24	R1	7.4757334309664
81	C6	R1	7.24792751344359
81	C21	R1	7.14974711950468
81	C19	R1	7.13955135239879
81	C1	R1	7.01122725542325
81	C22	R1	7.31288295528436
81	C4	R1	7.60733031374961
81	C13	R1	7.28540221886225
81	C18	R1	7.05528243550119
81	C15	R1	7.37503943134692
81	C11	R1	6.95419631038687
81	C8	R1	7.40087943628218
81	C20	R1	7.12928301694497
81	C7	R1	7.04439411935845
82	C23	R1	7.33091687811462
82	C12	R1	7.44294349584873
82	C10	R1	7.02236781302845
82	C3	R1	6.91886323727459
82	C14	R1	7.54689445988764
82	C5	R1	7.36632221424582
82	C9	R1	7.53138146051631
82	C24	R1	7.25738784269265
82	C6	R1	7.23840473932508
82	C21	R1	7.27612440527424
82	C19	R1	7.05528243550119
82	C1	R1	7.25738784269265
82	C22	R1	7.51569983828404
82	C4	R1	7.35755200461808
82	C18	R1	7.08746284125034
82	C15	R1	7.39231742277876
82	C11	R1	7.07681559705083
82	C16	R1	6.95419631038687
82	C8	R1	7.44294349584873
82	C20	R1	7.37503943134692
82	C7	R1	7.27612440527424
83	C23	R1	7.40087943628218
83	C12	R1	7.59245703726808
83	C10	R1	7.18982455888002
83	C3	R1	7.08746284125034
83	C14	R1	7.2667865406949
83	C5	R1	7.49984588708321
83	C9	R1	7.11894107272351
83	C24	R1	7.29462074889163
83	C6	R1	7.36632221424582
83	C21	R1	7.32192809488736
83	C19	R1	7.44294349584873
83	C1	R1	7.43462822763672
83	C22	R1	7.43462822763672
83	C4	R1	7.467605550083
83	C13	R1	7.34872815423108
83	C18	R1	7.06608919045777
83	C11	R1	7.38370429247405
83	C16	R1	7.06608919045777
83	C8	R1	7.54689445988764
83	C20	R1	7.17990909001493
83	C7	R1	7.33091687811462
84	C23	R1	7.40087943628218
84	C17	R1	7.55458885167764
84	C12	R1	7.4594316186373
84	C10	R1	7.33985000288462
84	C3	R1	7.16992500144231
84	C14	R1	7.23840473932508
84	C5	R1	7.43462822763672
84	C9	R1	7.29462074889163
84	C6	R1	7.44294349584873
84	C19	R1	7.40087943628218
84	C1	R1	7.4757334309664
84	C22	R1	7.06608919045777
84	C4	R1	7.35755200461808
84	C13	R1	7.27612440527424
84	C18	R1	6.94251450533924
84	C15	R1	7.03342300153745
84	C16	R1	7.10852445677817
84	C20	R1	7.15987133677839
84	C7	R1	7.24792751344359
85	C23	R1	7.43462822763672
85	C17	R1	7.43462822763672
85	C12	R1	7.18982455888002
85	C10	R1	7.35755200461808
85	C3	R1	7.20945336562895
85	C14	R1	7.29462074889163
85	C5	R1	7.28540221886225
85	C9	R1	7.20945336562895
85	C24	R1	7.57742882803575
85	C6	R1	7.3037807481771
85	C21	R1	7.19967234483636
85	C19	R1	7.25738784269265
85	C1	R1	7.21916852046216
85	C22	R1	7.29462074889163
85	C4	R1	7.49984588708321
85	C13	R1	7.05528243550119
85	C15	R1	7.2667865406949
85	C11	R1	7.39231742277876
85	C16	R1	6.95419631038687
85	C8	R1	7.49185309632967
85	C20	R1	7.60733031374961
85	C7	R1	7.39231742277876
86	C17	R1	7.08746284125034
86	C12	R1	7.14974711950468
86	C10	R1	7.4757334309664
86	C3	R1	7.3037807481771
86	C14	R1	7.05528243550119
86	C5	R1	7.11894107272351
86	C9	R1	7.59245703726808
86	C24	R1	7.21916852046216
86	C6	R1	7.4757334309664
86	C21	R1	6.90689059560852
86	C1	R1	7.05528243550119
86	C22	R1	7.3037807481771
86	C4	R1	7.4093909361377
86	C13	R1	7.36632221424582
86	C18	R1	7.2667865406949
86	C15	R1	7.14974711950468
86	C11	R1	7.25738784269265
86	C16	R1	7.05528243550119
86	C8	R1	7.38370429247405
86	C20	R1	7.25738784269265
86	C7	R1	7.2667865406949
87	C23	R1	7.18982455888002
87	C17	R1	7.2667865406949
87	C12	R1	7.3037807481771
87	C10	R1	7.22881869049588
87	C3	R1	7.39231742277876
87	C14	R1	7.34872815423108
87	C5	R1	7.70735913208088
87	C9	R1	7.13955135239879
87	C24	R1	7.17990909001493
87	C6	R1	7.2667865406949
87	C21	R1	7.38370429247405
87	C19	R1	7.23840473932508
87	C1	R1	7.20945336562895
87	C22	R1	7.2667865406949
87	C4	R1	7.22881869049588
87	C13	R1	7.33091687811462
87	C18	R1	7.27612440527424
87	C11	R1	7.2667865406949
87	C16	R1	6.89481776330794
87	C20	R1	7.35755200461808
87	C7	R1	7.25738784269265
88	C23	R1	7.24792751344359
88	C17	R1	7.17990909001493
88	C12	R1	7.09803208296053
88	C3	R1	7.40087943628218
88	C14	R1	7.34872815423108
88	C5	R1	7.48381577726426
88	C9	R1	7.24792751344359
88	C24	R1	7.25738784269265
88	C6	R1	7.69348695749933
88	C21	R1	7.4178525148859
88	C19	R1	7.34872815423108
88	C1	R1	7.16992500144231
88	C22	R1	7.36632221424582
88	C4	R1	6.93073733756289
88	C18	R1	7.18982455888002
88	C15	R1	7.22881869049588
88	C11	R1	7.09803208296053
88	C16	R1	7.07681559705083
88	C7	R1	7.18982455888002
89	C23	R1	7.20945336562895
89	C10	R1	7.4178525148859
89	C3	R1	7.36632221424582
89	C14	R1	7.20945336562895
89	C9	R1	7.38370429247405
89	C24	R1	7.15987133677839
89	C6	R1	7.14974711950468
89	C21	R1	7.01122725542325
89	C19	R1	7.17990909001493
89	C1	R1	7.04439411935845
89	C22	R1	7.44294349584873
89	C4	R1	7.467605550083
89	C13	R1	7.33985000288462
89	C18	R1	7.03342300153745
89	C15	R1	7.24792751344359
89	C11	R1	7.13955135239879
89	C16	R1	6.97727992349992
89	C8	R1	7.38370429247405
89	C20	R1	7.43462822763672
89	C7	R1	7.23840473932508
90	C23	R1	7.52356195605701
90	C17	R1	7.29462074889163
90	C12	R1	7.03342300153745
90	C10	R1	7.31288295528436
90	C3	R1	7.14974711950468
90	C14	R1	7.40087943628218
90	C5	R1	7.14974711950468
90	C9	R1	7.33985000288462
90	C24	R1	6.94251450533924
90	C21	R1	7.53138146051631
90	C19	R1	7.28540221886225
90	C22	R1	7.19967234483636
90	C4	R1	7.34872815423108
90	C13	R1	7.4093909361377
90	C18	R1	7.467605550083
90	C15	R1	7.2667865406949
90	C11	R1	7.21916852046216
90	C16	R1	7.6724253419715
90	C8	R1	7.37503943134692
90	C20	R1	7.4757334309664
90	C7	R1	7.29462074889163
91	C23	R1	7.14974711950468
91	C17	R1	7.43462822763672
91	C12	R1	7.09803208296053
91	C10	R1	7.22881869049588
91	C3	R1	7.27612440527424
91	C14	R1	7.4093909361377
91	C5	R1	6.96578428466209
91	C9	R1	7.4093909361377
91	C24	R1	7.4594316186373
91	C6	R1	7.57742882803575
91	C21	R1	7.38370429247405
91	C19	R1	7.4178525148859
91	C1	R1	7.49185309632967
91	C22	R1	7.16992500144231
91	C13	R1	7.49984588708321
91	C18	R1	7.09803208296053
91	C15	R1	7.34872815423108
91	C11	R1	6.76818432477693
91	C16	R1	7.2667865406949
91	C8	R1	7.20945336562895
91	C7	R1	7.22881869049588
92	C23	R1	7.29462074889163
92	C17	R1	7.34872815423108
92	C12	R1	7.28540221886225
92	C10	R1	7.2667865406949
92	C3	R1	6.95419631038687
92	C5	R1	7.10852445677817
92	C9	R1	7.40087943628218
92	C24	R1	7.38370429247405
92	C21	R1	7.17990909001493
92	C1	R1	7.06608919045777
92	C22	R1	7.48381577726426
92	C4	R1	7.22881869049588
92	C13	R1	7.15987133677839
92	C18	R1	6.89481776330794
92	C16	R1	6.85798099512757
92	C8	R1	7.09803208296053
92	C20	R1	7.28540221886225
92	C7	R1	7.04439411935845
93	C23	R1	7.28540221886225
93	C17	R1	7.37503943134692
93	C12	R1	6.93073733756289
93	C10	R1	7.17990909001493
93	C14	R1	7.33985000288462
93	C5	R1	7.57742882803575
93	C9	R1	7.38370429247405
93	C24	R1	7.19967234483636
93	C6	R1	7.467605550083
93	C21	R1	7
93	C19	R1	7.49984588708321
93	C1	R1	7.27612440527424
93	C22	R1	7.40087943628218
93	C4	R1	7.18982455888002
93	C13	R1	7.36632221424582
93	C18	R1	7.18982455888002
93	C15	R1	7.09803208296053
93	C11	R1	6.97727992349992
93	C16	R1	6.96578428466209
93	C7	R1	7.28540221886225
94	C23	R1	7.24792751344359
94	C17	R1	7.07681559705083
94	C12	R1	7.11894107272351
94	C10	R1	7.53138146051631
94	C14	R1	7.16992500144231
94	C5	R1	7.31288295528436
94	C9	R1	6.95419631038687
94	C24	R1	7.21916852046216
94	C6	R1	7.06608919045777
94	C21	R1	7.3037807481771
94	C19	R1	7.10852445677817
94	C1	R1	7.4262647547021
94	C22	R1	7.48381577726426
94	C4	R1	6.83289001416474
94	C13	R1	7.40087943628218
94	C18	R1	7.22881869049588
94	C15	R1	6.62935662007961
94	C11	R1	7.28540221886225
94	C16	R1	7.27612440527424
94	C8	R1	7.23840473932508
94	C20	R1	7.32192809488736
94	C7	R1	7.33091687811462
95	C23	R1	7.17990909001493
95	C17	R1	7.53915881110803
95	C12	R1	7.23840473932508
95	C10	R1	7.35755200461808
95	C3	R1	7.53915881110803
95	C14	R1	7.22881869049588
95	C5	R1	7.16992500144231
95	C9	R1	6.70043971814109
95	C24	R1	6.8703647195834
95	C6	R1	7.45121111183233
95	C21	R1	7.10852445677817
95	C19	R1	7.33091687811462
95	C1	R1	7.39231742277876
95	C22	R1	7.64385618977472
95	C4	R1	7.24792751344359
95	C13	R1	7.5077946401987
95	C15	R1	7.31288295528436
95	C16	R1	7.53915881110803
95	C8	R1	7.05528243550119
95	C20	R1	7.13955135239879
95	C7	R1	7.4594316186373
96	C23	R1	7.18982455888002
96	C17	R1	7.32192809488736
96	C12	R1	7.35755200461808
96	C10	R1	7.10852445677817
96	C3	R1	7.34872815423108
96	C14	R1	7.27612440527424
96	C9	R1	7.32192809488736
96	C24	R1	7.38370429247405
96	C6	R1	6.88264304936184
96	C21	R1	7.02236781302845
96	C19	R1	7.2667865406949
96	C1	R1	7.27612440527424
96	C22	R1	6.98868468677217
96	C4	R1	7.21916852046216
96	C13	R1	7.27612440527424
96	C18	R1	7.18982455888002
96	C11	R1	7.4178525148859
96	C16	R1	7.49185309632967
96	C8	R1	7.33985000288462
96	C20	R1	7.13955135239879
96	C7	R1	7.02236781302845
97	C23	R1	7.24792751344359
97	C17	R1	7.34872815423108
97	C10	R1	7.4594316186373
97	C3	R1	7.58496250072116
97	C14	R1	7.59245703726808
97	C5	R1	7.4093909361377
97	C9	R1	7.20945336562895
97	C24	R1	7.11894107272351
97	C6	R1	7.15987133677839
97	C21	R1	7.49185309632967
97	C19	R1	7.39231742277876
97	C1	R1	7.53138146051631
97	C22	R1	7.25738784269265
97	C4	R1	7.4757334309664
97	C13	R1	7.25738784269265
97	C18	R1	7.43462822763672
97	C15	R1	6.90689059560852
97	C11	R1	7.04439411935845
97	C8	R1	7.33091687811462
97	C20	R1	7.4093909361377
97	C7	R1	7.3037807481771
98	C23	R1	7.56224242422107
98	C17	R1	7.34872815423108
98	C12	R1	7.06608919045777
98	C10	R1	7.29462074889163
98	C3	R1	7.35755200461808
98	C14	R1	7.53138146051631
[truncated: 14,579 more rows]
