# Supplementary material for: Stochastic modelling of single-cell gene expression adaptation reveals non-genomic contribution to evolution of tumor subclones
Source: bioRxiv. 2024 Apr 20:2024.04.17.588869. Preprint. [Version 1] doi: 10.1101/2024.04.17.588869 (PMC11071284; doi:10.1101/2024.04.17.588869)
Supplement: Supplement 2 [file media-2.zip › Supplementary Files/Simulated Data/Adaptive_Simulation/tr_1.1_sq_.15_r_200_a_8.csv]

gene	species	replicate	exprval
1	C23	R1	7.04439411935845
1	C17	R1	7.45121111183233
1	C12	R1	7.33091687811462
1	C10	R1	7.4262647547021
1	C3	R1	7.38370429247405
1	C14	R1	6.95419631038687
1	C5	R1	7.16992500144231
1	C9	R1	7.20945336562895
1	C24	R1	7.467605550083
1	C6	R1	7.08746284125034
1	C21	R1	7.4178525148859
1	C19	R1	7.3037807481771
1	C1	R1	7.37503943134692
1	C22	R1	7.17990909001493
1	C4	R1	6.97727992349992
1	C13	R1	7.43462822763672
1	C18	R1	7
1	C15	R1	7.40087943628218
1	C11	R1	6.94251450533924
1	C16	R1	7.4262647547021
1	C8	R1	7.49185309632967
1	C20	R1	7.37503943134692
1	C7	R1	7.28540221886225
2	C23	R1	7.40087943628218
2	C17	R1	7.39231742277876
2	C12	R1	7.4178525148859
2	C10	R1	7.22881869049588
2	C3	R1	7.36632221424582
2	C14	R1	7.31288295528436
2	C24	R1	7.31288295528436
2	C6	R1	7.43462822763672
2	C21	R1	7.467605550083
2	C19	R1	7.43462822763672
2	C1	R1	7.56224242422107
2	C4	R1	7.33091687811462
2	C13	R1	7.49984588708321
2	C18	R1	7.21916852046216
2	C15	R1	7.08746284125034
2	C16	R1	7.15987133677839
2	C8	R1	7.53138146051631
2	C7	R1	7.3037807481771
3	C17	R1	7.5077946401987
3	C12	R1	7.35755200461808
3	C10	R1	7.23840473932508
3	C3	R1	7.39231742277876
3	C14	R1	7.14974711950468
3	C5	R1	7.45121111183233
3	C9	R1	7.07681559705083
3	C24	R1	7.4093909361377
3	C6	R1	7.27612440527424
3	C21	R1	7.19967234483636
3	C19	R1	7.4594316186373
3	C1	R1	7.39231742277876
3	C22	R1	7.12928301694497
3	C4	R1	7.05528243550119
3	C18	R1	6.94251450533924
3	C15	R1	7.4594316186373
3	C11	R1	7.02236781302845
3	C16	R1	7.4178525148859
3	C8	R1	7.28540221886225
3	C20	R1	6.90689059560852
3	C7	R1	7.31288295528436
4	C23	R1	7.14974711950468
4	C17	R1	7.4178525148859
4	C12	R1	7.39231742277876
4	C3	R1	7.05528243550119
4	C14	R1	7.49984588708321
4	C5	R1	7.78135971352466
4	C9	R1	7.22881869049588
4	C24	R1	7.33091687811462
4	C6	R1	7.4262647547021
4	C21	R1	7.17990909001493
4	C19	R1	7.33091687811462
4	C22	R1	7.05528243550119
4	C13	R1	7.40087943628218
4	C18	R1	7.05528243550119
4	C15	R1	7.14974711950468
4	C11	R1	7.10852445677817
4	C16	R1	7.05528243550119
4	C8	R1	7.27612440527424
4	C20	R1	7.35755200461808
4	C7	R1	7.27612440527424
5	C23	R1	7.53138146051631
5	C17	R1	6.98868468677217
5	C12	R1	7.33091687811462
5	C3	R1	7.20945336562895
5	C5	R1	7.43462822763672
5	C9	R1	7.40087943628218
5	C24	R1	7.44294349584873
5	C6	R1	6.94251450533924
5	C21	R1	7.37503943134692
5	C19	R1	7.4178525148859
5	C1	R1	7.28540221886225
5	C22	R1	7.45121111183233
5	C4	R1	7.03342300153745
5	C13	R1	7.38370429247405
5	C18	R1	7.31288295528436
5	C11	R1	7.06608919045777
5	C16	R1	7.20945336562895
5	C8	R1	7.33985000288462
5	C20	R1	7.60733031374961
5	C7	R1	7.18982455888002
6	C23	R1	7.23840473932508
6	C12	R1	7.27612440527424
6	C10	R1	7.31288295528436
6	C3	R1	7.35755200461808
6	C14	R1	6.96578428466209
6	C5	R1	7.16992500144231
6	C9	R1	7.53915881110803
6	C24	R1	7.24792751344359
6	C6	R1	7.51569983828404
6	C21	R1	7.37503943134692
6	C19	R1	7.43462822763672
6	C1	R1	7.37503943134692
6	C22	R1	7.24792751344359
6	C4	R1	7.07681559705083
6	C13	R1	7.24792751344359
6	C18	R1	7.01122725542325
6	C15	R1	7.15987133677839
6	C11	R1	7.467605550083
6	C16	R1	7.18982455888002
6	C8	R1	7.12928301694497
6	C20	R1	7.43462822763672
7	C23	R1	7.3037807481771
7	C17	R1	7.65105169117893
7	C12	R1	7.4178525148859
7	C10	R1	7.07681559705083
7	C3	R1	7.4757334309664
7	C14	R1	7.61470984411521
7	C5	R1	7.45121111183233
7	C9	R1	7.58496250072116
7	C24	R1	7.49185309632967
7	C6	R1	7.15987133677839
7	C21	R1	7.5077946401987
7	C19	R1	7.06608919045777
7	C1	R1	7.53138146051631
7	C22	R1	7.31288295528436
7	C4	R1	7.3037807481771
7	C13	R1	7.18982455888002
7	C18	R1	7.19967234483636
7	C15	R1	7.22881869049588
7	C11	R1	7.33091687811462
7	C16	R1	7.21916852046216
7	C8	R1	7.3037807481771
7	C20	R1	7.14974711950468
7	C7	R1	7
8	C23	R1	7.3037807481771
8	C17	R1	7.14974711950468
8	C10	R1	7.16992500144231
8	C3	R1	7.27612440527424
8	C14	R1	7.4757334309664
8	C5	R1	7.34872815423108
8	C9	R1	7.22881869049588
8	C24	R1	7.37503943134692
8	C6	R1	7.02236781302845
8	C19	R1	7.4093909361377
8	C22	R1	7.28540221886225
8	C4	R1	7.08746284125034
8	C13	R1	7.4178525148859
8	C18	R1	7.33985000288462
8	C15	R1	6.96578428466209
8	C11	R1	7.16992500144231
8	C16	R1	7.27612440527424
8	C8	R1	6.94251450533924
8	C20	R1	7.37503943134692
8	C7	R1	7.25738784269265
9	C23	R1	7.10852445677817
9	C17	R1	7.4594316186373
9	C10	R1	7.4093909361377
9	C3	R1	7.3037807481771
9	C14	R1	7.33091687811462
9	C5	R1	7.2667865406949
9	C9	R1	7.51569983828404
9	C24	R1	7.45121111183233
9	C6	R1	7.17990909001493
9	C19	R1	7.25738784269265
9	C1	R1	7.4757334309664
9	C22	R1	7.4093909361377
9	C4	R1	7.19967234483636
9	C13	R1	7.20945336562895
9	C18	R1	7.29462074889163
9	C15	R1	7.09803208296053
9	C11	R1	7.12928301694497
9	C16	R1	7.19967234483636
9	C8	R1	7.27612440527424
9	C20	R1	7.4594316186373
9	C7	R1	7.37503943134692
10	C23	R1	7.63662462054365
10	C17	R1	7.2667865406949
10	C12	R1	7.31288295528436
10	C10	R1	7.3037807481771
10	C3	R1	7.12928301694497
10	C14	R1	7.4262647547021
10	C5	R1	7.19967234483636
10	C9	R1	7.34872815423108
10	C24	R1	7.33985000288462
10	C6	R1	7.43462822763672
10	C19	R1	7.11894107272351
10	C22	R1	7.2667865406949
10	C4	R1	7.34872815423108
10	C13	R1	7.32192809488736
10	C18	R1	7.11894107272351
10	C15	R1	7.07681559705083
10	C11	R1	7.14974711950468
10	C16	R1	7.09803208296053
10	C8	R1	7.3037807481771
10	C20	R1	7.03342300153745
10	C7	R1	7.19967234483636
11	C23	R1	7.49185309632967
11	C17	R1	7.49984588708321
11	C12	R1	7.40087943628218
11	C10	R1	7.43462822763672
11	C3	R1	7.29462074889163
11	C5	R1	7.56224242422107
11	C9	R1	7.4262647547021
11	C24	R1	7.28540221886225
11	C6	R1	7.35755200461808
11	C21	R1	7.53915881110803
11	C19	R1	7.14974711950468
11	C1	R1	7.33091687811462
11	C22	R1	7.53138146051631
11	C4	R1	7.35755200461808
11	C18	R1	7.24792751344359
11	C15	R1	7.01122725542325
11	C11	R1	6.7279204545632
11	C16	R1	7.32192809488736
11	C8	R1	7.37503943134692
11	C20	R1	7.45121111183233
11	C7	R1	7.03342300153745
12	C23	R1	7.18982455888002
12	C17	R1	7.62205181945638
12	C12	R1	7.28540221886225
12	C10	R1	7.18982455888002
12	C3	R1	7.40087943628218
12	C14	R1	7.20945336562895
12	C5	R1	7.33985000288462
12	C9	R1	7.27612440527424
12	C24	R1	7.2667865406949
12	C6	R1	7.33091687811462
12	C21	R1	7.33091687811462
12	C19	R1	7.29462074889163
12	C1	R1	7.23840473932508
12	C22	R1	7.37503943134692
12	C4	R1	7.15987133677839
12	C13	R1	7.23840473932508
12	C18	R1	7.44294349584873
12	C15	R1	7.06608919045777
12	C11	R1	7.35755200461808
12	C16	R1	7.02236781302845
12	C8	R1	7.10852445677817
12	C20	R1	7.10852445677817
12	C7	R1	7.16992500144231
13	C23	R1	7.04439411935845
13	C12	R1	7.28540221886225
13	C10	R1	7.25738784269265
13	C3	R1	7.43462822763672
13	C14	R1	7.36632221424582
13	C5	R1	7.21916852046216
13	C24	R1	7.12928301694497
13	C6	R1	7.28540221886225
13	C21	R1	7.37503943134692
13	C19	R1	7.35755200461808
13	C1	R1	7.38370429247405
13	C22	R1	7.31288295528436
13	C4	R1	7.13955135239879
13	C13	R1	7.48381577726426
13	C18	R1	7.11894107272351
13	C15	R1	6.82017896241519
13	C11	R1	7.10852445677817
13	C16	R1	7.13955135239879
13	C8	R1	7.11894107272351
13	C7	R1	7.17990909001493
14	C23	R1	7.27612440527424
14	C17	R1	7.39231742277876
14	C12	R1	7.36632221424582
14	C10	R1	7.15987133677839
14	C3	R1	7.62205181945638
14	C14	R1	7.4262647547021
14	C5	R1	6.94251450533924
14	C9	R1	7.44294349584873
14	C24	R1	7.27612440527424
14	C6	R1	7.17990909001493
14	C21	R1	7.09803208296053
14	C19	R1	7.34872815423108
14	C1	R1	7.3037807481771
14	C22	R1	7.51569983828404
14	C4	R1	7.19967234483636
14	C13	R1	7.53138146051631
14	C18	R1	7.12928301694497
14	C15	R1	7.33985000288462
14	C11	R1	7.14974711950468
14	C16	R1	6.84549005094437
14	C8	R1	7.38370429247405
14	C20	R1	7.4093909361377
14	C7	R1	7.4262647547021
15	C23	R1	7.04439411935845
15	C17	R1	7.33091687811462
15	C12	R1	7.33091687811462
15	C10	R1	7.24792751344359
15	C3	R1	7.53915881110803
15	C14	R1	7.17990909001493
15	C5	R1	7.10852445677817
15	C24	R1	7.18982455888002
15	C6	R1	7.5077946401987
15	C21	R1	7.48381577726426
15	C19	R1	7.22881869049588
15	C1	R1	7.43462822763672
15	C22	R1	7.11894107272351
15	C4	R1	7.3037807481771
15	C13	R1	7.59245703726808
15	C18	R1	7.17990909001493
15	C11	R1	7.16992500144231
15	C16	R1	7.07681559705083
15	C20	R1	7.17990909001493
15	C7	R1	7.32192809488736
16	C17	R1	7.04439411935845
16	C12	R1	7.34872815423108
16	C10	R1	7.4757334309664
16	C3	R1	7.45121111183233
16	C14	R1	7.02236781302845
16	C5	R1	7.17990909001493
16	C9	R1	7.54689445988764
16	C24	R1	7.24792751344359
16	C6	R1	7.08746284125034
16	C21	R1	6.96578428466209
16	C1	R1	7.06608919045777
16	C13	R1	7.20945336562895
16	C18	R1	7.07681559705083
16	C15	R1	7.5077946401987
16	C11	R1	7.16992500144231
16	C8	R1	7.29462074889163
16	C20	R1	7.08746284125034
16	C7	R1	7.22881869049588
17	C23	R1	7.21916852046216
17	C17	R1	7.4178525148859
17	C3	R1	7.62205181945638
17	C14	R1	7.31288295528436
17	C5	R1	7.10852445677817
17	C9	R1	7.4757334309664
17	C24	R1	7.43462822763672
17	C6	R1	7.04439411935845
17	C21	R1	7.33091687811462
17	C19	R1	7.3037807481771
17	C1	R1	7.21916852046216
17	C22	R1	7.01122725542325
17	C4	R1	7.4093909361377
17	C18	R1	6.71424551766612
17	C15	R1	7.07681559705083
17	C11	R1	6.79441586635011
17	C16	R1	7.2667865406949
17	C8	R1	7.39231742277876
17	C20	R1	7.12928301694497
17	C7	R1	7.39231742277876
18	C23	R1	7.34872815423108
18	C17	R1	7.17990909001493
18	C12	R1	7.40087943628218
18	C10	R1	7.28540221886225
18	C3	R1	7.29462074889163
18	C14	R1	6.89481776330794
18	C5	R1	7.40087943628218
18	C9	R1	7.33091687811462
18	C24	R1	7.35755200461808
18	C21	R1	7.49984588708321
18	C19	R1	7.60733031374961
18	C22	R1	7.53138146051631
18	C4	R1	7.33091687811462
18	C13	R1	7.4262647547021
18	C18	R1	7.13955135239879
18	C15	R1	7.15987133677839
18	C11	R1	7.3037807481771
18	C16	R1	7.15987133677839
18	C8	R1	7.19967234483636
18	C7	R1	7.4262647547021
19	C23	R1	7.4594316186373
19	C12	R1	6.84549005094437
19	C10	R1	7.39231742277876
19	C3	R1	7.17990909001493
19	C14	R1	7.57742882803575
19	C5	R1	7.22881869049588
19	C9	R1	7.3037807481771
19	C24	R1	7.08746284125034
19	C6	R1	7.07681559705083
19	C21	R1	7.17990909001493
19	C19	R1	7.32192809488736
19	C1	R1	7.13955135239879
19	C22	R1	7.34872815423108
19	C4	R1	7.13955135239879
19	C13	R1	7.49984588708321
19	C18	R1	6.78135971352466
19	C15	R1	7.55458885167764
19	C11	R1	6.93073733756289
19	C16	R1	7.06608919045777
19	C8	R1	7.27612440527424
19	C20	R1	7.19967234483636
19	C7	R1	7.3037807481771
20	C23	R1	7.51569983828404
20	C12	R1	7.18982455888002
20	C10	R1	7.39231742277876
20	C3	R1	7.16992500144231
20	C14	R1	7.62935662007961
20	C5	R1	7.37503943134692
20	C9	R1	7.08746284125034
20	C24	R1	7.13955135239879
20	C21	R1	7.06608919045777
20	C19	R1	7.21916852046216
20	C1	R1	7.18982455888002
20	C4	R1	7.20945336562895
20	C13	R1	7.45121111183233
20	C18	R1	6.8073549220576
20	C15	R1	7
20	C11	R1	7.14974711950468
20	C16	R1	7.21916852046216
20	C8	R1	7.27612440527424
20	C20	R1	7.4262647547021
20	C7	R1	7.17990909001493
21	C23	R1	7.28540221886225
21	C17	R1	7.31288295528436
21	C12	R1	7.4178525148859
21	C3	R1	7.38370429247405
21	C14	R1	7.22881869049588
21	C5	R1	7.38370429247405
21	C9	R1	7.24792751344359
21	C24	R1	7.39231742277876
21	C6	R1	7.36632221424582
21	C21	R1	6.93073733756289
21	C19	R1	7.4262647547021
21	C22	R1	7.12928301694497
21	C4	R1	7.33091687811462
21	C13	R1	7.05528243550119
21	C18	R1	7.18982455888002
21	C15	R1	7.32192809488736
21	C11	R1	7.13955135239879
21	C8	R1	7.09803208296053
21	C20	R1	7.34872815423108
22	C23	R1	7.04439411935845
22	C12	R1	7.01122725542325
22	C10	R1	7.32192809488736
22	C3	R1	7.4594316186373
22	C14	R1	7.45121111183233
22	C5	R1	7.27612440527424
22	C9	R1	7.36632221424582
22	C24	R1	7.27612440527424
22	C6	R1	7.4262647547021
22	C21	R1	7.11894107272351
22	C19	R1	7.35755200461808
22	C1	R1	7.59245703726808
22	C22	R1	7.62205181945638
22	C4	R1	7.44294349584873
22	C13	R1	7.11894107272351
22	C18	R1	7.20945336562895
22	C15	R1	7.21916852046216
22	C11	R1	7.29462074889163
22	C16	R1	7.15987133677839
22	C8	R1	7.40087943628218
22	C20	R1	7.27612440527424
22	C7	R1	7.05528243550119
23	C23	R1	7.25738784269265
23	C17	R1	7.4262647547021
23	C12	R1	7.25738784269265
23	C10	R1	7.12928301694497
23	C14	R1	7.33091687811462
23	C5	R1	7.17990909001493
23	C9	R1	7.39231742277876
23	C24	R1	7.39231742277876
23	C6	R1	7.03342300153745
23	C19	R1	7.33985000288462
23	C1	R1	7.2667865406949
23	C22	R1	7.03342300153745
23	C4	R1	7.38370429247405
23	C13	R1	7.17990909001493
23	C18	R1	7.08746284125034
23	C15	R1	7.2667865406949
23	C11	R1	7.17990909001493
23	C16	R1	7.21916852046216
23	C8	R1	7.18982455888002
23	C20	R1	6.97727992349992
23	C7	R1	7.03342300153745
24	C23	R1	7.36632221424582
24	C17	R1	7.37503943134692
24	C12	R1	7.20945336562895
24	C10	R1	6.98868468677217
24	C3	R1	7.40087943628218
24	C14	R1	7.4262647547021
24	C5	R1	7.13955135239879
24	C9	R1	7.28540221886225
24	C24	R1	7.51569983828404
24	C6	R1	7.4594316186373
24	C21	R1	7.31288295528436
24	C19	R1	7.4262647547021
24	C1	R1	7.24792751344359
24	C22	R1	7.12928301694497
24	C13	R1	7.24792751344359
24	C15	R1	7.2667865406949
24	C11	R1	7.27612440527424
24	C16	R1	7.19967234483636
24	C8	R1	7.4093909361377
24	C20	R1	7.25738784269265
24	C7	R1	6.98868468677217
25	C23	R1	7.08746284125034
25	C17	R1	7.4093909361377
25	C12	R1	7.57742882803575
25	C10	R1	7.48381577726426
25	C3	R1	7.49984588708321
25	C14	R1	7.19967234483636
25	C5	R1	7.43462822763672
25	C9	R1	7.4594316186373
25	C24	R1	7.39231742277876
25	C6	R1	7.06608919045777
25	C21	R1	6.90689059560852
25	C19	R1	7
25	C1	R1	7.38370429247405
25	C22	R1	7.4178525148859
25	C4	R1	7.10852445677817
25	C13	R1	7.7279204545632
25	C18	R1	7.13955135239879
25	C15	R1	7.03342300153745
25	C11	R1	7.37503943134692
25	C16	R1	7.33985000288462
25	C8	R1	7.2667865406949
25	C20	R1	7.06608919045777
25	C7	R1	7.23840473932508
26	C23	R1	7.49984588708321
26	C17	R1	7.40087943628218
26	C12	R1	7.11894107272351
26	C3	R1	7.35755200461808
26	C14	R1	7.01122725542325
26	C5	R1	7.15987133677839
26	C9	R1	7.13955135239879
26	C24	R1	7.35755200461808
26	C6	R1	7.18982455888002
26	C21	R1	7.24792751344359
26	C19	R1	7.15987133677839
26	C1	R1	6.85798099512757
26	C4	R1	7.25738784269265
26	C13	R1	7.25738784269265
26	C18	R1	7.39231742277876
26	C15	R1	7.21916852046216
26	C11	R1	7.36632221424582
26	C16	R1	7.25738784269265
26	C8	R1	7.40087943628218
26	C20	R1	7.20945336562895
26	C7	R1	7.467605550083
27	C23	R1	7.32192809488736
27	C17	R1	7.13955135239879
27	C12	R1	7.35755200461808
27	C10	R1	7.08746284125034
27	C3	R1	7.12928301694497
27	C14	R1	7.58496250072116
27	C5	R1	7.22881869049588
27	C9	R1	7.14974711950468
27	C24	R1	7.23840473932508
27	C6	R1	7.43462822763672
27	C21	R1	7.23840473932508
27	C1	R1	7.07681559705083
27	C22	R1	7.22881869049588
27	C4	R1	7.33985000288462
27	C13	R1	7.29462074889163
27	C18	R1	6.8703647195834
27	C15	R1	6.89481776330794
27	C11	R1	6.90689059560852
27	C16	R1	7.28540221886225
27	C8	R1	7.33985000288462
27	C20	R1	7.63662462054365
27	C7	R1	7.467605550083
28	C23	R1	6.97727992349992
28	C17	R1	7.34872815423108
28	C12	R1	7.43462822763672
28	C10	R1	7.14974711950468
28	C3	R1	7.28540221886225
28	C14	R1	7.32192809488736
28	C5	R1	7.4262647547021
28	C9	R1	7.43462822763672
28	C24	R1	7.56985560833095
28	C6	R1	7.34872815423108
28	C21	R1	7.34872815423108
28	C19	R1	7.04439411935845
28	C1	R1	7.48381577726426
28	C22	R1	7.27612440527424
28	C4	R1	7.14974711950468
28	C13	R1	7.28540221886225
28	C18	R1	7.13955135239879
28	C15	R1	7.13955135239879
28	C11	R1	7.18982455888002
28	C16	R1	7.27612440527424
28	C8	R1	7.4262647547021
28	C20	R1	7.25738784269265
28	C7	R1	7.2667865406949
29	C23	R1	7.49185309632967
29	C17	R1	7.4178525148859
29	C12	R1	7.40087943628218
29	C10	R1	7.40087943628218
29	C3	R1	7.38370429247405
29	C14	R1	7.22881869049588
29	C5	R1	7.37503943134692
29	C9	R1	7.33091687811462
29	C24	R1	7.22881869049588
29	C6	R1	7.69348695749933
29	C21	R1	7.31288295528436
29	C19	R1	7.10852445677817
29	C1	R1	7.18982455888002
29	C22	R1	7.4262647547021
29	C4	R1	7.33985000288462
29	C13	R1	7.25738784269265
29	C18	R1	7.19967234483636
29	C15	R1	7.08746284125034
29	C16	R1	6.98868468677217
29	C8	R1	7.4757334309664
29	C7	R1	7.59245703726808
30	C23	R1	7.17990909001493
30	C17	R1	7.4178525148859
30	C12	R1	7.31288295528436
30	C10	R1	7.16992500144231
30	C14	R1	7.27612440527424
30	C5	R1	7.29462074889163
30	C9	R1	7.20945336562895
30	C24	R1	7.43462822763672
30	C21	R1	7.36632221424582
30	C19	R1	7.19967234483636
30	C1	R1	7.32192809488736
30	C22	R1	7.23840473932508
30	C4	R1	7.20945336562895
30	C13	R1	7.4594316186373
30	C18	R1	7.16992500144231
30	C15	R1	7.04439411935845
30	C11	R1	7.03342300153745
30	C8	R1	7.40087943628218
30	C20	R1	7.70043971814109
30	C7	R1	7.4178525148859
31	C23	R1	7.04439411935845
31	C17	R1	7.2667865406949
31	C12	R1	7.20945336562895
31	C10	R1	7.13955135239879
31	C14	R1	7.34872815423108
31	C5	R1	7.24792751344359
31	C9	R1	7.69348695749933
31	C24	R1	7.32192809488736
31	C6	R1	7.39231742277876
31	C21	R1	7.29462074889163
31	C19	R1	6.93073733756289
31	C1	R1	7.07681559705083
31	C22	R1	7.4262647547021
31	C13	R1	7.48381577726426
31	C18	R1	7.13955135239879
31	C11	R1	7.19967234483636
31	C16	R1	7.24792751344359
31	C20	R1	7.15987133677839
31	C7	R1	7.2667865406949
32	C23	R1	7.12928301694497
32	C17	R1	7.29462074889163
32	C12	R1	7.12928301694497
32	C10	R1	7.39231742277876
32	C3	R1	7.36632221424582
32	C14	R1	7.32192809488736
32	C5	R1	7.43462822763672
32	C9	R1	7.40087943628218
32	C24	R1	7.19967234483636
32	C6	R1	7.29462074889163
32	C21	R1	7.33985000288462
32	C19	R1	7.35755200461808
32	C1	R1	7.29462074889163
32	C22	R1	7.20945336562895
32	C4	R1	7.20945336562895
32	C13	R1	7.40087943628218
32	C18	R1	7.13955135239879
32	C15	R1	7.29462074889163
32	C11	R1	7.32192809488736
32	C8	R1	7.4262647547021
32	C20	R1	7.4262647547021
32	C7	R1	7.25738784269265
33	C23	R1	7.53138146051631
33	C17	R1	7.11894107272351
33	C12	R1	7.3037807481771
33	C10	R1	7.07681559705083
33	C3	R1	6.89481776330794
33	C14	R1	7.4262647547021
33	C5	R1	7.21916852046216
33	C9	R1	7.10852445677817
33	C24	R1	7.40087943628218
33	C6	R1	7.58496250072116
33	C21	R1	7.28540221886225
33	C19	R1	7.49185309632967
33	C1	R1	7.4262647547021
33	C4	R1	7.20945336562895
33	C18	R1	7.09803208296053
33	C15	R1	7.27612440527424
33	C11	R1	7.06608919045777
33	C16	R1	6.91886323727459
33	C8	R1	7.25738784269265
33	C20	R1	7.33985000288462
33	C7	R1	7.23840473932508
34	C23	R1	7.2667865406949
34	C17	R1	7.28540221886225
34	C12	R1	7.32192809488736
34	C10	R1	7.27612440527424
34	C14	R1	7.4178525148859
34	C5	R1	6.91886323727459
34	C9	R1	7.33091687811462
34	C24	R1	7.43462822763672
34	C6	R1	7.53138146051631
34	C19	R1	7.2667865406949
34	C4	R1	7.07681559705083
34	C13	R1	7.54689445988764
34	C18	R1	7.20945336562895
34	C15	R1	6.97727992349992
34	C8	R1	6.8703647195834
34	C20	R1	7.23840473932508
35	C17	R1	7.25738784269265
35	C12	R1	7.54689445988764
35	C10	R1	7.44294349584873
35	C3	R1	7.34872815423108
35	C14	R1	7.57742882803575
35	C5	R1	7.25738784269265
35	C9	R1	7.4093909361377
35	C24	R1	7.22881869049588
35	C6	R1	7.43462822763672
35	C21	R1	7.48381577726426
35	C19	R1	7.33985000288462
35	C1	R1	7.18982455888002
35	C22	R1	7.44294349584873
35	C13	R1	7.29462074889163
35	C18	R1	7.19967234483636
35	C15	R1	7.49185309632967
35	C8	R1	7.10852445677817
35	C20	R1	7.2667865406949
35	C7	R1	7.43462822763672
36	C23	R1	7.20945336562895
36	C17	R1	7.28540221886225
36	C12	R1	7.23840473932508
36	C10	R1	7.33985000288462
36	C3	R1	6.96578428466209
36	C14	R1	7.40087943628218
36	C5	R1	7.13955135239879
36	C24	R1	7.467605550083
36	C6	R1	7.39231742277876
36	C21	R1	7.22881869049588
36	C19	R1	7.32192809488736
36	C1	R1	7.36632221424582
36	C22	R1	7.19967234483636
36	C4	R1	7.21916852046216
36	C13	R1	7.4178525148859
36	C18	R1	7.23840473932508
36	C15	R1	7.01122725542325
36	C11	R1	7.36632221424582
36	C16	R1	6.97727992349992
36	C8	R1	7.33985000288462
36	C20	R1	7.34872815423108
36	C7	R1	7.22881869049588
37	C23	R1	7.22881869049588
37	C17	R1	7.23840473932508
37	C12	R1	7.3037807481771
37	C10	R1	7.37503943134692
37	C3	R1	7.33091687811462
37	C5	R1	7.33985000288462
37	C9	R1	7.35755200461808
37	C24	R1	7.10852445677817
37	C6	R1	7.18982455888002
37	C21	R1	6.94251450533924
37	C19	R1	7.12928301694497
37	C1	R1	7.31288295528436
37	C22	R1	7.21916852046216
37	C4	R1	7.54689445988764
37	C13	R1	7.3037807481771
37	C18	R1	7.21916852046216
37	C11	R1	7.07681559705083
37	C16	R1	7.11894107272351
37	C8	R1	7.15987133677839
37	C20	R1	6.93073733756289
37	C7	R1	7.44294349584873
38	C23	R1	7.32192809488736
38	C17	R1	7.4178525148859
38	C12	R1	7.13955135239879
38	C10	R1	7.02236781302845
38	C3	R1	7.33985000288462
38	C14	R1	7.467605550083
38	C5	R1	7.12928301694497
38	C9	R1	7.37503943134692
38	C24	R1	7.34872815423108
38	C6	R1	7.05528243550119
38	C21	R1	7.34872815423108
38	C19	R1	7.44294349584873
38	C1	R1	7.4093909361377
38	C22	R1	7.36632221424582
38	C4	R1	7.33091687811462
38	C13	R1	7.02236781302845
38	C18	R1	7.18982455888002
38	C15	R1	7.02236781302845
38	C11	R1	7.17990909001493
38	C16	R1	7.27612440527424
38	C8	R1	7.51569983828404
38	C20	R1	7.22881869049588
38	C7	R1	7.37503943134692
39	C23	R1	7.33985000288462
39	C17	R1	7.32192809488736
39	C12	R1	7.20945336562895
39	C10	R1	7.37503943134692
39	C14	R1	7.25738784269265
39	C9	R1	7.27612440527424
39	C24	R1	7.04439411935845
39	C6	R1	7.23840473932508
39	C21	R1	7.43462822763672
39	C19	R1	7.2667865406949
39	C22	R1	7.61470984411521
39	C4	R1	7.4093909361377
39	C13	R1	7.2667865406949
39	C18	R1	7.12928301694497
39	C15	R1	7.11894107272351
39	C11	R1	7.3037807481771
39	C8	R1	7.11894107272351
39	C20	R1	7.49984588708321
39	C7	R1	7.04439411935845
40	C23	R1	7.20945336562895
40	C17	R1	7.14974711950468
40	C12	R1	7.33985000288462
40	C10	R1	7.33091687811462
40	C3	R1	7.33091687811462
40	C14	R1	7.27612440527424
40	C9	R1	7.48381577726426
40	C24	R1	7.18982455888002
40	C6	R1	7.4594316186373
40	C21	R1	7.24792751344359
40	C1	R1	7.2667865406949
40	C22	R1	7.16992500144231
40	C4	R1	6.62935662007961
40	C13	R1	7.29462074889163
40	C18	R1	6.8073549220576
40	C15	R1	6.89481776330794
40	C11	R1	7.19967234483636
40	C8	R1	7.15987133677839
40	C20	R1	7.20945336562895
40	C7	R1	7.43462822763672
41	C23	R1	7.36632221424582
41	C17	R1	7.40087943628218
41	C12	R1	7.48381577726426
41	C10	R1	7.38370429247405
41	C3	R1	7.35755200461808
41	C5	R1	7.33985000288462
41	C9	R1	7.40087943628218
41	C24	R1	7.08746284125034
41	C6	R1	7.3037807481771
41	C21	R1	7.54689445988764
41	C19	R1	7.15987133677839
41	C1	R1	7.56985560833095
41	C4	R1	7.38370429247405
41	C13	R1	7.36632221424582
41	C18	R1	7.07681559705083
41	C15	R1	7.04439411935845
41	C11	R1	7.19967234483636
41	C16	R1	7.18982455888002
41	C7	R1	7.05528243550119
42	C23	R1	7.15987133677839
42	C17	R1	7.27612440527424
42	C10	R1	7.44294349584873
42	C14	R1	7.12928301694497
42	C5	R1	7.07681559705083
42	C9	R1	7.27612440527424
42	C24	R1	7.35755200461808
42	C6	R1	7.12928301694497
42	C21	R1	7.06608919045777
42	C19	R1	7.33985000288462
42	C1	R1	7.16992500144231
42	C22	R1	7.4093909361377
42	C4	R1	7.3037807481771
42	C13	R1	7.49984588708321
42	C18	R1	7.05528243550119
42	C15	R1	7.17990909001493
42	C11	R1	7.02236781302845
42	C16	R1	7.03342300153745
42	C8	R1	6.96578428466209
42	C20	R1	7.21916852046216
42	C7	R1	7.36632221424582
43	C23	R1	7.4757334309664
43	C12	R1	7.38370429247405
43	C10	R1	7.15987133677839
43	C3	R1	7.33985000288462
43	C14	R1	7.39231742277876
43	C5	R1	7.24792751344359
43	C9	R1	7.18982455888002
43	C24	R1	7.4093909361377
43	C6	R1	7.19967234483636
43	C19	R1	7.39231742277876
43	C22	R1	7.4594316186373
43	C4	R1	7.11894107272351
43	C18	R1	7.20945336562895
43	C15	R1	7.29462074889163
43	C11	R1	7.11894107272351
43	C16	R1	7.04439411935845
43	C8	R1	7.07681559705083
43	C20	R1	7.19967234483636
43	C7	R1	7.3037807481771
44	C17	R1	7.4757334309664
44	C10	R1	7.3037807481771
44	C3	R1	7.37503943134692
44	C14	R1	6.96578428466209
44	C5	R1	7.467605550083
44	C9	R1	7.32192809488736
44	C24	R1	7.25738784269265
44	C6	R1	7.31288295528436
44	C21	R1	7.57742882803575
44	C19	R1	7.18982455888002
44	C1	R1	7.16992500144231
44	C22	R1	7.33091687811462
44	C4	R1	7.4178525148859
44	C13	R1	7.19967234483636
44	C18	R1	7.37503943134692
44	C15	R1	7.32192809488736
44	C11	R1	7.14974711950468
44	C16	R1	6.93073733756289
44	C8	R1	7.3037807481771
44	C20	R1	7.11894107272351
44	C7	R1	7.05528243550119
45	C23	R1	7.36632221424582
45	C12	R1	7.29462074889163
45	C10	R1	7.43462822763672
45	C3	R1	7.14974711950468
45	C14	R1	7.55458885167764
45	C5	R1	7.33091687811462
45	C9	R1	7.43462822763672
45	C24	R1	7.14974711950468
45	C6	R1	7.25738784269265
45	C21	R1	7.07681559705083
45	C19	R1	7.10852445677817
45	C22	R1	7.49984588708321
45	C4	R1	7.36632221424582
45	C13	R1	7.17990909001493
45	C18	R1	7.23840473932508
45	C15	R1	7.17990909001493
45	C11	R1	7.25738784269265
45	C16	R1	7.09803208296053
45	C8	R1	7.4262647547021
45	C20	R1	7.21916852046216
45	C7	R1	7.3037807481771
46	C17	R1	7.04439411935845
46	C12	R1	7.28540221886225
46	C14	R1	6.7279204545632
46	C5	R1	7.4594316186373
46	C9	R1	7.52356195605701
46	C24	R1	7.39231742277876
46	C6	R1	7.31288295528436
46	C19	R1	7.56224242422107
46	C1	R1	7.27612440527424
46	C22	R1	7.03342300153745
46	C4	R1	7.63662462054365
46	C13	R1	7.4093909361377
46	C18	R1	7.14974711950468
46	C16	R1	7.21916852046216
46	C8	R1	7.16992500144231
46	C20	R1	7.27612440527424
46	C7	R1	7.31288295528436
47	C23	R1	7.33985000288462
47	C17	R1	7.37503943134692
47	C12	R1	7.4594316186373
47	C10	R1	7.13955135239879
47	C3	R1	7.24792751344359
47	C14	R1	7.4093909361377
47	C5	R1	7.54689445988764
47	C9	R1	7.23840473932508
47	C6	R1	7.43462822763672
47	C21	R1	7.39231742277876
47	C19	R1	7.31288295528436
47	C22	R1	7.52356195605701
47	C4	R1	7.21916852046216
47	C13	R1	7.22881869049588
47	C18	R1	6.6724253419715
47	C15	R1	7.12928301694497
47	C16	R1	7.31288295528436
47	C20	R1	7.16992500144231
47	C7	R1	7.4594316186373
48	C23	R1	7.09803208296053
48	C17	R1	7.19967234483636
48	C12	R1	7.24792751344359
48	C10	R1	7.31288295528436
48	C3	R1	7.33985000288462
48	C14	R1	7.4178525148859
48	C5	R1	7.34872815423108
48	C9	R1	7.25738784269265
48	C24	R1	7.60733031374961
48	C6	R1	7.19967234483636
48	C21	R1	7.15987133677839
48	C1	R1	7.08746284125034
48	C22	R1	7.32192809488736
48	C4	R1	7.2667865406949
48	C13	R1	7.21916852046216
48	C18	R1	7.34872815423108
48	C15	R1	7.03342300153745
48	C11	R1	7.19967234483636
48	C16	R1	6.96578428466209
48	C8	R1	7.43462822763672
48	C20	R1	7.2667865406949
48	C7	R1	7.29462074889163
49	C23	R1	7.14974711950468
49	C17	R1	7.18982455888002
49	C12	R1	7.03342300153745
49	C10	R1	7.11894107272351
49	C3	R1	7.61470984411521
49	C14	R1	7.4178525148859
49	C5	R1	7.31288295528436
49	C9	R1	7.40087943628218
49	C24	R1	7.24792751344359
49	C6	R1	7.54689445988764
49	C21	R1	7.3037807481771
49	C19	R1	6.98868468677217
49	C1	R1	7.4262647547021
49	C22	R1	7.24792751344359
49	C4	R1	7.09803208296053
49	C13	R1	7.09803208296053
49	C18	R1	6.84549005094437
49	C11	R1	7
49	C16	R1	7.18982455888002
49	C8	R1	7.33091687811462
49	C20	R1	7.28540221886225
49	C7	R1	7.19967234483636
50	C23	R1	7.27612440527424
50	C17	R1	7.36632221424582
50	C12	R1	7.39231742277876
50	C3	R1	7.33985000288462
50	C14	R1	7.24792751344359
50	C9	R1	7.49185309632967
50	C24	R1	7.5077946401987
50	C6	R1	7.22881869049588
50	C21	R1	7.467605550083
50	C22	R1	7.20945336562895
50	C4	R1	7.69348695749933
50	C13	R1	7.38370429247405
50	C18	R1	7.29462074889163
50	C15	R1	6.88264304936184
50	C11	R1	7.35755200461808
50	C16	R1	7.22881869049588
50	C8	R1	7.27612440527424
50	C20	R1	7.13955135239879
50	C7	R1	7.31288295528436
51	C17	R1	7.23840473932508
51	C12	R1	7.44294349584873
51	C10	R1	7.19967234483636
51	C3	R1	7.48381577726426
51	C14	R1	7.2667865406949
51	C5	R1	7.4594316186373
51	C9	R1	7.56985560833095
51	C24	R1	7.16992500144231
51	C6	R1	7.55458885167764
51	C19	R1	7.34872815423108
51	C1	R1	7.39231742277876
51	C22	R1	7.22881869049588
51	C4	R1	7.34872815423108
51	C13	R1	7.24792751344359
51	C15	R1	7.05528243550119
51	C11	R1	7.01122725542325
51	C16	R1	7.10852445677817
51	C8	R1	7.33985000288462
51	C20	R1	7.33985000288462
51	C7	R1	7.56224242422107
52	C23	R1	7.4757334309664
52	C12	R1	7.22881869049588
52	C10	R1	7.23840473932508
52	C3	R1	7.45121111183233
52	C14	R1	7.36632221424582
52	C9	R1	7.20945336562895
52	C24	R1	7.36632221424582
52	C6	R1	7.12928301694497
52	C21	R1	7.04439411935845
52	C19	R1	7.07681559705083
52	C1	R1	7.62205181945638
52	C22	R1	7.39231742277876
52	C4	R1	7.34872815423108
52	C13	R1	7.15987133677839
52	C18	R1	7.11894107272351
52	C15	R1	7.24792751344359
52	C11	R1	7.40087943628218
52	C16	R1	7.13955135239879
52	C8	R1	7.25738784269265
52	C20	R1	7.54689445988764
52	C7	R1	7.43462822763672
53	C23	R1	7.21916852046216
53	C17	R1	7.39231742277876
53	C12	R1	7.39231742277876
53	C10	R1	7.22881869049588
53	C3	R1	7.33091687811462
53	C14	R1	7.62205181945638
53	C5	R1	7.14974711950468
53	C9	R1	7.20945336562895
53	C6	R1	7.34872815423108
53	C21	R1	7.15987133677839
53	C19	R1	7.4093909361377
53	C1	R1	7.48381577726426
53	C22	R1	7.15987133677839
53	C4	R1	7.4757334309664
53	C13	R1	7.45121111183233
53	C11	R1	6.88264304936184
53	C16	R1	7.01122725542325
53	C8	R1	7.4093909361377
53	C20	R1	7.44294349584873
54	C23	R1	7.07681559705083
54	C17	R1	7.20945336562895
54	C12	R1	7.33985000288462
54	C10	R1	7.36632221424582
54	C3	R1	7.23840473932508
54	C14	R1	7.19967234483636
54	C5	R1	7.19967234483636
54	C9	R1	7.32192809488736
54	C6	R1	7.28540221886225
54	C21	R1	7.32192809488736
54	C1	R1	7.38370429247405
54	C22	R1	7.25738784269265
54	C4	R1	7.43462822763672
54	C13	R1	7.40087943628218
54	C15	R1	6.89481776330794
54	C11	R1	7.05528243550119
54	C16	R1	6.88264304936184
54	C20	R1	7.59245703726808
54	C7	R1	7.02236781302845
55	C23	R1	6.96578428466209
55	C3	R1	7.23840473932508
55	C14	R1	7.15987133677839
55	C5	R1	7.37503943134692
55	C9	R1	7.08746284125034
55	C24	R1	7.45121111183233
55	C6	R1	7.4262647547021
55	C21	R1	7.24792751344359
55	C19	R1	7.39231742277876
55	C1	R1	7.38370429247405
55	C22	R1	7.28540221886225
55	C4	R1	7.40087943628218
55	C13	R1	7.37503943134692
55	C15	R1	7.12928301694497
55	C11	R1	7.09803208296053
55	C16	R1	7.02236781302845
55	C8	R1	7.57742882803575
55	C20	R1	7.10852445677817
55	C7	R1	7.32192809488736
56	C23	R1	7.3037807481771
56	C17	R1	7.28540221886225
56	C12	R1	7.59245703726808
56	C10	R1	7.2667865406949
56	C3	R1	7.38370429247405
56	C14	R1	7.4178525148859
56	C5	R1	7.12928301694497
56	C9	R1	7.06608919045777
56	C24	R1	7.4093909361377
56	C6	R1	7.56985560833095
56	C21	R1	7.18982455888002
56	C19	R1	7.14974711950468
56	C22	R1	7.12928301694497
56	C4	R1	7.51569983828404
56	C13	R1	7.09803208296053
56	C11	R1	6.93073733756289
56	C8	R1	7.4594316186373
56	C20	R1	7.67948009950545
56	C7	R1	7.28540221886225
57	C23	R1	7.20945336562895
57	C17	R1	7.20945336562895
57	C12	R1	7.18982455888002
57	C10	R1	7.16992500144231
57	C3	R1	7.34872815423108
57	C14	R1	7.09803208296053
57	C5	R1	7.467605550083
57	C9	R1	7.13955135239879
57	C24	R1	7.19967234483636
57	C6	R1	7.19967234483636
57	C21	R1	7.49185309632967
57	C19	R1	7.33091687811462
57	C1	R1	7.4093909361377
57	C22	R1	7.35755200461808
57	C4	R1	7.2667865406949
57	C13	R1	6.93073733756289
57	C18	R1	7.24792751344359
57	C15	R1	7.20945336562895
57	C11	R1	7.07681559705083
57	C16	R1	7.08746284125034
57	C8	R1	7.22881869049588
57	C20	R1	7.33985000288462
57	C7	R1	7.467605550083
58	C23	R1	7.29462074889163
58	C17	R1	7.14974711950468
58	C12	R1	7.31288295528436
58	C10	R1	7.5077946401987
58	C3	R1	7.29462074889163
58	C14	R1	7.5077946401987
58	C5	R1	7.56985560833095
58	C24	R1	7.32192809488736
58	C6	R1	6.82017896241519
58	C21	R1	7.38370429247405
58	C19	R1	7.4178525148859
58	C1	R1	7.28540221886225
58	C22	R1	7.5077946401987
58	C13	R1	7.11894107272351
58	C18	R1	6.91886323727459
58	C15	R1	7.01122725542325
58	C11	R1	7.12928301694497
58	C16	R1	7.14974711950468
58	C8	R1	7.35755200461808
58	C20	R1	7.4594316186373
58	C7	R1	7.44294349584873
59	C23	R1	7.11894107272351
59	C17	R1	7.54689445988764
59	C12	R1	7.14974711950468
59	C10	R1	7.33091687811462
59	C3	R1	7.22881869049588
59	C5	R1	7.11894107272351
59	C9	R1	7.35755200461808
59	C24	R1	7.2667865406949
59	C21	R1	7.49984588708321
59	C19	R1	7.21916852046216
59	C1	R1	7.34872815423108
59	C22	R1	7.14974711950468
59	C4	R1	7.31288295528436
59	C13	R1	7.23840473932508
59	C18	R1	7.14974711950468
59	C15	R1	7.21916852046216
59	C16	R1	7.12928301694497
59	C8	R1	7.4093909361377
59	C7	R1	7.28540221886225
60	C17	R1	7.21916852046216
60	C12	R1	7.12928301694497
60	C10	R1	7.24792751344359
60	C3	R1	7.4594316186373
60	C14	R1	7.16992500144231
60	C5	R1	7.04439411935845
60	C9	R1	7.17990909001493
60	C24	R1	7.07681559705083
60	C6	R1	7.32192809488736
60	C19	R1	7.27612440527424
60	C1	R1	7.11894107272351
60	C4	R1	7.01122725542325
60	C13	R1	7.45121111183233
60	C18	R1	7.15987133677839
60	C15	R1	6.93073733756289
60	C11	R1	7.37503943134692
60	C8	R1	7.57742882803575
60	C20	R1	7.3037807481771
61	C23	R1	7.20945336562895
61	C17	R1	7.27612440527424
61	C12	R1	7.4594316186373
61	C10	R1	7.11894107272351
61	C3	R1	7.17990909001493
61	C14	R1	7.4178525148859
61	C5	R1	7.09803208296053
61	C9	R1	7.45121111183233
61	C24	R1	7.28540221886225
61	C6	R1	7.10852445677817
61	C21	R1	7.58496250072116
61	C19	R1	7.3037807481771
61	C1	R1	7.35755200461808
61	C22	R1	7.56985560833095
61	C4	R1	7.5077946401987
61	C13	R1	7.49984588708321
61	C18	R1	7.25738784269265
61	C15	R1	6.95419631038687
61	C11	R1	7.20945336562895
61	C16	R1	7.02236781302845
61	C8	R1	7.66533591718518
61	C20	R1	7.3037807481771
61	C7	R1	7.31288295528436
62	C23	R1	7.22881869049588
62	C17	R1	7.33985000288462
62	C12	R1	7.24792751344359
62	C10	R1	7.38370429247405
62	C3	R1	7.49185309632967
62	C14	R1	7.37503943134692
62	C9	R1	7.17990909001493
62	C24	R1	7.39231742277876
62	C6	R1	7.32192809488736
62	C19	R1	7.53138146051631
62	C1	R1	7.3037807481771
62	C22	R1	7.4594316186373
62	C4	R1	7.22881869049588
62	C13	R1	7.09803208296053
62	C18	R1	7.06608919045777
62	C15	R1	7.14974711950468
62	C11	R1	7.14974711950468
62	C16	R1	7.17990909001493
62	C8	R1	7.06608919045777
62	C20	R1	7.13955135239879
63	C23	R1	7.27612440527424
63	C17	R1	7.49185309632967
63	C12	R1	7.53915881110803
63	C10	R1	7.22881869049588
63	C14	R1	7.43462822763672
63	C5	R1	7.4594316186373
63	C9	R1	6.96578428466209
63	C6	R1	7.467605550083
63	C21	R1	7.36632221424582
63	C19	R1	7.44294349584873
63	C1	R1	7.48381577726426
63	C22	R1	7.21916852046216
63	C13	R1	7.25738784269265
63	C18	R1	7.38370429247405
63	C15	R1	7.05528243550119
63	C11	R1	7.19967234483636
63	C16	R1	7.27612440527424
63	C8	R1	7.4594316186373
63	C20	R1	7.5077946401987
63	C7	R1	7.14974711950468
64	C23	R1	7.18982455888002
64	C17	R1	7.25738784269265
64	C12	R1	7.39231742277876
64	C10	R1	7.4093909361377
64	C3	R1	7.54689445988764
64	C14	R1	7.38370429247405
64	C5	R1	6.98868468677217
64	C9	R1	7.23840473932508
64	C24	R1	7.22881869049588
64	C6	R1	7.23840473932508
64	C21	R1	7.20945336562895
64	C19	R1	7.34872815423108
64	C1	R1	7.35755200461808
64	C22	R1	7.23840473932508
64	C4	R1	7.3037807481771
64	C13	R1	7.53915881110803
64	C18	R1	7.02236781302845
64	C15	R1	7.18982455888002
64	C11	R1	7
64	C16	R1	7.28540221886225
64	C20	R1	7.36632221424582
65	C17	R1	7.60733031374961
65	C12	R1	7.467605550083
65	C10	R1	7.14974711950468
65	C3	R1	7.35755200461808
65	C14	R1	7.33091687811462
65	C5	R1	7.16992500144231
65	C9	R1	7.55458885167764
65	C24	R1	7.4093909361377
65	C21	R1	7.40087943628218
65	C19	R1	7.40087943628218
65	C1	R1	7.53915881110803
65	C22	R1	7.09803208296053
65	C13	R1	7.20945336562895
65	C18	R1	7.28540221886225
65	C15	R1	7.2667865406949
65	C11	R1	7.09803208296053
65	C16	R1	7.28540221886225
65	C8	R1	7.4178525148859
65	C20	R1	7.28540221886225
65	C7	R1	7.24792751344359
66	C23	R1	7.39231742277876
66	C17	R1	7.08746284125034
66	C12	R1	7.22881869049588
66	C10	R1	7.19967234483636
66	C3	R1	7.62205181945638
66	C14	R1	7.37503943134692
66	C5	R1	7.4757334309664
66	C9	R1	7.4093909361377
66	C24	R1	7.15987133677839
66	C6	R1	7.29462074889163
66	C21	R1	7.39231742277876
66	C19	R1	7.10852445677817
66	C22	R1	7.70735913208088
66	C4	R1	7.43462822763672
66	C13	R1	7.06608919045777
66	C18	R1	7.05528243550119
66	C15	R1	6.8703647195834
66	C11	R1	7.12928301694497
66	C16	R1	7.16992500144231
66	C8	R1	7.08746284125034
66	C20	R1	7.34872815423108
67	C23	R1	7.16992500144231
67	C10	R1	7.4262647547021
67	C3	R1	7.35755200461808
67	C14	R1	7.43462822763672
67	C5	R1	7.31288295528436
67	C9	R1	7.24792751344359
67	C21	R1	7.11894107272351
67	C1	R1	7.19967234483636
67	C22	R1	7.13955135239879
67	C4	R1	7.28540221886225
67	C13	R1	7.36632221424582
67	C18	R1	7.21916852046216
67	C15	R1	7.07681559705083
67	C11	R1	7.52356195605701
67	C8	R1	7.33091687811462
67	C20	R1	7.28540221886225
68	C17	R1	7.22881869049588
68	C12	R1	7.23840473932508
68	C10	R1	7.51569983828404
68	C3	R1	7.52356195605701
68	C14	R1	7.18982455888002
68	C5	R1	7.37503943134692
68	C9	R1	7.3037807481771
68	C24	R1	7.28540221886225
68	C6	R1	7.34872815423108
68	C21	R1	7.31288295528436
68	C19	R1	7.22881869049588
68	C1	R1	7.27612440527424
68	C22	R1	7.33091687811462
68	C4	R1	7.14974711950468
68	C13	R1	7.03342300153745
68	C18	R1	6.89481776330794
68	C11	R1	7.12928301694497
68	C16	R1	6.61470984411521
68	C8	R1	7.22881869049588
68	C20	R1	7.38370429247405
68	C7	R1	7.44294349584873
69	C23	R1	7.33985000288462
69	C17	R1	7.39231742277876
69	C12	R1	7.52356195605701
69	C10	R1	7.12928301694497
69	C9	R1	7.40087943628218
69	C24	R1	7.34872815423108
69	C6	R1	7.25738784269265
69	C21	R1	7.3037807481771
69	C19	R1	7.05528243550119
69	C1	R1	7.21916852046216
69	C4	R1	7.33985000288462
69	C13	R1	7.19967234483636
69	C18	R1	7.03342300153745
69	C15	R1	7.22881869049588
69	C11	R1	7.18982455888002
69	C16	R1	7.28540221886225
69	C8	R1	7.24792751344359
69	C20	R1	7.34872815423108
69	C7	R1	7.37503943134692
70	C23	R1	7.36632221424582
70	C17	R1	7.09803208296053
70	C12	R1	7.06608919045777
70	C10	R1	7.37503943134692
70	C3	R1	7.67948009950545
70	C5	R1	7.38370429247405
70	C9	R1	7.35755200461808
70	C24	R1	7.31288295528436
70	C6	R1	7.35755200461808
70	C21	R1	7.15987133677839
70	C19	R1	7.49185309632967
70	C1	R1	7.57742882803575
70	C22	R1	7.29462074889163
70	C4	R1	7.37503943134692
70	C13	R1	7.19967234483636
70	C18	R1	7.14974711950468
70	C15	R1	6.97727992349992
70	C11	R1	7.21916852046216
70	C16	R1	6.95419631038687
70	C20	R1	7.32192809488736
70	C7	R1	7.25738784269265
71	C23	R1	7.4594316186373
71	C17	R1	7.39231742277876
71	C12	R1	7.49984588708321
71	C10	R1	7.33091687811462
71	C14	R1	7.37503943134692
71	C5	R1	7.40087943628218
71	C9	R1	7.05528243550119
71	C24	R1	7.14974711950468
71	C6	R1	7.39231742277876
71	C21	R1	7.23840473932508
71	C19	R1	7.33985000288462
71	C1	R1	7.25738784269265
71	C22	R1	7.3037807481771
71	C4	R1	7.38370429247405
71	C13	R1	7.4178525148859
71	C18	R1	7.09803208296053
71	C11	R1	7.15987133677839
71	C16	R1	7.3037807481771
71	C8	R1	7.32192809488736
71	C20	R1	7.53138146051631
71	C7	R1	7.21916852046216
72	C23	R1	7.07681559705083
72	C17	R1	7.06608919045777
72	C12	R1	7.2667865406949
72	C10	R1	7.4262647547021
72	C3	R1	7.28540221886225
72	C14	R1	7.16992500144231
72	C9	R1	7.14974711950468
72	C24	R1	7.11894107272351
72	C6	R1	7.16992500144231
72	C21	R1	7.4093909361377
72	C19	R1	7.17990909001493
72	C1	R1	6.8073549220576
72	C22	R1	7.36632221424582
72	C4	R1	7.4757334309664
72	C13	R1	7.32192809488736
72	C18	R1	7.03342300153745
72	C15	R1	7.19967234483636
72	C11	R1	7.3037807481771
72	C8	R1	7.45121111183233
72	C20	R1	7.09803208296053
72	C7	R1	7.4594316186373
73	C23	R1	7.29462074889163
73	C17	R1	7.4093909361377
73	C12	R1	7.23840473932508
73	C10	R1	7.4262647547021
73	C3	R1	7.16992500144231
73	C14	R1	6.97727992349992
73	C9	R1	7.4594316186373
73	C24	R1	7.58496250072116
73	C6	R1	7.33985000288462
73	C21	R1	7.23840473932508
73	C19	R1	7.28540221886225
73	C22	R1	7.34872815423108
73	C4	R1	7.21916852046216
73	C18	R1	6.95419631038687
73	C15	R1	7.3037807481771
73	C11	R1	7.21916852046216
73	C16	R1	7.07681559705083
73	C8	R1	7.45121111183233
73	C20	R1	7.28540221886225
73	C7	R1	7.4178525148859
74	C23	R1	7.48381577726426
74	C17	R1	7.2667865406949
74	C12	R1	7.44294349584873
74	C10	R1	7.09803208296053
74	C3	R1	7.18982455888002
74	C14	R1	7.25738784269265
74	C5	R1	7.65105169117893
74	C9	R1	7.23840473932508
74	C24	R1	7.43462822763672
74	C6	R1	7.38370429247405
74	C21	R1	7.33091687811462
74	C19	R1	7.4093909361377
74	C1	R1	7.29462074889163
74	C22	R1	7.10852445677817
74	C4	R1	7.4262647547021
74	C13	R1	7.24792751344359
74	C18	R1	6.93073733756289
74	C15	R1	7.4178525148859
74	C16	R1	7.17990909001493
74	C8	R1	7.56224242422107
74	C20	R1	7.24792751344359
74	C7	R1	7.38370429247405
75	C23	R1	7.49185309632967
75	C17	R1	7.4757334309664
75	C12	R1	7.23840473932508
75	C10	R1	7.31288295528436
75	C3	R1	7.2667865406949
75	C14	R1	7.44294349584873
75	C5	R1	7.07681559705083
75	C9	R1	7.16992500144231
75	C24	R1	7.12928301694497
75	C19	R1	7.44294349584873
75	C1	R1	7.33091687811462
75	C22	R1	7.17990909001493
75	C4	R1	7.4594316186373
75	C13	R1	7.39231742277876
75	C18	R1	7.22881869049588
75	C15	R1	7.32192809488736
75	C11	R1	7.27612440527424
75	C8	R1	7.09803208296053
75	C20	R1	7.4178525148859
75	C7	R1	7.09803208296053
76	C23	R1	7.39231742277876
76	C12	R1	7.23840473932508
76	C10	R1	7.51569983828404
76	C3	R1	7.39231742277876
76	C9	R1	7.4262647547021
76	C24	R1	7.25738784269265
76	C6	R1	7.33091687811462
76	C21	R1	7.56985560833095
76	C19	R1	7.15987133677839
76	C22	R1	7.11894107272351
76	C4	R1	7.33985000288462
76	C13	R1	7.4757334309664
76	C15	R1	7.17990909001493
76	C11	R1	7.43462822763672
76	C16	R1	7.11894107272351
76	C8	R1	7.20945336562895
76	C20	R1	7.34872815423108
76	C7	R1	7.33985000288462
77	C23	R1	7.12928301694497
77	C17	R1	7.31288295528436
77	C12	R1	7.4594316186373
77	C10	R1	7.25738784269265
77	C3	R1	7.48381577726426
77	C14	R1	7.29462074889163
77	C5	R1	7.39231742277876
77	C9	R1	7.76818432477693
77	C24	R1	7.43462822763672
77	C6	R1	7.49185309632967
77	C21	R1	7.44294349584873
77	C19	R1	7.25738784269265
77	C1	R1	7.22881869049588
77	C22	R1	7.15987133677839
77	C4	R1	7.17990909001493
77	C13	R1	7.25738784269265
77	C18	R1	7.29462074889163
77	C15	R1	7.10852445677817
77	C11	R1	7.27612440527424
77	C16	R1	7.21916852046216
77	C20	R1	7.3037807481771
77	C7	R1	7.36632221424582
78	C23	R1	7.08746284125034
78	C17	R1	7.6724253419715
78	C10	R1	7.16992500144231
78	C3	R1	7.36632221424582
78	C14	R1	7.13955135239879
78	C5	R1	7.39231742277876
78	C9	R1	7.43462822763672
78	C6	R1	7.25738784269265
78	C21	R1	7.19967234483636
78	C19	R1	7.04439411935845
78	C1	R1	7.32192809488736
78	C22	R1	7.38370429247405
78	C4	R1	7.10852445677817
78	C13	R1	7.14974711950468
78	C18	R1	7.07681559705083
78	C15	R1	7.3037807481771
78	C11	R1	7.03342300153745
78	C16	R1	7.12928301694497
78	C8	R1	7.15987133677839
78	C20	R1	7.36632221424582
78	C7	R1	7.21916852046216
79	C23	R1	7.4178525148859
79	C17	R1	7.3037807481771
79	C12	R1	7.14974711950468
79	C10	R1	7.35755200461808
79	C3	R1	7.2667865406949
79	C14	R1	7.04439411935845
79	C5	R1	7.34872815423108
79	C9	R1	7.07681559705083
79	C24	R1	7.61470984411521
79	C6	R1	7.20945336562895
79	C21	R1	7.4757334309664
79	C19	R1	7.37503943134692
79	C1	R1	7.32192809488736
79	C22	R1	7.49984588708321
79	C4	R1	7.34872815423108
79	C13	R1	7.37503943134692
79	C18	R1	7.33091687811462
79	C15	R1	7.16992500144231
79	C11	R1	7.39231742277876
79	C16	R1	7.28540221886225
79	C8	R1	7.36632221424582
79	C20	R1	6.84549005094437
79	C7	R1	7.11894107272351
80	C23	R1	7.53138146051631
80	C12	R1	7.23840473932508
80	C10	R1	7.08746284125034
80	C3	R1	7.31288295528436
80	C14	R1	7.39231742277876
80	C5	R1	7.4093909361377
80	C9	R1	7.53915881110803
80	C24	R1	7.01122725542325
80	C6	R1	7.61470984411521
80	C21	R1	7.20945336562895
80	C19	R1	7.22881869049588
80	C1	R1	7.4757334309664
80	C13	R1	7.39231742277876
80	C18	R1	7.25738784269265
80	C15	R1	7.17990909001493
80	C11	R1	7.17990909001493
80	C16	R1	7.10852445677817
80	C8	R1	7.33091687811462
80	C20	R1	7.44294349584873
80	C7	R1	7.35755200461808
81	C23	R1	7.36632221424582
81	C17	R1	7.35755200461808
81	C12	R1	7.35755200461808
81	C10	R1	7.23840473932508
81	C3	R1	7.4262647547021
81	C14	R1	7.27612440527424
81	C5	R1	7.35755200461808
81	C9	R1	7.20945336562895
81	C24	R1	7.38370429247405
81	C6	R1	7.07681559705083
81	C21	R1	7.3037807481771
81	C19	R1	7.4178525148859
81	C1	R1	7.25738784269265
81	C22	R1	7.05528243550119
81	C4	R1	7.4757334309664
81	C13	R1	7.17990909001493
81	C18	R1	7.18982455888002
81	C15	R1	7.28540221886225
81	C11	R1	7.07681559705083
81	C8	R1	7.31288295528436
81	C20	R1	7.15987133677839
81	C7	R1	7.4757334309664
82	C23	R1	7.60733031374961
82	C12	R1	7.23840473932508
82	C10	R1	7.4178525148859
82	C3	R1	6.95419631038687
82	C14	R1	7.39231742277876
82	C5	R1	7.4262647547021
82	C9	R1	7.48381577726426
82	C24	R1	7.3037807481771
82	C6	R1	7.06608919045777
82	C21	R1	7.467605550083
82	C19	R1	7.4262647547021
82	C22	R1	7.33091687811462
82	C4	R1	7.09803208296053
82	C13	R1	7.23840473932508
82	C18	R1	7.4757334309664
82	C15	R1	7.16992500144231
82	C11	R1	7.2667865406949
82	C16	R1	6.95419631038687
82	C20	R1	7.4594316186373
82	C7	R1	7.33091687811462
83	C23	R1	7.32192809488736
83	C12	R1	7.20945336562895
83	C10	R1	7.52356195605701
83	C3	R1	7.43462822763672
83	C14	R1	7.45121111183233
83	C5	R1	7.25738784269265
83	C9	R1	7.35755200461808
83	C24	R1	7.21916852046216
83	C6	R1	7.33985000288462
83	C21	R1	7.39231742277876
83	C19	R1	7.4093909361377
83	C1	R1	7.02236781302845
83	C22	R1	7.13955135239879
83	C4	R1	7.15987133677839
83	C13	R1	7.37503943134692
83	C15	R1	7.24792751344359
83	C11	R1	7.24792751344359
83	C16	R1	7.02236781302845
83	C8	R1	7.16992500144231
83	C20	R1	7.24792751344359
83	C7	R1	7.19967234483636
84	C23	R1	7.20945336562895
84	C17	R1	7.62205181945638
84	C12	R1	7.34872815423108
84	C10	R1	7.25738784269265
84	C3	R1	7.27612440527424
84	C14	R1	7.21916852046216
84	C5	R1	7.35755200461808
84	C9	R1	7.40087943628218
84	C24	R1	7.49984588708321
84	C6	R1	7.20945336562895
84	C21	R1	7.40087943628218
84	C1	R1	7.12928301694497
84	C22	R1	7.63662462054365
84	C4	R1	7.467605550083
84	C18	R1	7.07681559705083
84	C15	R1	6.83289001416474
84	C11	R1	6.98868468677217
84	C16	R1	7.16992500144231
84	C20	R1	6.89481776330794
84	C7	R1	7.39231742277876
85	C23	R1	7.28540221886225
85	C17	R1	7.28540221886225
85	C12	R1	7.33091687811462
85	C3	R1	7.61470984411521
85	C14	R1	7.10852445677817
85	C5	R1	7.25738784269265
85	C9	R1	7.33985000288462
85	C24	R1	7.4757334309664
85	C6	R1	7.16992500144231
85	C19	R1	7.4757334309664
85	C13	R1	7.35755200461808
85	C18	R1	7.4262647547021
85	C15	R1	7.16992500144231
85	C11	R1	7
85	C16	R1	7.01122725542325
85	C8	R1	7.19967234483636
85	C20	R1	7.34872815423108
85	C7	R1	7.08746284125034
86	C23	R1	7.35755200461808
86	C17	R1	7.16992500144231
86	C12	R1	7.4093909361377
86	C10	R1	7.40087943628218
86	C3	R1	7.31288295528436
86	C14	R1	7.14974711950468
86	C5	R1	7.4093909361377
86	C9	R1	7.21916852046216
86	C24	R1	7.35755200461808
86	C6	R1	7.09803208296053
86	C21	R1	7.23840473932508
86	C19	R1	7.22881869049588
86	C1	R1	7.33091687811462
86	C22	R1	7.10852445677817
86	C13	R1	7.4093909361377
86	C18	R1	7.08746284125034
86	C15	R1	6.98868468677217
86	C11	R1	7.07681559705083
86	C16	R1	7.17990909001493
86	C8	R1	7.34872815423108
86	C20	R1	7.32192809488736
86	C7	R1	7.19967234483636
87	C23	R1	7.01122725542325
87	C17	R1	7.3037807481771
87	C12	R1	7.19967234483636
87	C10	R1	7.38370429247405
87	C3	R1	7.09803208296053
87	C14	R1	7.03342300153745
87	C5	R1	7.45121111183233
87	C9	R1	7.4178525148859
87	C24	R1	7.33985000288462
87	C6	R1	7.21916852046216
87	C21	R1	7.33985000288462
87	C19	R1	7.24792751344359
87	C1	R1	6.8073549220576
87	C22	R1	7.52356195605701
87	C4	R1	7.40087943628218
87	C18	R1	7.15987133677839
87	C15	R1	7.17990909001493
87	C11	R1	7.24792751344359
87	C16	R1	7.14974711950468
87	C8	R1	7.49185309632967
87	C20	R1	7.17990909001493
87	C7	R1	7.28540221886225
88	C23	R1	7.27612440527424
88	C17	R1	7.467605550083
88	C12	R1	7.05528243550119
88	C10	R1	7.22881869049588
88	C3	R1	7.4178525148859
88	C14	R1	7.467605550083
88	C5	R1	7.39231742277876
88	C9	R1	7.55458885167764
88	C6	R1	7.37503943134692
88	C21	R1	7.20945336562895
88	C19	R1	7.17990909001493
88	C1	R1	7.48381577726426
88	C22	R1	7.6724253419715
88	C4	R1	7.28540221886225
88	C13	R1	7.4093909361377
88	C15	R1	7.29462074889163
88	C11	R1	7.06608919045777
88	C16	R1	7.10852445677817
88	C8	R1	7.31288295528436
88	C20	R1	7.11894107272351
88	C7	R1	7.2667865406949
89	C23	R1	7.4178525148859
89	C17	R1	7.31288295528436
89	C12	R1	7.11894107272351
89	C10	R1	7.23840473932508
89	C3	R1	7.14974711950468
89	C14	R1	7.4178525148859
89	C5	R1	7.33091687811462
89	C9	R1	7.37503943134692
89	C24	R1	7.13955135239879
89	C6	R1	7.39231742277876
89	C21	R1	7.19967234483636
89	C19	R1	7.27612440527424
89	C1	R1	7.23840473932508
89	C22	R1	7.28540221886225
89	C4	R1	7.4594316186373
89	C18	R1	7.15987133677839
89	C15	R1	7.21916852046216
89	C11	R1	6.8703647195834
89	C16	R1	7.14974711950468
89	C8	R1	7.33985000288462
89	C20	R1	7.39231742277876
89	C7	R1	7.03342300153745
90	C23	R1	7.23840473932508
90	C17	R1	7.48381577726426
90	C10	R1	7.65105169117893
90	C3	R1	6.94251450533924
90	C14	R1	7.06608919045777
90	C5	R1	7.27612440527424
90	C9	R1	7.39231742277876
90	C24	R1	7.4178525148859
90	C6	R1	7.16992500144231
90	C19	R1	7.04439411935845
90	C1	R1	7.13955135239879
90	C22	R1	7.61470984411521
90	C13	R1	7.20945336562895
90	C18	R1	7.16992500144231
90	C15	R1	7.37503943134692
90	C11	R1	7.19967234483636
90	C16	R1	7.3037807481771
90	C8	R1	7.09803208296053
90	C7	R1	7.17990909001493
91	C23	R1	7.24792751344359
91	C17	R1	7.28540221886225
91	C10	R1	7.48381577726426
91	C3	R1	7.3037807481771
91	C14	R1	7.21916852046216
91	C9	R1	7.40087943628218
91	C24	R1	7.20945336562895
91	C6	R1	7.4262647547021
91	C21	R1	7.19967234483636
91	C19	R1	7.23840473932508
91	C1	R1	7.13955135239879
91	C22	R1	7.18982455888002
91	C4	R1	7.25738784269265
91	C13	R1	7.11894107272351
91	C18	R1	6.91886323727459
91	C15	R1	7.37503943134692
91	C11	R1	7.3037807481771
91	C16	R1	7.20945336562895
91	C8	R1	7.33985000288462
91	C20	R1	7.54689445988764
91	C7	R1	7.4262647547021
92	C23	R1	7.28540221886225
92	C17	R1	7.6724253419715
92	C12	R1	7.35755200461808
92	C10	R1	7.21916852046216
92	C3	R1	7.10852445677817
92	C14	R1	7.22881869049588
92	C5	R1	7.29462074889163
92	C9	R1	7.32192809488736
92	C24	R1	7.32192809488736
92	C6	R1	7.22881869049588
92	C21	R1	7.27612440527424
92	C19	R1	7.08746284125034
92	C22	R1	7.16992500144231
92	C4	R1	7.4178525148859
92	C13	R1	7.39231742277876
92	C15	R1	7.19967234483636
92	C11	R1	7.01122725542325
92	C16	R1	7.32192809488736
92	C20	R1	7.19967234483636
92	C7	R1	7.4093909361377
93	C23	R1	7.39231742277876
93	C17	R1	7.3037807481771
93	C12	R1	7.33985000288462
93	C10	R1	7.19967234483636
93	C3	R1	7.24792751344359
93	C14	R1	7.49984588708321
93	C5	R1	7.4594316186373
93	C9	R1	7.23840473932508
93	C6	R1	7.21916852046216
93	C19	R1	7.13955135239879
93	C1	R1	7.64385618977472
93	C22	R1	7.49185309632967
93	C4	R1	6.90689059560852
93	C13	R1	7.25738784269265
93	C18	R1	7.09803208296053
93	C15	R1	7.23840473932508
93	C11	R1	7.16992500144231
93	C16	R1	7.44294349584873
93	C8	R1	7.20945336562895
93	C20	R1	7.09803208296053
93	C7	R1	7.28540221886225
94	C17	R1	7.4262647547021
94	C12	R1	7.22881869049588
94	C3	R1	7.34872815423108
94	C14	R1	7.23840473932508
94	C5	R1	7.29462074889163
94	C9	R1	7.44294349584873
94	C24	R1	7.53915881110803
94	C6	R1	7.3037807481771
94	C21	R1	7.35755200461808
94	C19	R1	7.19967234483636
94	C1	R1	7.22881869049588
94	C22	R1	7.19967234483636
94	C4	R1	7.03342300153745
94	C13	R1	7.39231742277876
94	C18	R1	6.95419631038687
94	C15	R1	7.15987133677839
94	C11	R1	7.29462074889163
94	C16	R1	6.89481776330794
94	C8	R1	7.4594316186373
94	C20	R1	7.40087943628218
94	C7	R1	7.3037807481771
95	C23	R1	7.2667865406949
95	C17	R1	7.2667865406949
95	C12	R1	7.49185309632967
95	C10	R1	7.3037807481771
95	C3	R1	7.4262647547021
95	C14	R1	7.49185309632967
95	C5	R1	7.24792751344359
95	C9	R1	7.32192809488736
95	C6	R1	7.09803208296053
95	C21	R1	7.20945336562895
95	C19	R1	7.15987133677839
95	C22	R1	7.55458885167764
95	C4	R1	7.39231742277876
95	C13	R1	7.49984588708321
95	C18	R1	7.08746284125034
95	C15	R1	7.05528243550119
95	C11	R1	7.13955135239879
95	C16	R1	7.19967234483636
95	C8	R1	7.2667865406949
95	C20	R1	7.13955135239879
95	C7	R1	7.36632221424582
96	C23	R1	7.21916852046216
96	C17	R1	7.35755200461808
96	C12	R1	7.14974711950468
96	C10	R1	7.33091687811462
96	C3	R1	7.37503943134692
96	C5	R1	7.23840473932508
96	C9	R1	7.3037807481771
96	C24	R1	7.18982455888002
96	C6	R1	7.44294349584873
96	C21	R1	7.34872815423108
96	C19	R1	6.96578428466209
96	C1	R1	7.34872815423108
96	C22	R1	7.09803208296053
96	C4	R1	7.44294349584873
96	C13	R1	7.4757334309664
96	C18	R1	7.34872815423108
96	C15	R1	7.2667865406949
96	C11	R1	7.16992500144231
96	C16	R1	7.27612440527424
96	C8	R1	7.34872815423108
96	C20	R1	7.48381577726426
96	C7	R1	7.25738784269265
97	C23	R1	7.38370429247405
97	C17	R1	7.11894107272351
97	C12	R1	7.37503943134692
97	C10	R1	7.4093909361377
97	C14	R1	7.35755200461808
97	C5	R1	7.23840473932508
97	C9	R1	7.39231742277876
97	C24	R1	7.37503943134692
97	C6	R1	7.33091687811462
97	C21	R1	7.25738784269265
97	C19	R1	7.2667865406949
97	C1	R1	7.31288295528436
97	C4	R1	7.29462074889163
97	C13	R1	7.25738784269265
97	C18	R1	7.04439411935845
97	C15	R1	7.19967234483636
97	C11	R1	7.23840473932508
97	C16	R1	7.18982455888002
97	C8	R1	7.3037807481771
97	C20	R1	7.4178525148859
97	C7	R1	7.16992500144231
98	C17	R1	7.4757334309664
98	C10	R1	7.4093909361377
98	C3	R1	7.14974711950468
98	C14	R1	7.23840473932508
98	C5	R1	7.02236781302845
98	C9	R1	7.37503943134692
98	C24	R1	7.29462074889163
[truncated: 14,526 more rows]
