# Supplementary material for: Stochastic modelling of single-cell gene expression adaptation reveals non-genomic contribution to evolution of tumor subclones
Source: bioRxiv. 2024 Apr 20:2024.04.17.588869. Preprint. [Version 1] doi: 10.1101/2024.04.17.588869 (PMC11071284; doi:10.1101/2024.04.17.588869)
Supplement: Supplement 2 [file media-2.zip › Supplementary Files/Simulated Data/Adaptive_Simulation/tr_1.1_sq_.15_r_200_a_.125.csv]

gene	species	replicate	exprval
1	C23	R1	7.49185309632967
1	C17	R1	7.29462074889163
1	C12	R1	7.33985000288462
1	C10	R1	7.467605550083
1	C3	R1	7.17990909001493
1	C14	R1	6.84549005094437
1	C5	R1	7.18982455888002
1	C9	R1	7.31288295528436
1	C24	R1	7.19967234483636
1	C6	R1	7.3037807481771
1	C21	R1	7.28540221886225
1	C19	R1	7.35755200461808
1	C1	R1	7.07681559705083
1	C22	R1	7.04439411935845
1	C4	R1	7.49185309632967
1	C18	R1	7.25738784269265
1	C15	R1	7.5077946401987
1	C11	R1	7.40087943628218
1	C8	R1	7.36632221424582
1	C20	R1	7.34872815423108
1	C7	R1	7.22881869049588
2	C23	R1	7.33985000288462
2	C17	R1	7.07681559705083
2	C12	R1	7.33985000288462
2	C10	R1	7.20945336562895
2	C3	R1	7.35755200461808
2	C14	R1	7.29462074889163
2	C9	R1	7.27612440527424
2	C6	R1	7.21916852046216
2	C21	R1	7.06608919045777
2	C19	R1	7.53138146051631
2	C1	R1	7.28540221886225
2	C22	R1	7.23840473932508
2	C13	R1	7.4757334309664
2	C18	R1	7.08746284125034
2	C15	R1	6.96578428466209
2	C11	R1	7.17990909001493
2	C16	R1	7.19967234483636
2	C8	R1	6.96578428466209
2	C20	R1	7.55458885167764
2	C7	R1	7.36632221424582
3	C23	R1	7.48381577726426
3	C17	R1	7.2667865406949
3	C12	R1	7.38370429247405
3	C10	R1	7.19967234483636
3	C3	R1	7.10852445677817
3	C14	R1	7.4262647547021
3	C5	R1	7.19967234483636
3	C9	R1	7.36632221424582
3	C24	R1	7.14974711950468
3	C6	R1	7.16992500144231
3	C21	R1	7.20945336562895
3	C19	R1	6.95419631038687
3	C1	R1	7.467605550083
3	C22	R1	7.21916852046216
3	C4	R1	7.29462074889163
3	C13	R1	7.4093909361377
3	C18	R1	6.84549005094437
3	C15	R1	7.02236781302845
3	C16	R1	7.05528243550119
3	C8	R1	7.51569983828404
3	C20	R1	7.19967234483636
3	C7	R1	7.09803208296053
4	C23	R1	7.53138146051631
4	C12	R1	7.37503943134692
4	C10	R1	7.4093909361377
4	C3	R1	7.53138146051631
4	C14	R1	7.28540221886225
4	C5	R1	7.2667865406949
4	C9	R1	7.53138146051631
4	C24	R1	7.36632221424582
4	C6	R1	7.15987133677839
4	C21	R1	7.4178525148859
4	C19	R1	7.40087943628218
4	C1	R1	7.03342300153745
4	C22	R1	7.4594316186373
4	C4	R1	7.17990909001493
4	C13	R1	7.24792751344359
4	C18	R1	7.12928301694497
4	C15	R1	7.17990909001493
4	C11	R1	7.4093909361377
4	C8	R1	7.14974711950468
4	C20	R1	7.12928301694497
4	C7	R1	7.37503943134692
5	C23	R1	7.07681559705083
5	C17	R1	7.33985000288462
5	C10	R1	7.18982455888002
5	C3	R1	7.24792751344359
5	C9	R1	7.17990909001493
5	C6	R1	7.5077946401987
5	C21	R1	7.2667865406949
5	C19	R1	7.24792751344359
5	C1	R1	7.3037807481771
5	C22	R1	7.34872815423108
5	C4	R1	7.13955135239879
5	C13	R1	6.91886323727459
5	C18	R1	6.97727992349992
5	C15	R1	7.25738784269265
5	C11	R1	6.8703647195834
5	C16	R1	7.19967234483636
5	C8	R1	7.3037807481771
5	C20	R1	7.02236781302845
5	C7	R1	7.4757334309664
6	C23	R1	7.22881869049588
6	C17	R1	7.04439411935845
6	C12	R1	7.3037807481771
6	C10	R1	7.44294349584873
6	C3	R1	7.08746284125034
6	C14	R1	7.35755200461808
6	C5	R1	7.24792751344359
6	C9	R1	7.16992500144231
6	C24	R1	7.17990909001493
6	C6	R1	7.20945336562895
6	C21	R1	7.32192809488736
6	C19	R1	7.32192809488736
6	C1	R1	7.39231742277876
6	C22	R1	7.3037807481771
6	C4	R1	7.27612440527424
6	C13	R1	6.98868468677217
6	C18	R1	7.22881869049588
6	C15	R1	7.28540221886225
6	C11	R1	7.06608919045777
6	C16	R1	7.09803208296053
6	C8	R1	7.22881869049588
6	C20	R1	7.24792751344359
6	C7	R1	7.04439411935845
7	C23	R1	7.3037807481771
7	C17	R1	7.19967234483636
7	C12	R1	7.23840473932508
7	C3	R1	7.53138146051631
7	C14	R1	7.33091687811462
7	C9	R1	7.31288295528436
7	C24	R1	7.12928301694497
7	C6	R1	7.14974711950468
7	C21	R1	7.27612440527424
7	C1	R1	7.31288295528436
7	C22	R1	7.38370429247405
7	C4	R1	7.51569983828404
7	C13	R1	7.4262647547021
7	C18	R1	7.2667865406949
7	C15	R1	7.08746284125034
7	C11	R1	7.4178525148859
7	C16	R1	6.94251450533924
7	C8	R1	7.34872815423108
7	C20	R1	7.24792751344359
7	C7	R1	7.53915881110803
8	C23	R1	7.10852445677817
8	C17	R1	7.04439411935845
8	C12	R1	7.23840473932508
8	C10	R1	7.24792751344359
8	C3	R1	7.35755200461808
8	C14	R1	7.38370429247405
8	C5	R1	7.4178525148859
8	C9	R1	7.65821148275179
8	C6	R1	7.15987133677839
8	C21	R1	7.19967234483636
8	C19	R1	7.13955135239879
8	C1	R1	7.3037807481771
8	C22	R1	7.03342300153745
8	C4	R1	7.28540221886225
8	C13	R1	7.4093909361377
8	C18	R1	7.05528243550119
8	C11	R1	7.02236781302845
8	C20	R1	7.33091687811462
8	C7	R1	7.14974711950468
9	C23	R1	7.40087943628218
9	C17	R1	7.34872815423108
9	C12	R1	7.05528243550119
9	C10	R1	7.467605550083
9	C3	R1	7.38370429247405
9	C5	R1	7.44294349584873
9	C9	R1	7.22881869049588
9	C24	R1	7.09803208296053
9	C6	R1	7.4594316186373
9	C21	R1	7.48381577726426
9	C19	R1	7.06608919045777
9	C1	R1	7.44294349584873
9	C22	R1	7.2667865406949
9	C4	R1	7.49984588708321
9	C13	R1	7.2667865406949
9	C18	R1	7.11894107272351
9	C15	R1	7.34872815423108
9	C11	R1	7.4093909361377
9	C8	R1	7.34872815423108
9	C20	R1	7.48381577726426
9	C7	R1	7.22881869049588
10	C23	R1	7.08746284125034
10	C17	R1	7.03342300153745
10	C12	R1	7.467605550083
10	C10	R1	7.32192809488736
10	C3	R1	7.60733031374961
10	C14	R1	7.39231742277876
10	C5	R1	7.19967234483636
10	C9	R1	7.06608919045777
10	C24	R1	7.3037807481771
10	C6	R1	7.33985000288462
10	C21	R1	7.06608919045777
10	C19	R1	7.44294349584873
10	C1	R1	7.44294349584873
10	C4	R1	7.2667865406949
10	C13	R1	7.22881869049588
10	C18	R1	7.21916852046216
10	C15	R1	7.31288295528436
10	C11	R1	7.27612440527424
10	C8	R1	7.4757334309664
10	C20	R1	7.15987133677839
10	C7	R1	7.4262647547021
11	C23	R1	7.4262647547021
11	C17	R1	7.34872815423108
11	C12	R1	7.4093909361377
11	C10	R1	7.36632221424582
11	C3	R1	7.33091687811462
11	C5	R1	7.11894107272351
11	C24	R1	7.36632221424582
11	C6	R1	7.67948009950545
11	C21	R1	7.58496250072116
11	C19	R1	7.31288295528436
11	C1	R1	7.10852445677817
11	C22	R1	7.22881869049588
11	C4	R1	7.39231742277876
11	C13	R1	7.33091687811462
11	C18	R1	7.3037807481771
11	C11	R1	7.17990909001493
11	C16	R1	7.21916852046216
11	C8	R1	7.61470984411521
11	C7	R1	7.48381577726426
12	C23	R1	7.06608919045777
12	C12	R1	7.20945336562895
12	C10	R1	7.16992500144231
12	C3	R1	7.28540221886225
12	C14	R1	7.20945336562895
12	C5	R1	7.59245703726808
12	C9	R1	6.91886323727459
12	C24	R1	7.34872815423108
12	C6	R1	7.09803208296053
12	C21	R1	7.38370429247405
12	C19	R1	7.20945336562895
12	C1	R1	7.29462074889163
12	C4	R1	7.28540221886225
12	C13	R1	7.07681559705083
12	C18	R1	7.19967234483636
12	C15	R1	7.4594316186373
12	C11	R1	7.32192809488736
12	C16	R1	6.98868468677217
12	C8	R1	7.35755200461808
12	C20	R1	7.38370429247405
12	C7	R1	7.25738784269265
13	C23	R1	7.18982455888002
13	C17	R1	7.4594316186373
13	C12	R1	7.2667865406949
13	C10	R1	7.38370429247405
13	C3	R1	7.09803208296053
13	C14	R1	7.14974711950468
13	C5	R1	7.21916852046216
13	C9	R1	7.36632221424582
13	C24	R1	7.45121111183233
13	C6	R1	7.11894107272351
13	C21	R1	7.34872815423108
13	C19	R1	7.34872815423108
13	C1	R1	7.2667865406949
13	C22	R1	7.29462074889163
13	C4	R1	7.56224242422107
13	C13	R1	7.21916852046216
13	C18	R1	7.35755200461808
13	C15	R1	7.40087943628218
13	C11	R1	7.39231742277876
13	C16	R1	7.07681559705083
13	C8	R1	7.37503943134692
13	C20	R1	7.06608919045777
13	C7	R1	7.31288295528436
14	C23	R1	7
14	C17	R1	7.4262647547021
14	C12	R1	7.37503943134692
14	C10	R1	7.3037807481771
14	C3	R1	7.20945336562895
14	C5	R1	7.40087943628218
14	C9	R1	7.22881869049588
14	C24	R1	7.32192809488736
14	C6	R1	7.40087943628218
14	C21	R1	7.12928301694497
14	C19	R1	7.2667865406949
14	C1	R1	7.60733031374961
14	C22	R1	7.52356195605701
14	C4	R1	7.33985000288462
14	C13	R1	7.36632221424582
14	C18	R1	6.91886323727459
14	C15	R1	7.08746284125034
14	C11	R1	7.21916852046216
14	C16	R1	6.96578428466209
14	C8	R1	7.35755200461808
14	C20	R1	7.3037807481771
14	C7	R1	7.37503943134692
15	C23	R1	7.18982455888002
15	C17	R1	7.22881869049588
15	C12	R1	6.98868468677217
15	C10	R1	7.18982455888002
15	C3	R1	7.04439411935845
15	C14	R1	7.04439411935845
15	C5	R1	7.16992500144231
15	C24	R1	7.35755200461808
15	C21	R1	7.49185309632967
15	C19	R1	7.4594316186373
15	C1	R1	7.34872815423108
15	C22	R1	7.32192809488736
15	C4	R1	7.3037807481771
15	C13	R1	7.40087943628218
15	C18	R1	7.16992500144231
15	C11	R1	6.76818432477693
15	C16	R1	6.96578428466209
15	C20	R1	7.49185309632967
15	C7	R1	7.36632221424582
16	C23	R1	7.01122725542325
16	C17	R1	7.20945336562895
16	C12	R1	7.4757334309664
16	C10	R1	7.24792751344359
16	C3	R1	7.40087943628218
16	C14	R1	7.40087943628218
16	C5	R1	7.4178525148859
16	C9	R1	7.37503943134692
16	C24	R1	7.33985000288462
16	C6	R1	7.4178525148859
16	C21	R1	7.32192809488736
16	C19	R1	7.27612440527424
16	C1	R1	7.05528243550119
16	C22	R1	7.27612440527424
16	C4	R1	7.43462822763672
16	C13	R1	7.13955135239879
16	C15	R1	7.4262647547021
16	C11	R1	6.93073733756289
16	C16	R1	7.17990909001493
16	C8	R1	7.14974711950468
16	C20	R1	7.36632221424582
16	C7	R1	7.15987133677839
17	C23	R1	7.20945336562895
17	C17	R1	7.29462074889163
17	C12	R1	7.28540221886225
17	C10	R1	7.2667865406949
17	C3	R1	7.09803208296053
17	C14	R1	7.21916852046216
17	C5	R1	7.07681559705083
17	C9	R1	6.91886323727459
17	C24	R1	7.19967234483636
17	C6	R1	7.4093909361377
17	C21	R1	7.10852445677817
17	C19	R1	7.43462822763672
17	C1	R1	7.21916852046216
17	C22	R1	7.11894107272351
17	C4	R1	7.38370429247405
17	C13	R1	7.24792751344359
17	C18	R1	7.18982455888002
17	C15	R1	7.32192809488736
17	C11	R1	7.09803208296053
17	C16	R1	7.13955135239879
17	C8	R1	7.57742882803575
17	C20	R1	7.28540221886225
17	C7	R1	7.27612440527424
18	C17	R1	7.31288295528436
18	C12	R1	7.17990909001493
18	C10	R1	7.10852445677817
18	C3	R1	7.34872815423108
18	C14	R1	7.23840473932508
18	C5	R1	7.4262647547021
18	C9	R1	7.4594316186373
18	C6	R1	7.68650052718322
18	C21	R1	7.38370429247405
18	C1	R1	7.22881869049588
18	C22	R1	7.18982455888002
18	C4	R1	7.31288295528436
18	C13	R1	7.33091687811462
18	C18	R1	7.28540221886225
18	C15	R1	7.02236781302845
18	C11	R1	7.02236781302845
18	C16	R1	7.24792751344359
18	C8	R1	7.03342300153745
18	C7	R1	7.31288295528436
19	C23	R1	7.12928301694497
19	C17	R1	7.4178525148859
19	C14	R1	7.27612440527424
19	C5	R1	6.8703647195834
19	C9	R1	7.25738784269265
19	C24	R1	7.39231742277876
19	C6	R1	7.33985000288462
19	C21	R1	7.33985000288462
19	C19	R1	7.16992500144231
19	C1	R1	7.35755200461808
19	C22	R1	7.11894107272351
19	C4	R1	7.57742882803575
19	C13	R1	7.53138146051631
19	C15	R1	7.13955135239879
19	C11	R1	7.10852445677817
19	C16	R1	7.27612440527424
19	C8	R1	7.33985000288462
19	C20	R1	7.33985000288462
20	C23	R1	7.22881869049588
20	C17	R1	7.27612440527424
20	C12	R1	7.43462822763672
20	C10	R1	7.31288295528436
20	C3	R1	7.3037807481771
20	C14	R1	7.11894107272351
20	C5	R1	7.22881869049588
20	C9	R1	7.16992500144231
20	C24	R1	7.05528243550119
20	C6	R1	7.37503943134692
20	C21	R1	7.05528243550119
20	C19	R1	7.5077946401987
20	C1	R1	7.52356195605701
20	C22	R1	7.3037807481771
20	C4	R1	7.09803208296053
20	C13	R1	7.18982455888002
20	C18	R1	7.03342300153745
20	C15	R1	7.2667865406949
20	C11	R1	7.38370429247405
20	C16	R1	6.98868468677217
20	C8	R1	7.43462822763672
20	C20	R1	7.34872815423108
20	C7	R1	7.38370429247405
21	C23	R1	7.57742882803575
21	C17	R1	7.35755200461808
21	C12	R1	7.37503943134692
21	C10	R1	7.33091687811462
21	C3	R1	7.40087943628218
21	C14	R1	7.17990909001493
21	C5	R1	7.2667865406949
21	C9	R1	7.09803208296053
21	C6	R1	7.29462074889163
21	C21	R1	7.25738784269265
21	C19	R1	7.18982455888002
21	C1	R1	7.18982455888002
21	C22	R1	7.40087943628218
21	C4	R1	7.45121111183233
21	C13	R1	7.52356195605701
21	C18	R1	7.2667865406949
21	C15	R1	7.4594316186373
21	C11	R1	7.37503943134692
21	C16	R1	6.93073733756289
21	C8	R1	7.18982455888002
21	C20	R1	7.33985000288462
21	C7	R1	6.95419631038687
22	C23	R1	7.4757334309664
22	C17	R1	7.43462822763672
22	C12	R1	7.37503943134692
22	C10	R1	7.29462074889163
22	C3	R1	7.2667865406949
22	C9	R1	7.43462822763672
22	C24	R1	7.35755200461808
22	C6	R1	7.37503943134692
22	C21	R1	7.38370429247405
22	C19	R1	7.09803208296053
22	C1	R1	7.45121111183233
22	C4	R1	7.27612440527424
22	C13	R1	7.4594316186373
22	C18	R1	6.98868468677217
22	C15	R1	7.3037807481771
22	C11	R1	7.05528243550119
22	C16	R1	7.27612440527424
22	C8	R1	7.14974711950468
22	C20	R1	7.53138146051631
22	C7	R1	7.32192809488736
23	C23	R1	7.36632221424582
23	C17	R1	7.467605550083
23	C10	R1	7.23840473932508
23	C3	R1	7.04439411935845
23	C14	R1	7.23840473932508
23	C5	R1	7.48381577726426
23	C24	R1	7.4178525148859
23	C21	R1	7.18982455888002
23	C19	R1	7.40087943628218
23	C1	R1	7.13955135239879
23	C22	R1	7.32192809488736
23	C13	R1	7.59991284218713
23	C18	R1	7.17990909001493
23	C11	R1	6.95419631038687
23	C16	R1	7.33091687811462
23	C8	R1	7.03342300153745
23	C20	R1	7.23840473932508
24	C23	R1	7.06608919045777
24	C17	R1	7.20945336562895
24	C12	R1	7.05528243550119
24	C10	R1	7.37503943134692
24	C3	R1	7.51569983828404
24	C14	R1	7.20945336562895
24	C5	R1	7.24792751344359
24	C9	R1	7.23840473932508
24	C24	R1	7.20945336562895
24	C6	R1	7.4093909361377
24	C21	R1	7.06608919045777
24	C19	R1	7.49984588708321
24	C1	R1	7.14974711950468
24	C22	R1	7.22881869049588
24	C4	R1	7.4594316186373
24	C13	R1	7.23840473932508
24	C18	R1	7.25738784269265
24	C15	R1	7.48381577726426
24	C11	R1	7.24792751344359
24	C16	R1	7.02236781302845
24	C8	R1	7.31288295528436
24	C20	R1	7.15987133677839
24	C7	R1	7.15987133677839
25	C23	R1	7.09803208296053
25	C17	R1	7.43462822763672
25	C12	R1	7.05528243550119
25	C10	R1	7.37503943134692
25	C3	R1	7.20945336562895
25	C14	R1	7.37503943134692
25	C5	R1	7.14974711950468
25	C9	R1	7.33985000288462
25	C24	R1	7.32192809488736
25	C6	R1	7.57742882803575
25	C21	R1	7.09803208296053
25	C19	R1	7.11894107272351
25	C1	R1	7.32192809488736
25	C22	R1	7.21916852046216
25	C4	R1	7.54689445988764
25	C13	R1	7.33985000288462
25	C18	R1	7.4178525148859
25	C15	R1	7.17990909001493
25	C11	R1	7.14974711950468
25	C16	R1	7.22881869049588
25	C8	R1	7.15987133677839
25	C20	R1	7.12928301694497
25	C7	R1	7.48381577726426
26	C23	R1	7.5077946401987
26	C17	R1	7.59245703726808
26	C12	R1	7.45121111183233
26	C3	R1	7.17990909001493
26	C5	R1	7.13955135239879
26	C9	R1	7.24792751344359
26	C24	R1	7.4262647547021
26	C6	R1	7.4757334309664
26	C21	R1	7.51569983828404
26	C19	R1	7.62205181945638
26	C1	R1	7.2667865406949
26	C22	R1	7.35755200461808
26	C4	R1	7.4093909361377
26	C13	R1	7.29462074889163
26	C18	R1	6.8703647195834
26	C15	R1	6.97727992349992
26	C11	R1	6.8703647195834
26	C16	R1	7.01122725542325
26	C8	R1	7.16992500144231
26	C20	R1	7.12928301694497
26	C7	R1	7.35755200461808
27	C23	R1	7.45121111183233
27	C17	R1	7.14974711950468
27	C12	R1	7.34872815423108
27	C3	R1	7.13955135239879
27	C14	R1	7.467605550083
27	C5	R1	7.34872815423108
27	C9	R1	7.56224242422107
27	C24	R1	7.43462822763672
27	C6	R1	7.14974711950468
27	C21	R1	7.24792751344359
27	C19	R1	7.40087943628218
27	C22	R1	7.28540221886225
27	C4	R1	7.24792751344359
27	C13	R1	7.18982455888002
27	C18	R1	7.25738784269265
27	C15	R1	7.29462074889163
27	C11	R1	7.2667865406949
27	C16	R1	7.31288295528436
27	C8	R1	7.24792751344359
27	C20	R1	7.43462822763672
27	C7	R1	7.16992500144231
28	C23	R1	7.59991284218713
28	C17	R1	7.07681559705083
28	C12	R1	7.27612440527424
28	C10	R1	7.20945336562895
28	C3	R1	7.05528243550119
28	C5	R1	7.04439411935845
28	C9	R1	7.51569983828404
28	C24	R1	7.43462822763672
28	C6	R1	7.2667865406949
28	C21	R1	7.54689445988764
28	C1	R1	7.33091687811462
28	C22	R1	7.39231742277876
28	C4	R1	7.21916852046216
28	C13	R1	7.21916852046216
28	C18	R1	7.12928301694497
28	C15	R1	7.06608919045777
28	C11	R1	7.16992500144231
28	C8	R1	7.33985000288462
28	C20	R1	7.21916852046216
28	C7	R1	7.45121111183233
29	C23	R1	7.20945336562895
29	C17	R1	7.16992500144231
29	C12	R1	7.55458885167764
29	C10	R1	7.21916852046216
29	C3	R1	7.33091687811462
29	C14	R1	7.57742882803575
29	C9	R1	7.38370429247405
29	C24	R1	7.4093909361377
29	C6	R1	7.35755200461808
29	C21	R1	7.37503943134692
29	C19	R1	7.39231742277876
29	C1	R1	7.17990909001493
29	C22	R1	7.25738784269265
29	C4	R1	7.39231742277876
29	C13	R1	7.17990909001493
29	C18	R1	7.3037807481771
29	C15	R1	7.53138146051631
29	C11	R1	7.08746284125034
29	C16	R1	7.29462074889163
29	C8	R1	7.28540221886225
29	C7	R1	7.19967234483636
30	C23	R1	7.68650052718322
30	C17	R1	7.38370429247405
30	C12	R1	7.27612440527424
30	C10	R1	7.39231742277876
30	C3	R1	7.09803208296053
30	C14	R1	7.55458885167764
30	C5	R1	7.4178525148859
30	C9	R1	7.49185309632967
30	C24	R1	7.43462822763672
30	C6	R1	7.14974711950468
30	C21	R1	7.01122725542325
30	C19	R1	7.24792751344359
30	C1	R1	7.24792751344359
30	C22	R1	7.25738784269265
30	C4	R1	7.05528243550119
30	C13	R1	7.24792751344359
30	C18	R1	7.31288295528436
30	C15	R1	7.07681559705083
30	C11	R1	7.19967234483636
30	C16	R1	7.23840473932508
30	C8	R1	7.29462074889163
30	C20	R1	7.16992500144231
30	C7	R1	7.24792751344359
31	C23	R1	7.39231742277876
31	C17	R1	7.29462074889163
31	C12	R1	7.49185309632967
31	C10	R1	7.29462074889163
31	C3	R1	7.4594316186373
31	C14	R1	6.96578428466209
31	C5	R1	7.24792751344359
31	C9	R1	6.93073733756289
31	C24	R1	7.28540221886225
31	C6	R1	7.33091687811462
31	C21	R1	7.11894107272351
31	C19	R1	7.45121111183233
31	C1	R1	7.02236781302845
31	C22	R1	7.3037807481771
31	C13	R1	7.09803208296053
31	C18	R1	7.05528243550119
31	C15	R1	7.11894107272351
31	C11	R1	7.16992500144231
31	C16	R1	7.12928301694497
31	C8	R1	7.35755200461808
31	C20	R1	7.23840473932508
31	C7	R1	7.17990909001493
32	C23	R1	7.33091687811462
32	C17	R1	7.2667865406949
32	C12	R1	7.03342300153745
32	C10	R1	7.27612440527424
32	C3	R1	7.39231742277876
32	C14	R1	7.37503943134692
32	C5	R1	7.4093909361377
32	C9	R1	7.51569983828404
32	C24	R1	7.44294349584873
32	C6	R1	7.02236781302845
32	C19	R1	7.4178525148859
32	C1	R1	7.3037807481771
32	C22	R1	7.13955135239879
32	C4	R1	7.36632221424582
32	C13	R1	7.17990909001493
32	C18	R1	7.43462822763672
32	C15	R1	7.5077946401987
32	C11	R1	7.15987133677839
32	C16	R1	7.3037807481771
32	C8	R1	7.4093909361377
32	C20	R1	7.24792751344359
32	C7	R1	7.40087943628218
33	C23	R1	7.45121111183233
33	C17	R1	7.13955135239879
33	C12	R1	7.39231742277876
33	C10	R1	6.96578428466209
33	C3	R1	7.69348695749933
33	C14	R1	7.36632221424582
33	C5	R1	7.29462074889163
33	C9	R1	7.32192809488736
33	C24	R1	7.467605550083
33	C6	R1	7.33091687811462
33	C21	R1	7.4262647547021
33	C19	R1	7.34872815423108
33	C1	R1	7.4178525148859
33	C22	R1	7.44294349584873
33	C4	R1	7.24792751344359
33	C13	R1	7.21916852046216
33	C18	R1	7.38370429247405
33	C15	R1	7.19967234483636
33	C11	R1	6.95419631038687
33	C16	R1	7.03342300153745
33	C8	R1	7.20945336562895
33	C20	R1	7.11894107272351
33	C7	R1	7.51569983828404
34	C23	R1	7.3037807481771
34	C17	R1	7.57742882803575
34	C12	R1	7.07681559705083
34	C10	R1	7.36632221424582
34	C3	R1	6.97727992349992
34	C14	R1	7.45121111183233
34	C5	R1	7.33091687811462
34	C9	R1	7.53915881110803
34	C24	R1	7.53915881110803
34	C6	R1	7.4262647547021
34	C21	R1	7.24792751344359
34	C19	R1	7.45121111183233
34	C1	R1	7.36632221424582
34	C22	R1	7.37503943134692
34	C4	R1	7.32192809488736
34	C13	R1	7.44294349584873
34	C18	R1	7.17990909001493
34	C15	R1	7.10852445677817
34	C11	R1	7
34	C16	R1	7.18982455888002
34	C8	R1	7.4757334309664
34	C20	R1	7.2667865406949
34	C7	R1	7.12928301694497
35	C23	R1	7.25738784269265
35	C17	R1	7.4178525148859
35	C12	R1	7.58496250072116
35	C10	R1	7.28540221886225
35	C3	R1	7.07681559705083
35	C14	R1	7.17990909001493
35	C5	R1	7.40087943628218
35	C9	R1	7.36632221424582
35	C24	R1	7.4093909361377
35	C6	R1	7.4262647547021
35	C21	R1	7.4093909361377
35	C19	R1	7.62205181945638
35	C1	R1	7.45121111183233
35	C22	R1	7.53915881110803
35	C4	R1	7.35755200461808
35	C13	R1	7.49185309632967
35	C18	R1	6.96578428466209
35	C15	R1	7.06608919045777
35	C11	R1	7.15987133677839
35	C16	R1	7.22881869049588
35	C8	R1	7.09803208296053
35	C20	R1	7.4262647547021
35	C7	R1	7.61470984411521
36	C17	R1	7.4262647547021
36	C12	R1	7.28540221886225
36	C10	R1	7.4093909361377
36	C3	R1	7.467605550083
36	C14	R1	7.25738784269265
36	C5	R1	7.29462074889163
36	C9	R1	7.18982455888002
36	C24	R1	7.27612440527424
36	C6	R1	7.36632221424582
36	C21	R1	7.34872815423108
36	C19	R1	7.34872815423108
36	C1	R1	7.16992500144231
36	C22	R1	6.89481776330794
36	C4	R1	7.467605550083
36	C13	R1	7.45121111183233
36	C18	R1	7.22881869049588
36	C11	R1	7.4178525148859
36	C16	R1	7.14974711950468
36	C8	R1	7.54689445988764
36	C20	R1	7.40087943628218
36	C7	R1	7.31288295528436
37	C23	R1	7.29462074889163
37	C17	R1	7.467605550083
37	C12	R1	7.44294349584873
37	C10	R1	7.27612440527424
37	C3	R1	7.14974711950468
37	C14	R1	7.09803208296053
37	C5	R1	7.62205181945638
37	C9	R1	6.93073733756289
37	C24	R1	7.12928301694497
37	C6	R1	7.25738784269265
37	C21	R1	6.94251450533924
37	C19	R1	7.24792751344359
37	C1	R1	7.11894107272351
37	C22	R1	7.56224242422107
37	C4	R1	6.95419631038687
37	C13	R1	7.36632221424582
37	C18	R1	7.28540221886225
37	C15	R1	7.467605550083
37	C11	R1	7.34872815423108
37	C16	R1	7.27612440527424
37	C8	R1	7.27612440527424
37	C20	R1	7.53138146051631
38	C23	R1	7.19967234483636
38	C17	R1	7.19967234483636
38	C12	R1	7.37503943134692
38	C10	R1	7.21916852046216
38	C3	R1	7.35755200461808
38	C14	R1	7.04439411935845
38	C5	R1	7.40087943628218
38	C9	R1	7.25738784269265
38	C24	R1	7.23840473932508
38	C6	R1	7.21916852046216
38	C21	R1	7.29462074889163
38	C19	R1	7.33985000288462
38	C1	R1	7.39231742277876
38	C22	R1	7.02236781302845
38	C4	R1	7.31288295528436
38	C13	R1	7.09803208296053
38	C18	R1	7.17990909001493
38	C15	R1	7.17990909001493
38	C11	R1	7.12928301694497
38	C16	R1	7.20945336562895
38	C20	R1	7.12928301694497
38	C7	R1	7.39231742277876
39	C23	R1	7.12928301694497
39	C17	R1	7.23840473932508
39	C12	R1	7.66533591718518
39	C10	R1	7.33985000288462
39	C3	R1	7.11894107272351
39	C14	R1	7.3037807481771
39	C5	R1	7.45121111183233
39	C9	R1	7.45121111183233
39	C24	R1	7.10852445677817
39	C6	R1	7.2667865406949
39	C21	R1	7.11894107272351
39	C19	R1	7.16992500144231
39	C1	R1	7.33091687811462
39	C22	R1	7.40087943628218
39	C4	R1	7.4262647547021
39	C13	R1	7.32192809488736
39	C18	R1	7.19967234483636
39	C15	R1	7.15987133677839
39	C11	R1	7.15987133677839
39	C8	R1	7.49984588708321
39	C20	R1	7.21916852046216
39	C7	R1	7.18982455888002
40	C23	R1	7.52356195605701
40	C17	R1	7.34872815423108
40	C12	R1	7.21916852046216
40	C10	R1	7.32192809488736
40	C3	R1	7.39231742277876
40	C5	R1	7.18982455888002
40	C9	R1	7.37503943134692
40	C24	R1	7.16992500144231
40	C6	R1	7.09803208296053
40	C21	R1	7.3037807481771
40	C19	R1	6.90689059560852
40	C1	R1	7.2667865406949
40	C22	R1	7.16992500144231
40	C4	R1	7.14974711950468
40	C13	R1	7.07681559705083
40	C18	R1	7.2667865406949
40	C15	R1	7.24792751344359
40	C11	R1	7.36632221424582
40	C8	R1	7.60733031374961
40	C20	R1	7.05528243550119
40	C7	R1	7.49185309632967
41	C23	R1	7.49984588708321
41	C12	R1	7.40087943628218
41	C10	R1	7.32192809488736
41	C3	R1	7.28540221886225
41	C14	R1	7.45121111183233
41	C5	R1	7.24792751344359
41	C9	R1	7.21916852046216
41	C24	R1	7.12928301694497
41	C6	R1	7.4757334309664
41	C21	R1	7.23840473932508
41	C19	R1	7.45121111183233
41	C1	R1	7.29462074889163
41	C22	R1	6.83289001416474
41	C13	R1	7.2667865406949
41	C18	R1	7.17990909001493
41	C15	R1	7.12928301694497
41	C11	R1	7.10852445677817
41	C16	R1	7.33091687811462
41	C8	R1	7.4262647547021
41	C20	R1	7.4757334309664
41	C7	R1	7.27612440527424
42	C23	R1	7.38370429247405
42	C17	R1	7.13955135239879
42	C12	R1	7.09803208296053
42	C3	R1	7.33091687811462
42	C14	R1	7.15987133677839
42	C5	R1	7.40087943628218
42	C9	R1	7.06608919045777
42	C24	R1	7.3037807481771
42	C6	R1	7.54689445988764
42	C21	R1	7.08746284125034
42	C19	R1	7.4178525148859
42	C1	R1	7.32192809488736
42	C22	R1	7.34872815423108
42	C4	R1	7.29462074889163
42	C15	R1	7.25738784269265
42	C11	R1	7.38370429247405
42	C16	R1	7.23840473932508
42	C8	R1	7.33985000288462
42	C20	R1	7.20945336562895
42	C7	R1	7.49984588708321
43	C23	R1	7.32192809488736
43	C17	R1	7.04439411935845
43	C12	R1	7.02236781302845
43	C10	R1	7.467605550083
43	C3	R1	7.21916852046216
43	C5	R1	7.49185309632967
43	C9	R1	7.23840473932508
43	C24	R1	7.51569983828404
43	C6	R1	7.23840473932508
43	C21	R1	7.23840473932508
43	C1	R1	7.3037807481771
43	C22	R1	7.38370429247405
43	C4	R1	7.02236781302845
43	C13	R1	7.40087943628218
43	C18	R1	7.20945336562895
43	C15	R1	7.4262647547021
43	C16	R1	7.20945336562895
43	C8	R1	7.34872815423108
43	C20	R1	7.14974711950468
43	C7	R1	7.3037807481771
44	C23	R1	7.20945336562895
44	C17	R1	7.44294349584873
44	C10	R1	7.22881869049588
44	C3	R1	7.35755200461808
44	C5	R1	7.59991284218713
44	C9	R1	7.12928301694497
44	C24	R1	7.03342300153745
44	C6	R1	7.38370429247405
44	C21	R1	7.10852445677817
44	C19	R1	7.6724253419715
44	C22	R1	6.97727992349992
44	C4	R1	6.97727992349992
44	C13	R1	7.4594316186373
44	C18	R1	6.79441586635011
44	C15	R1	7.32192809488736
44	C16	R1	7.15987133677839
44	C8	R1	7.21916852046216
44	C7	R1	7.467605550083
45	C23	R1	7.2667865406949
45	C17	R1	7.17990909001493
45	C12	R1	7.39231742277876
45	C10	R1	7.4093909361377
45	C3	R1	7.09803208296053
45	C14	R1	7.28540221886225
45	C5	R1	7.4594316186373
45	C9	R1	7.07681559705083
45	C24	R1	7.16992500144231
45	C6	R1	7.20945336562895
45	C21	R1	7.51569983828404
45	C19	R1	7.22881869049588
45	C1	R1	7.23840473932508
45	C22	R1	7.23840473932508
45	C4	R1	7.48381577726426
45	C18	R1	7.19967234483636
45	C15	R1	7.38370429247405
45	C11	R1	7.33985000288462
45	C8	R1	7.49984588708321
45	C20	R1	7.3037807481771
45	C7	R1	6.98868468677217
46	C17	R1	7.40087943628218
46	C12	R1	7.14974711950468
46	C10	R1	7.39231742277876
46	C3	R1	7.29462074889163
46	C14	R1	7.10852445677817
46	C5	R1	7.05528243550119
46	C9	R1	7.45121111183233
46	C24	R1	7.4093909361377
46	C6	R1	7.5077946401987
46	C21	R1	7.65105169117893
46	C19	R1	7.37503943134692
46	C1	R1	7.12928301694497
46	C22	R1	7.24792751344359
46	C4	R1	7.34872815423108
46	C13	R1	7.38370429247405
46	C18	R1	7.02236781302845
46	C15	R1	7.25738784269265
46	C11	R1	7.15987133677839
46	C16	R1	7.17990909001493
46	C8	R1	7.38370429247405
46	C20	R1	7.2667865406949
46	C7	R1	7.28540221886225
47	C23	R1	7.36632221424582
47	C17	R1	7.53915881110803
47	C12	R1	7.35755200461808
47	C10	R1	7.58496250072116
47	C14	R1	7
47	C5	R1	7.53138146051631
47	C9	R1	7.15987133677839
47	C24	R1	7.24792751344359
47	C6	R1	7.3037807481771
47	C21	R1	6.94251450533924
47	C19	R1	7.4262647547021
47	C22	R1	7.467605550083
47	C4	R1	7.18982455888002
47	C18	R1	7.31288295528436
47	C15	R1	6.68650052718322
47	C11	R1	7.2667865406949
47	C16	R1	7.29462074889163
47	C8	R1	7.21916852046216
47	C20	R1	6.98868468677217
47	C7	R1	7.31288295528436
48	C23	R1	7.18982455888002
48	C12	R1	7.4262647547021
48	C3	R1	7.39231742277876
48	C14	R1	7.58496250072116
48	C5	R1	7.27612440527424
48	C9	R1	7.2667865406949
48	C24	R1	7.09803208296053
48	C6	R1	7.48381577726426
48	C21	R1	7.18982455888002
48	C19	R1	7.25738784269265
48	C1	R1	7.48381577726426
48	C22	R1	7.31288295528436
48	C4	R1	7.23840473932508
48	C13	R1	7.58496250072116
48	C15	R1	7.17990909001493
48	C11	R1	7.18982455888002
48	C16	R1	7.18982455888002
48	C8	R1	7.32192809488736
48	C20	R1	6.97727992349992
48	C7	R1	7.19967234483636
49	C23	R1	7.40087943628218
49	C17	R1	7.19967234483636
49	C12	R1	7.19967234483636
49	C10	R1	7.2667865406949
49	C3	R1	7.07681559705083
49	C14	R1	7.33091687811462
49	C5	R1	7.4757334309664
49	C9	R1	7.10852445677817
49	C24	R1	7.15987133677839
49	C6	R1	7.01122725542325
49	C21	R1	7.32192809488736
49	C19	R1	7.4093909361377
49	C1	R1	7.4594316186373
49	C4	R1	7.15987133677839
49	C13	R1	7.3037807481771
49	C18	R1	7.11894107272351
49	C15	R1	7.31288295528436
49	C11	R1	7.20945336562895
49	C16	R1	6.90689059560852
49	C8	R1	7.38370429247405
49	C7	R1	7.22881869049588
50	C23	R1	7.40087943628218
50	C17	R1	7.27612440527424
50	C12	R1	7.12928301694497
50	C10	R1	7.15987133677839
50	C3	R1	7.07681559705083
50	C14	R1	7.02236781302845
50	C5	R1	6.84549005094437
50	C9	R1	7.44294349584873
50	C24	R1	7.34872815423108
50	C6	R1	7.17990909001493
50	C21	R1	7.20945336562895
50	C1	R1	7.19967234483636
50	C22	R1	7.19967234483636
50	C4	R1	7.06608919045777
50	C13	R1	7.55458885167764
50	C15	R1	7.4757334309664
50	C11	R1	7.4093909361377
50	C16	R1	7.24792751344359
50	C8	R1	7.08746284125034
51	C23	R1	7.07681559705083
51	C17	R1	7.35755200461808
51	C12	R1	7.17990909001493
51	C10	R1	7.24792751344359
51	C3	R1	7.07681559705083
51	C14	R1	7.25738784269265
51	C5	R1	7.3037807481771
51	C24	R1	7.07681559705083
51	C6	R1	7.49185309632967
51	C21	R1	7.55458885167764
51	C19	R1	7.15987133677839
51	C1	R1	7.33091687811462
51	C22	R1	7.20945336562895
51	C4	R1	6.98868468677217
51	C13	R1	7.32192809488736
51	C18	R1	6.75488750216347
51	C15	R1	7.29462074889163
51	C11	R1	7.14974711950468
51	C16	R1	7.03342300153745
51	C8	R1	7.4262647547021
51	C20	R1	7.13955135239879
51	C7	R1	7.34872815423108
52	C23	R1	7.4262647547021
52	C17	R1	7.38370429247405
52	C12	R1	7.27612440527424
52	C10	R1	7.22881869049588
52	C3	R1	7.43462822763672
52	C14	R1	7.09803208296053
52	C5	R1	7.28540221886225
52	C9	R1	7.54689445988764
52	C24	R1	7.08746284125034
52	C6	R1	7.23840473932508
52	C21	R1	7.53138146051631
52	C19	R1	7.25738784269265
52	C1	R1	7.28540221886225
52	C13	R1	7.11894107272351
52	C15	R1	7.29462074889163
52	C11	R1	6.76818432477693
52	C16	R1	7.29462074889163
52	C20	R1	7.15987133677839
52	C7	R1	7.25738784269265
53	C23	R1	7.29462074889163
53	C17	R1	7.10852445677817
53	C12	R1	7.57742882803575
53	C10	R1	7.08746284125034
53	C3	R1	7.23840473932508
53	C14	R1	7.15987133677839
53	C5	R1	7.14974711950468
53	C9	R1	7.3037807481771
53	C24	R1	7.49984588708321
53	C6	R1	7.60733031374961
53	C21	R1	7.32192809488736
53	C19	R1	7.39231742277876
53	C1	R1	7.28540221886225
53	C22	R1	7.49185309632967
53	C4	R1	7.35755200461808
53	C18	R1	7.20945336562895
53	C15	R1	7.33985000288462
53	C11	R1	6.97727992349992
53	C16	R1	7.28540221886225
53	C8	R1	7.09803208296053
53	C20	R1	7.36632221424582
53	C7	R1	7.4093909361377
54	C23	R1	7.25738784269265
54	C17	R1	7.2667865406949
54	C12	R1	7.53138146051631
54	C10	R1	7.33091687811462
54	C3	R1	7.2667865406949
54	C14	R1	7.10852445677817
54	C5	R1	7.4262647547021
54	C9	R1	7.18982455888002
54	C24	R1	7.2667865406949
54	C6	R1	7.4757334309664
54	C21	R1	7.49185309632967
54	C19	R1	7.21916852046216
54	C1	R1	7.4594316186373
54	C22	R1	7.2667865406949
54	C13	R1	7.6724253419715
54	C18	R1	7.33091687811462
54	C15	R1	7.10852445677817
54	C16	R1	7.467605550083
54	C8	R1	7.16992500144231
54	C20	R1	7.38370429247405
54	C7	R1	7.24792751344359
55	C23	R1	7.04439411935845
55	C17	R1	7.06608919045777
55	C12	R1	7.18982455888002
55	C10	R1	7.33091687811462
55	C14	R1	7.29462074889163
55	C5	R1	7.53915881110803
55	C9	R1	7.4262647547021
55	C24	R1	7.35755200461808
55	C6	R1	7.43462822763672
55	C21	R1	7.33091687811462
55	C1	R1	7.20945336562895
55	C22	R1	7.08746284125034
55	C4	R1	7.16992500144231
55	C13	R1	7.12928301694497
55	C18	R1	7.09803208296053
55	C15	R1	7.33091687811462
55	C11	R1	7.3037807481771
55	C8	R1	7.07681559705083
55	C20	R1	7.18982455888002
55	C7	R1	7.33091687811462
56	C23	R1	7.02236781302845
56	C17	R1	7.17990909001493
56	C12	R1	7.11894107272351
56	C10	R1	7.31288295528436
56	C3	R1	7.03342300153745
56	C14	R1	7.07681559705083
56	C9	R1	7.4093909361377
56	C24	R1	7.33091687811462
56	C6	R1	7.22881869049588
56	C21	R1	6.93073733756289
56	C19	R1	7.32192809488736
56	C1	R1	7.54689445988764
56	C22	R1	7.04439411935845
56	C4	R1	7.34872815423108
56	C13	R1	7.2667865406949
56	C18	R1	7.19967234483636
56	C15	R1	7.23840473932508
56	C11	R1	7.49185309632967
56	C16	R1	7.24792751344359
56	C8	R1	7.22881869049588
56	C20	R1	6.94251450533924
56	C7	R1	7.34872815423108
57	C23	R1	7.4594316186373
57	C17	R1	6.88264304936184
57	C12	R1	7.10852445677817
57	C10	R1	7.4093909361377
57	C3	R1	7.19967234483636
57	C14	R1	7.06608919045777
57	C5	R1	7.22881869049588
57	C9	R1	7.45121111183233
57	C6	R1	7.37503943134692
57	C21	R1	7.45121111183233
57	C1	R1	7.58496250072116
57	C22	R1	7.59245703726808
57	C4	R1	7.14974711950468
57	C13	R1	7.28540221886225
57	C18	R1	7.20945336562895
57	C15	R1	7.39231742277876
57	C11	R1	7.07681559705083
57	C16	R1	6.89481776330794
57	C20	R1	7.56985560833095
57	C7	R1	7.31288295528436
58	C23	R1	7.22881869049588
58	C17	R1	7.3037807481771
58	C12	R1	7.40087943628218
58	C10	R1	7.23840473932508
58	C3	R1	7.53915881110803
58	C14	R1	7.27612440527424
58	C5	R1	7.32192809488736
58	C9	R1	6.96578428466209
58	C24	R1	7.27612440527424
58	C6	R1	7.22881869049588
58	C19	R1	7.20945336562895
58	C1	R1	7.33985000288462
58	C22	R1	7.22881869049588
58	C4	R1	7.12928301694497
58	C18	R1	7.22881869049588
58	C15	R1	7.19967234483636
58	C11	R1	7.12928301694497
58	C16	R1	6.89481776330794
58	C8	R1	7.48381577726426
58	C20	R1	7.40087943628218
58	C7	R1	7.27612440527424
59	C23	R1	7.02236781302845
59	C17	R1	7.29462074889163
59	C12	R1	7.33091687811462
59	C10	R1	7.33985000288462
59	C3	R1	7.22881869049588
59	C14	R1	7.12928301694497
59	C5	R1	7.35755200461808
59	C9	R1	7.09803208296053
59	C24	R1	7.11894107272351
59	C6	R1	7.13955135239879
59	C21	R1	7.29462074889163
59	C19	R1	7.05528243550119
59	C1	R1	7.12928301694497
59	C4	R1	7.32192809488736
59	C13	R1	7.35755200461808
59	C18	R1	7.23840473932508
59	C11	R1	6.90689059560852
59	C16	R1	7.04439411935845
59	C8	R1	7.49185309632967
59	C20	R1	7.22881869049588
59	C7	R1	7.20945336562895
60	C23	R1	7.28540221886225
60	C17	R1	7.5077946401987
60	C12	R1	7.28540221886225
60	C10	R1	7.38370429247405
60	C3	R1	7.4178525148859
60	C14	R1	7.35755200461808
60	C5	R1	7.25738784269265
60	C9	R1	7.20945336562895
60	C24	R1	6.8703647195834
60	C6	R1	7.27612440527424
60	C21	R1	7.01122725542325
60	C19	R1	7.05528243550119
60	C1	R1	7.4262647547021
60	C22	R1	7.10852445677817
60	C13	R1	7.4178525148859
60	C18	R1	7.08746284125034
60	C15	R1	7.12928301694497
60	C11	R1	6.89481776330794
60	C16	R1	7.14974711950468
60	C8	R1	7.37503943134692
60	C20	R1	7.4093909361377
60	C7	R1	7.16992500144231
61	C23	R1	7.22881869049588
61	C17	R1	7.54689445988764
61	C12	R1	7.4757334309664
61	C10	R1	7.18982455888002
61	C3	R1	7.63662462054365
61	C14	R1	7.35755200461808
61	C5	R1	7.16992500144231
61	C9	R1	7.10852445677817
61	C24	R1	7.29462074889163
61	C6	R1	7.22881869049588
61	C21	R1	7.23840473932508
61	C19	R1	7.4262647547021
61	C1	R1	7.5077946401987
61	C22	R1	7.38370429247405
61	C4	R1	7.44294349584873
61	C13	R1	7.02236781302845
61	C18	R1	6.79441586635011
61	C15	R1	7.20945336562895
61	C11	R1	7.23840473932508
61	C16	R1	7.18982455888002
61	C8	R1	7.3037807481771
61	C20	R1	7.37503943134692
61	C7	R1	7.3037807481771
62	C17	R1	7.38370429247405
62	C12	R1	7.49984588708321
62	C10	R1	7.16992500144231
62	C3	R1	7.17990909001493
62	C14	R1	7.23840473932508
62	C5	R1	7.29462074889163
62	C9	R1	7.38370429247405
62	C24	R1	7.45121111183233
62	C6	R1	7.09803208296053
62	C21	R1	7.53138146051631
62	C19	R1	7.22881869049588
62	C1	R1	7.36632221424582
62	C22	R1	7.18982455888002
62	C4	R1	7.36632221424582
62	C13	R1	7.18982455888002
62	C18	R1	6.78135971352466
62	C15	R1	7.49984588708321
62	C11	R1	7.21916852046216
62	C16	R1	7.18982455888002
62	C8	R1	7.32192809488736
62	C20	R1	7.38370429247405
62	C7	R1	7.15987133677839
63	C23	R1	7.18982455888002
63	C17	R1	7.20945336562895
63	C12	R1	7.22881869049588
63	C10	R1	7.25738784269265
63	C3	R1	7.69348695749933
63	C14	R1	7.4262647547021
63	C5	R1	7.25738784269265
63	C9	R1	7.4594316186373
63	C24	R1	7.15987133677839
63	C6	R1	7.20945336562895
63	C21	R1	7.2667865406949
63	C19	R1	7.22881869049588
63	C1	R1	7.23840473932508
63	C22	R1	7.48381577726426
63	C4	R1	6.94251450533924
63	C13	R1	7.24792751344359
63	C15	R1	7.21916852046216
63	C11	R1	7.03342300153745
63	C16	R1	7.35755200461808
63	C8	R1	6.98868468677217
63	C20	R1	7.18982455888002
64	C23	R1	7.59991284218713
64	C17	R1	7.20945336562895
64	C12	R1	7.4093909361377
64	C10	R1	7.32192809488736
64	C3	R1	7.28540221886225
64	C5	R1	7.45121111183233
64	C24	R1	7.40087943628218
64	C6	R1	7.17990909001493
64	C21	R1	7.4093909361377
64	C19	R1	7.23840473932508
64	C1	R1	7.28540221886225
64	C22	R1	7.25738784269265
64	C4	R1	7.08746284125034
64	C13	R1	7.25738784269265
64	C18	R1	7.40087943628218
64	C15	R1	7
64	C11	R1	7.28540221886225
64	C16	R1	7.32192809488736
64	C8	R1	7.44294349584873
64	C20	R1	7.18982455888002
64	C7	R1	7.40087943628218
65	C23	R1	7.467605550083
65	C17	R1	7.19967234483636
65	C12	R1	7.19967234483636
65	C10	R1	7.19967234483636
65	C3	R1	7.43462822763672
65	C14	R1	7.17990909001493
65	C5	R1	7.35755200461808
65	C9	R1	7.14974711950468
65	C24	R1	7.33985000288462
65	C6	R1	7.18982455888002
65	C21	R1	7.17990909001493
65	C19	R1	7.69348695749933
65	C1	R1	7.17990909001493
65	C22	R1	7.33985000288462
65	C4	R1	7.31288295528436
65	C13	R1	7.66533591718518
65	C18	R1	7.29462074889163
65	C15	R1	7.38370429247405
65	C11	R1	7.28540221886225
65	C16	R1	7.44294349584873
65	C8	R1	7.4757334309664
65	C20	R1	7.25738784269265
65	C7	R1	7.4093909361377
66	C23	R1	7.33091687811462
66	C17	R1	7.38370429247405
66	C12	R1	7.22881869049588
66	C10	R1	7.56224242422107
66	C3	R1	7.25738784269265
66	C14	R1	7.2667865406949
66	C5	R1	7.32192809488736
66	C9	R1	7.32192809488736
66	C6	R1	7.4594316186373
66	C21	R1	7.29462074889163
66	C19	R1	7.25738784269265
66	C1	R1	7.37503943134692
66	C22	R1	7.467605550083
66	C4	R1	7.27612440527424
66	C13	R1	7.35755200461808
66	C18	R1	7.14974711950468
66	C15	R1	7.22881869049588
66	C11	R1	7.49984588708321
66	C16	R1	7.33091687811462
66	C8	R1	7.14974711950468
66	C20	R1	7.18982455888002
66	C7	R1	7.31288295528436
67	C23	R1	7.11894107272351
67	C17	R1	7.25738784269265
67	C12	R1	7.32192809488736
67	C10	R1	7.16992500144231
67	C3	R1	7.3037807481771
67	C5	R1	7.05528243550119
67	C9	R1	7.51569983828404
67	C24	R1	7.43462822763672
67	C6	R1	7.29462074889163
67	C21	R1	7.05528243550119
67	C19	R1	7.15987133677839
67	C1	R1	7.3037807481771
67	C22	R1	7.4093909361377
67	C4	R1	7.07681559705083
67	C13	R1	7.4262647547021
67	C18	R1	7.04439411935845
67	C15	R1	7.20945336562895
67	C11	R1	7.18982455888002
67	C16	R1	6.98868468677217
67	C8	R1	7.56224242422107
67	C20	R1	7.12928301694497
67	C7	R1	7.4594316186373
68	C23	R1	7.16992500144231
68	C17	R1	7.4093909361377
68	C12	R1	7.20945336562895
68	C3	R1	7.02236781302845
68	C14	R1	7.31288295528436
68	C5	R1	7.36632221424582
68	C24	R1	7.11894107272351
68	C6	R1	7.28540221886225
68	C21	R1	7.2667865406949
68	C19	R1	7.35755200461808
68	C1	R1	7.25738784269265
68	C22	R1	7.22881869049588
68	C13	R1	7.20945336562895
68	C18	R1	7.40087943628218
68	C15	R1	7.10852445677817
68	C11	R1	7.09803208296053
68	C16	R1	7.33091687811462
68	C8	R1	7.32192809488736
68	C20	R1	6.98868468677217
69	C23	R1	7.4757334309664
69	C17	R1	7.43462822763672
69	C12	R1	7.43462822763672
69	C10	R1	7.13955135239879
69	C3	R1	7.09803208296053
69	C14	R1	7.33985000288462
69	C5	R1	7.33091687811462
69	C9	R1	7.37503943134692
69	C24	R1	7.07681559705083
69	C6	R1	7.32192809488736
69	C21	R1	7.4594316186373
69	C19	R1	7.21916852046216
69	C1	R1	7.52356195605701
69	C22	R1	7.13955135239879
69	C4	R1	7.04439411935845
69	C13	R1	7.4093909361377
69	C18	R1	7.23840473932508
69	C15	R1	7.14974711950468
69	C11	R1	7.06608919045777
69	C16	R1	6.89481776330794
69	C8	R1	7.06608919045777
69	C20	R1	7.31288295528436
69	C7	R1	7.23840473932508
70	C23	R1	7.39231742277876
70	C17	R1	7.08746284125034
70	C12	R1	7.2667865406949
70	C10	R1	7.52356195605701
70	C3	R1	7.45121111183233
70	C14	R1	7.34872815423108
70	C5	R1	7.4262647547021
70	C9	R1	7.06608919045777
70	C24	R1	7.467605550083
70	C6	R1	7.3037807481771
70	C21	R1	7.39231742277876
70	C19	R1	7.467605550083
70	C1	R1	7
70	C4	R1	7.13955135239879
70	C13	R1	7.27612440527424
70	C18	R1	7.16992500144231
70	C15	R1	7.23840473932508
70	C11	R1	7.07681559705083
70	C16	R1	7.22881869049588
70	C8	R1	7.4178525148859
71	C23	R1	7.19967234483636
71	C17	R1	7.60733031374961
71	C12	R1	7.31288295528436
71	C3	R1	7.43462822763672
71	C14	R1	7.09803208296053
71	C5	R1	7.06608919045777
71	C24	R1	7.11894107272351
71	C6	R1	7.28540221886225
71	C21	R1	7.53915881110803
71	C19	R1	7.4594316186373
71	C1	R1	7.4093909361377
71	C22	R1	7.27612440527424
71	C4	R1	7.08746284125034
71	C13	R1	7.57742882803575
71	C15	R1	7.14974711950468
71	C11	R1	6.96578428466209
71	C8	R1	7.44294349584873
71	C20	R1	7.3037807481771
71	C7	R1	7.35755200461808
72	C23	R1	7.19967234483636
72	C17	R1	7.20945336562895
72	C12	R1	6.93073733756289
72	C10	R1	7.23840473932508
72	C14	R1	7.15987133677839
72	C5	R1	7.31288295528436
72	C9	R1	7.4262647547021
72	C24	R1	7.33091687811462
72	C6	R1	7.36632221424582
72	C21	R1	7.07681559705083
72	C19	R1	7.23840473932508
72	C1	R1	7.13955135239879
72	C22	R1	7.36632221424582
72	C4	R1	7.08746284125034
72	C13	R1	7.38370429247405
72	C18	R1	7.09803208296053
72	C15	R1	7.27612440527424
72	C11	R1	7.29462074889163
72	C16	R1	6.70043971814109
72	C8	R1	7.69348695749933
72	C20	R1	7.49984588708321
72	C7	R1	7.27612440527424
73	C23	R1	7.4178525148859
73	C17	R1	7.55458885167764
73	C12	R1	7.45121111183233
73	C3	R1	7.28540221886225
73	C14	R1	7.36632221424582
73	C5	R1	7.28540221886225
73	C9	R1	7.27612440527424
73	C6	R1	7.31288295528436
73	C21	R1	7.17990909001493
73	C19	R1	7.29462074889163
73	C1	R1	7.33985000288462
73	C22	R1	7.60733031374961
73	C4	R1	7.43462822763672
73	C13	R1	7.31288295528436
73	C18	R1	6.96578428466209
73	C11	R1	7.31288295528436
73	C16	R1	7.15987133677839
73	C8	R1	7.25738784269265
73	C20	R1	7.12928301694497
73	C7	R1	7.38370429247405
74	C23	R1	7.02236781302845
74	C17	R1	7.36632221424582
74	C12	R1	7.4262647547021
74	C10	R1	7.25738784269265
74	C14	R1	7.23840473932508
74	C5	R1	7.13955135239879
74	C9	R1	7.56985560833095
74	C21	R1	7.2667865406949
74	C19	R1	7.3037807481771
74	C1	R1	7.44294349584873
74	C22	R1	7.25738784269265
74	C4	R1	7.13955135239879
74	C13	R1	7.17990909001493
74	C18	R1	7.21916852046216
74	C15	R1	7.2667865406949
74	C11	R1	7.23840473932508
74	C16	R1	7.20945336562895
74	C8	R1	7.15987133677839
74	C20	R1	6.95419631038687
74	C7	R1	7.05528243550119
75	C23	R1	7.65821148275179
75	C17	R1	7.20945336562895
75	C12	R1	7.23840473932508
75	C3	R1	7.20945336562895
75	C14	R1	7.5077946401987
75	C5	R1	7.02236781302845
75	C9	R1	7.52356195605701
75	C24	R1	7.34872815423108
75	C6	R1	7.17990909001493
75	C19	R1	7.22881869049588
75	C22	R1	7.22881869049588
75	C4	R1	6.62935662007961
75	C13	R1	7.15987133677839
75	C18	R1	7.33985000288462
75	C15	R1	7.49185309632967
75	C11	R1	7.4262647547021
75	C16	R1	7.10852445677817
75	C20	R1	7.4178525148859
75	C7	R1	7.33985000288462
76	C23	R1	7
76	C17	R1	7.43462822763672
76	C12	R1	7.16992500144231
76	C10	R1	7.40087943628218
76	C3	R1	7.4093909361377
76	C14	R1	7.37503943134692
76	C9	R1	7.53915881110803
76	C24	R1	7.4178525148859
76	C6	R1	7.53138146051631
76	C21	R1	7.22881869049588
76	C19	R1	7.23840473932508
76	C1	R1	7.25738784269265
76	C22	R1	7.4178525148859
76	C4	R1	7.15987133677839
76	C13	R1	7.2667865406949
76	C18	R1	7.33091687811462
76	C15	R1	7.07681559705083
76	C11	R1	7.37503943134692
76	C16	R1	7.37503943134692
76	C20	R1	7.04439411935845
76	C7	R1	7.58496250072116
77	C17	R1	7.17990909001493
77	C12	R1	7.34872815423108
77	C10	R1	7.5077946401987
77	C3	R1	7.2667865406949
77	C14	R1	7.25738784269265
77	C5	R1	7.06608919045777
77	C9	R1	7.40087943628218
77	C24	R1	7.28540221886225
77	C6	R1	7.32192809488736
77	C21	R1	7.14974711950468
77	C19	R1	7.40087943628218
77	C1	R1	7.56224242422107
77	C22	R1	7.43462822763672
77	C4	R1	7.06608919045777
77	C18	R1	7.4178525148859
77	C11	R1	7.17990909001493
77	C16	R1	7.07681559705083
77	C8	R1	7.17990909001493
78	C23	R1	7.20945336562895
78	C17	R1	7.25738784269265
78	C12	R1	7.44294349584873
78	C10	R1	7.07681559705083
78	C14	R1	7.24792751344359
78	C5	R1	7.52356195605701
78	C9	R1	7.45121111183233
78	C24	R1	7.3037807481771
78	C6	R1	7.4262647547021
78	C21	R1	7.29462074889163
78	C19	R1	7.6724253419715
78	C1	R1	7.03342300153745
78	C22	R1	7.08746284125034
78	C4	R1	7.40087943628218
78	C13	R1	7.05528243550119
78	C18	R1	7.18982455888002
78	C15	R1	7.08746284125034
78	C16	R1	7.33091687811462
78	C8	R1	7.15987133677839
78	C20	R1	7.20945336562895
78	C7	R1	7.20945336562895
79	C17	R1	7.44294349584873
79	C12	R1	7.37503943134692
79	C10	R1	7.22881869049588
79	C3	R1	7.33091687811462
79	C14	R1	7.18982455888002
79	C5	R1	7.09803208296053
79	C9	R1	7.29462074889163
79	C24	R1	7.4093909361377
79	C6	R1	7.2667865406949
79	C21	R1	7.34872815423108
79	C19	R1	7.16992500144231
79	C1	R1	7.14974711950468
79	C22	R1	7.467605550083
79	C4	R1	7.39231742277876
79	C13	R1	7.37503943134692
79	C15	R1	7.49185309632967
79	C11	R1	7.27612440527424
79	C16	R1	7.05528243550119
79	C20	R1	7.23840473932508
79	C7	R1	7.16992500144231
80	C23	R1	7.14974711950468
80	C17	R1	7.54689445988764
80	C12	R1	7.07681559705083
80	C10	R1	7.11894107272351
80	C3	R1	7.02236781302845
80	C14	R1	6.89481776330794
80	C5	R1	7.29462074889163
80	C9	R1	7.25738784269265
80	C24	R1	7.18982455888002
80	C6	R1	7.27612440527424
80	C21	R1	7.4594316186373
80	C19	R1	7.40087943628218
80	C1	R1	7.21916852046216
80	C22	R1	7.4262647547021
80	C4	R1	7.12928301694497
80	C13	R1	7.34872815423108
80	C18	R1	7.19967234483636
80	C16	R1	7.01122725542325
80	C8	R1	7.32192809488736
80	C20	R1	7.15987133677839
80	C7	R1	7.28540221886225
81	C23	R1	7.17990909001493
81	C12	R1	7.34872815423108
81	C3	R1	7.62205181945638
81	C14	R1	7.10852445677817
81	C5	R1	7.55458885167764
81	C9	R1	7.43462822763672
81	C24	R1	7.15987133677839
81	C21	R1	7.33091687811462
81	C19	R1	7.15987133677839
81	C1	R1	7.59245703726808
81	C22	R1	7.37503943134692
81	C4	R1	7.37503943134692
81	C13	R1	7.23840473932508
81	C18	R1	7.25738784269265
81	C15	R1	7.33091687811462
81	C11	R1	7.28540221886225
81	C16	R1	7.18982455888002
81	C8	R1	7.27612440527424
81	C20	R1	7.33985000288462
81	C7	R1	7.34872815423108
82	C23	R1	6.96578428466209
82	C17	R1	7.21916852046216
82	C12	R1	6.95419631038687
82	C3	R1	7.39231742277876
82	C14	R1	7.14974711950468
82	C5	R1	7.28540221886225
82	C9	R1	7.33091687811462
82	C24	R1	7.3037807481771
82	C6	R1	7.15987133677839
82	C21	R1	7.12928301694497
82	C19	R1	7.29462074889163
82	C1	R1	7.34872815423108
82	C22	R1	7.39231742277876
82	C4	R1	6.96578428466209
82	C13	R1	7.59245703726808
82	C15	R1	7.18982455888002
82	C11	R1	6.91886323727459
82	C16	R1	7.07681559705083
82	C8	R1	7.07681559705083
82	C20	R1	7.04439411935845
82	C7	R1	7.2667865406949
83	C23	R1	7.55458885167764
83	C17	R1	7.28540221886225
83	C12	R1	7.14974711950468
83	C3	R1	7.28540221886225
83	C14	R1	7.4262647547021
83	C24	R1	7.31288295528436
83	C6	R1	7.35755200461808
83	C21	R1	7.24792751344359
83	C19	R1	7.31288295528436
83	C1	R1	7.20945336562895
83	C22	R1	7.2667865406949
83	C4	R1	7.29462074889163
83	C15	R1	7.16992500144231
83	C11	R1	7.20945336562895
83	C16	R1	7.3037807481771
83	C8	R1	7.17990909001493
84	C23	R1	7.28540221886225
84	C17	R1	7.15987133677839
84	C3	R1	7.4093909361377
84	C14	R1	7.37503943134692
84	C5	R1	7.4594316186373
84	C9	R1	7.32192809488736
84	C24	R1	7.06608919045777
84	C6	R1	7.23840473932508
84	C21	R1	7.29462074889163
84	C19	R1	7.59991284218713
84	C1	R1	7.23840473932508
84	C22	R1	7.53915881110803
84	C4	R1	7.2667865406949
84	C13	R1	7.24792751344359
84	C18	R1	6.93073733756289
84	C15	R1	7.33985000288462
84	C11	R1	7.09803208296053
84	C16	R1	7.36632221424582
84	C8	R1	7.21916852046216
84	C20	R1	7.02236781302845
84	C7	R1	7.2667865406949
85	C23	R1	7.34872815423108
85	C17	R1	7.23840473932508
85	C12	R1	7.16992500144231
85	C10	R1	7.32192809488736
85	C3	R1	7.51569983828404
85	C14	R1	7.37503943134692
85	C5	R1	7.19967234483636
85	C9	R1	7.37503943134692
85	C24	R1	7.33091687811462
85	C6	R1	7.467605550083
85	C19	R1	7.19967234483636
85	C1	R1	7.6724253419715
85	C22	R1	7.13955135239879
85	C4	R1	6.65821148275179
85	C13	R1	7.22881869049588
85	C18	R1	7.33091687811462
85	C15	R1	7.43462822763672
85	C11	R1	7.04439411935845
85	C16	R1	6.85798099512757
85	C8	R1	7.52356195605701
85	C20	R1	7.10852445677817
85	C7	R1	7.22881869049588
86	C23	R1	7.19967234483636
86	C12	R1	7.18982455888002
86	C10	R1	7.57742882803575
86	C3	R1	7
86	C14	R1	7.40087943628218
86	C9	R1	7.29462074889163
86	C24	R1	7.44294349584873
86	C6	R1	7.28540221886225
86	C21	R1	7.09803208296053
86	C19	R1	7.03342300153745
86	C1	R1	7.3037807481771
86	C22	R1	7.4093909361377
86	C4	R1	7.29462074889163
86	C13	R1	7.27612440527424
86	C18	R1	7.36632221424582
86	C15	R1	7.02236781302845
86	C11	R1	7.16992500144231
86	C16	R1	7.34872815423108
86	C8	R1	7.20945336562895
86	C20	R1	7.23840473932508
86	C7	R1	7.08746284125034
87	C23	R1	7.13955135239879
87	C17	R1	7.44294349584873
87	C12	R1	7.19967234483636
87	C10	R1	7.24792751344359
87	C3	R1	7.49984588708321
87	C14	R1	7.12928301694497
87	C5	R1	7.63662462054365
87	C9	R1	7.12928301694497
87	C24	R1	7.03342300153745
87	C6	R1	7.3037807481771
87	C21	R1	7.16992500144231
87	C19	R1	7.08746284125034
87	C1	R1	7.22881869049588
87	C22	R1	7.11894107272351
87	C4	R1	7.32192809488736
87	C13	R1	7.49984588708321
87	C18	R1	7.12928301694497
87	C15	R1	7.04439411935845
87	C11	R1	7.27612440527424
87	C16	R1	7.18982455888002
87	C8	R1	7.33985000288462
87	C20	R1	7.14974711950468
87	C7	R1	7.16992500144231
88	C23	R1	7.17990909001493
88	C17	R1	7.33091687811462
88	C12	R1	7.10852445677817
88	C10	R1	7.07681559705083
88	C3	R1	7.09803208296053
88	C14	R1	7.39231742277876
88	C5	R1	7.43462822763672
88	C9	R1	7.23840473932508
88	C24	R1	7.3037807481771
88	C6	R1	6.96578428466209
88	C21	R1	7.53915881110803
88	C19	R1	7.05528243550119
88	C1	R1	7.33985000288462
88	C22	R1	7.2667865406949
88	C4	R1	7.5077946401987
88	C18	R1	6.88264304936184
88	C15	R1	7.03342300153745
88	C11	R1	7.4178525148859
88	C16	R1	6.90689059560852
88	C8	R1	7.25738784269265
88	C7	R1	7.22881869049588
89	C23	R1	7.27612440527424
89	C17	R1	7.16992500144231
89	C12	R1	7.39231742277876
89	C10	R1	7.467605550083
89	C3	R1	7.467605550083
89	C14	R1	7.38370429247405
89	C9	R1	7.4757334309664
89	C24	R1	6.97727992349992
89	C6	R1	7.07681559705083
89	C21	R1	7.21916852046216
89	C19	R1	7.57742882803575
89	C1	R1	7.45121111183233
89	C22	R1	7.43462822763672
89	C4	R1	7.3037807481771
89	C13	R1	7.36632221424582
89	C18	R1	7.03342300153745
89	C16	R1	7.37503943134692
89	C8	R1	7.23840473932508
89	C7	R1	7.06608919045777
90	C23	R1	7.25738784269265
90	C17	R1	7.07681559705083
90	C10	R1	7.07681559705083
90	C3	R1	7.19967234483636
90	C14	R1	7.5077946401987
90	C5	R1	7.4178525148859
90	C9	R1	7.57742882803575
90	C24	R1	7.27612440527424
90	C6	R1	7.40087943628218
90	C21	R1	7.37503943134692
90	C19	R1	7.21916852046216
90	C1	R1	7.4093909361377
90	C22	R1	7.22881869049588
90	C4	R1	7.37503943134692
90	C13	R1	7.15987133677839
90	C18	R1	7.17990909001493
90	C15	R1	7.21916852046216
90	C11	R1	7
90	C16	R1	7.09803208296053
90	C8	R1	7.33985000288462
90	C20	R1	6.94251450533924
90	C7	R1	7.43462822763672
91	C23	R1	7.12928301694497
91	C17	R1	7.32192809488736
91	C10	R1	7.02236781302845
91	C3	R1	7.43462822763672
91	C14	R1	7.2667865406949
91	C5	R1	7.4594316186373
91	C9	R1	7.17990909001493
91	C6	R1	7.4093909361377
91	C21	R1	7.16992500144231
91	C19	R1	7.19967234483636
91	C1	R1	7.19967234483636
91	C4	R1	7.54689445988764
91	C13	R1	7.4262647547021
91	C15	R1	7.24792751344359
91	C11	R1	6.93073733756289
91	C16	R1	7.24792751344359
91	C8	R1	7.29462074889163
91	C20	R1	7.40087943628218
91	C7	R1	7.08746284125034
92	C23	R1	7.27612440527424
92	C17	R1	7.21916852046216
92	C12	R1	7.35755200461808
92	C10	R1	7
92	C3	R1	7.07681559705083
92	C14	R1	7.25738784269265
92	C5	R1	7.43462822763672
92	C24	R1	7.27612440527424
92	C6	R1	7.3037807481771
92	C21	R1	7.11894107272351
92	C19	R1	7.4594316186373
92	C1	R1	7.37503943134692
92	C22	R1	7.23840473932508
92	C4	R1	7.2667865406949
92	C13	R1	7.24792751344359
92	C18	R1	7.05528243550119
92	C15	R1	7.19967234483636
92	C11	R1	7.28540221886225
92	C16	R1	7.22881869049588
92	C20	R1	7.21916852046216
92	C7	R1	7.61470984411521
93	C23	R1	7.4093909361377
93	C12	R1	7.25738784269265
93	C10	R1	7.22881869049588
93	C3	R1	6.95419631038687
93	C14	R1	7.03342300153745
93	C5	R1	7.32192809488736
93	C9	R1	7
93	C24	R1	7.43462822763672
93	C6	R1	7.31288295528436
93	C21	R1	7.23840473932508
93	C19	R1	7.28540221886225
93	C1	R1	7.39231742277876
93	C22	R1	7.3037807481771
93	C4	R1	7.17990909001493
93	C13	R1	7.35755200461808
93	C18	R1	7.29462074889163
93	C15	R1	7.33985000288462
93	C11	R1	7.12928301694497
93	C16	R1	7.10852445677817
93	C8	R1	7.40087943628218
93	C20	R1	7.13955135239879
93	C7	R1	7.51569983828404
94	C23	R1	7.38370429247405
94	C17	R1	7.11894107272351
94	C12	R1	7.43462822763672
94	C10	R1	7.53138146051631
94	C3	R1	7.17990909001493
94	C14	R1	7.48381577726426
94	C5	R1	7.7279204545632
94	C9	R1	7.16992500144231
94	C24	R1	7.4262647547021
94	C6	R1	7.33091687811462
94	C21	R1	7.22881869049588
94	C19	R1	7.28540221886225
94	C1	R1	7.4757334309664
94	C22	R1	7.20945336562895
94	C4	R1	7.19967234483636
94	C13	R1	7.58496250072116
94	C18	R1	7.01122725542325
94	C15	R1	7.11894107272351
94	C11	R1	6.95419631038687
94	C16	R1	7.28540221886225
94	C8	R1	7.37503943134692
94	C20	R1	7.2667865406949
94	C7	R1	7.19967234483636
95	C23	R1	7.07681559705083
95	C17	R1	7.29462074889163
95	C12	R1	7.4262647547021
95	C10	R1	7.22881869049588
95	C14	R1	7.20945336562895
95	C24	R1	7.02236781302845
95	C6	R1	7.33985000288462
95	C21	R1	7.09803208296053
95	C19	R1	7.55458885167764
95	C1	R1	7.21916852046216
95	C22	R1	7.22881869049588
95	C4	R1	7.4178525148859
95	C13	R1	7.22881869049588
95	C18	R1	7.32192809488736
95	C15	R1	7.24792751344359
95	C11	R1	7.14974711950468
95	C16	R1	7.17990909001493
95	C8	R1	7.39231742277876
95	C20	R1	7.17990909001493
95	C7	R1	7.36632221424582
96	C23	R1	7.35755200461808
96	C17	R1	7.32192809488736
96	C12	R1	7.2667865406949
96	C10	R1	7.17990909001493
96	C3	R1	7.2667865406949
96	C14	R1	7.27612440527424
96	C5	R1	7.33091687811462
96	C9	R1	7.36632221424582
96	C24	R1	7.40087943628218
96	C6	R1	7.39231742277876
96	C21	R1	7.33091687811462
[truncated: 14,533 more rows]
