# Supplementary material for: Stochastic modelling of single-cell gene expression adaptation reveals non-genomic contribution to evolution of tumor subclones
Source: bioRxiv. 2024 Apr 20:2024.04.17.588869. Preprint. [Version 1] doi: 10.1101/2024.04.17.588869 (PMC11071284; doi:10.1101/2024.04.17.588869)
Supplement: Supplement 2 [file media-2.zip › Supplementary Files/Simulated Data/Adaptive_Simulation/tr_1.1_sq_.15_r_150_a_1.csv]

gene	species	replicate	exprval
1	C23	R1	7.36632221424582
1	C10	R1	7.34872815423108
1	C3	R1	7.09803208296053
1	C5	R1	7.19967234483636
1	C9	R1	7.4262647547021
1	C24	R1	7.27612440527424
1	C6	R1	7.29462074889163
1	C21	R1	7.19967234483636
1	C1	R1	7.01122725542325
1	C22	R1	7.19967234483636
1	C13	R1	7.24792751344359
1	C18	R1	6.96578428466209
1	C15	R1	7.49984588708321
1	C11	R1	7.14974711950468
1	C16	R1	7.25738784269265
1	C8	R1	7.33091687811462
1	C20	R1	7.62205181945638
1	C7	R1	7.4093909361377
2	C23	R1	7.18982455888002
2	C17	R1	7.44294349584873
2	C12	R1	7.29462074889163
2	C10	R1	7.24792751344359
2	C3	R1	7.33091687811462
2	C14	R1	7.27612440527424
2	C5	R1	7.22881869049588
2	C9	R1	7.32192809488736
2	C6	R1	7.39231742277876
2	C21	R1	7.32192809488736
2	C19	R1	7.28540221886225
2	C1	R1	7.37503943134692
2	C22	R1	7.33091687811462
2	C4	R1	7.39231742277876
2	C18	R1	7.11894107272351
2	C15	R1	7.07681559705083
2	C11	R1	7.23840473932508
2	C16	R1	7.04439411935845
2	C8	R1	7.40087943628218
2	C20	R1	7.07681559705083
2	C7	R1	7.25738784269265
3	C23	R1	7
3	C10	R1	7.23840473932508
3	C3	R1	7.35755200461808
3	C14	R1	7.14974711950468
3	C5	R1	7.2667865406949
3	C9	R1	7.25738784269265
3	C24	R1	6.90689059560852
3	C6	R1	7.10852445677817
3	C19	R1	7.34872815423108
3	C1	R1	7.16992500144231
3	C22	R1	7.21916852046216
3	C4	R1	7.40087943628218
3	C13	R1	7.4262647547021
3	C18	R1	7.15987133677839
3	C11	R1	6.82017896241519
3	C16	R1	7.14974711950468
3	C8	R1	7.4757334309664
3	C20	R1	7.05528243550119
3	C7	R1	7.24792751344359
4	C23	R1	7.09803208296053
4	C17	R1	7.22881869049588
4	C12	R1	7.53138146051631
4	C10	R1	7.2667865406949
4	C3	R1	7.2667865406949
4	C14	R1	7.04439411935845
4	C5	R1	7.28540221886225
4	C9	R1	7.12928301694497
4	C24	R1	7.44294349584873
4	C6	R1	7.45121111183233
4	C21	R1	7.3037807481771
4	C19	R1	7.52356195605701
4	C1	R1	7.33091687811462
4	C22	R1	7.16992500144231
4	C4	R1	7.12928301694497
4	C13	R1	7.33985000288462
4	C18	R1	7.4178525148859
4	C15	R1	7.4093909361377
4	C11	R1	7.31288295528436
4	C16	R1	7.17990909001493
4	C8	R1	7.4178525148859
4	C20	R1	7.06608919045777
5	C23	R1	7.34872815423108
5	C17	R1	7.13955135239879
5	C12	R1	7.49984588708321
5	C10	R1	7.44294349584873
5	C3	R1	7.09803208296053
5	C14	R1	7.27612440527424
5	C5	R1	7.39231742277876
5	C9	R1	7.4093909361377
5	C24	R1	7.4757334309664
5	C6	R1	7.25738784269265
5	C21	R1	7.2667865406949
5	C19	R1	7.39231742277876
5	C1	R1	7.15987133677839
5	C22	R1	7.22881869049588
5	C4	R1	7.33091687811462
5	C13	R1	7.25738784269265
5	C18	R1	7.12928301694497
5	C15	R1	6.8073549220576
5	C11	R1	6.8703647195834
5	C16	R1	7.20945336562895
5	C8	R1	7.20945336562895
5	C20	R1	7.4093909361377
5	C7	R1	7.32192809488736
6	C23	R1	7.48381577726426
6	C17	R1	7.07681559705083
6	C12	R1	7.4178525148859
6	C10	R1	7.13955135239879
6	C3	R1	7.27612440527424
6	C14	R1	7.49984588708321
6	C5	R1	7.467605550083
6	C9	R1	7.20945336562895
6	C24	R1	7.31288295528436
6	C6	R1	7.4262647547021
6	C19	R1	7.49185309632967
6	C1	R1	7.03342300153745
6	C22	R1	7.71424551766612
6	C4	R1	7.32192809488736
6	C13	R1	7.39231742277876
6	C18	R1	7.07681559705083
6	C15	R1	6.95419631038687
6	C11	R1	7.38370429247405
6	C16	R1	7.15987133677839
6	C8	R1	7.27612440527424
6	C20	R1	7.51569983828404
6	C7	R1	7.43462822763672
7	C17	R1	7.36632221424582
7	C12	R1	7.01122725542325
7	C3	R1	6.93073733756289
7	C14	R1	7.20945336562895
7	C5	R1	7.44294349584873
7	C9	R1	7.35755200461808
7	C21	R1	7.20945336562895
7	C19	R1	7.44294349584873
7	C1	R1	7.45121111183233
7	C4	R1	7.45121111183233
7	C13	R1	7.10852445677817
7	C18	R1	7.06608919045777
7	C15	R1	7.15987133677839
7	C11	R1	7.04439411935845
7	C16	R1	7.18982455888002
7	C8	R1	7.27612440527424
7	C20	R1	7.65821148275179
7	C7	R1	7.2667865406949
8	C23	R1	7.22881869049588
8	C17	R1	7.59245703726808
8	C10	R1	7.33985000288462
8	C3	R1	7.52356195605701
8	C14	R1	7.10852445677817
8	C5	R1	7.43462822763672
8	C9	R1	7.44294349584873
8	C6	R1	7.31288295528436
8	C21	R1	7.29462074889163
8	C19	R1	7.34872815423108
8	C1	R1	7.25738784269265
8	C22	R1	7.33985000288462
8	C4	R1	7.36632221424582
8	C13	R1	7.02236781302845
8	C18	R1	7.17990909001493
8	C11	R1	7.25738784269265
8	C16	R1	7.17990909001493
8	C8	R1	7.28540221886225
8	C7	R1	7.17990909001493
9	C23	R1	7.78135971352466
9	C12	R1	7.23840473932508
9	C10	R1	7.15987133677839
9	C3	R1	7.4262647547021
9	C14	R1	7.14974711950468
9	C5	R1	7.49185309632967
9	C9	R1	7.12928301694497
9	C24	R1	7.18982455888002
9	C6	R1	7.2667865406949
9	C21	R1	7.39231742277876
9	C19	R1	7.15987133677839
9	C1	R1	7.62935662007961
9	C22	R1	7.22881869049588
9	C4	R1	7.40087943628218
9	C13	R1	7.40087943628218
9	C18	R1	7.11894107272351
9	C15	R1	7.2667865406949
9	C11	R1	6.84549005094437
9	C16	R1	7.33091687811462
9	C8	R1	7.53915881110803
9	C20	R1	7.3037807481771
9	C7	R1	7.33091687811462
10	C23	R1	7.29462074889163
10	C17	R1	7.33985000288462
10	C10	R1	7.25738784269265
10	C3	R1	7.27612440527424
10	C14	R1	7.35755200461808
10	C5	R1	7.4093909361377
10	C9	R1	7.4178525148859
10	C24	R1	7.14974711950468
10	C6	R1	7.28540221886225
10	C21	R1	7.09803208296053
10	C19	R1	7.28540221886225
10	C1	R1	7.3037807481771
10	C22	R1	7.38370429247405
10	C4	R1	7.39231742277876
10	C13	R1	7.43462822763672
10	C18	R1	7.11894107272351
10	C15	R1	7.32192809488736
10	C11	R1	7.18982455888002
10	C16	R1	7.2667865406949
10	C8	R1	7.05528243550119
10	C7	R1	7.45121111183233
11	C23	R1	7.08746284125034
11	C17	R1	7.48381577726426
11	C12	R1	7.10852445677817
11	C10	R1	7.4093909361377
11	C3	R1	7.12928301694497
11	C5	R1	7.31288295528436
11	C24	R1	6.97727992349992
11	C6	R1	7.23840473932508
11	C21	R1	7.17990909001493
11	C19	R1	7.31288295528436
11	C22	R1	7.21916852046216
11	C4	R1	7.02236781302845
11	C13	R1	7.08746284125034
11	C18	R1	6.88264304936184
11	C15	R1	7.12928301694497
11	C11	R1	7.20945336562895
11	C16	R1	6.93073733756289
11	C8	R1	7.22881869049588
11	C20	R1	7.27612440527424
11	C7	R1	7.467605550083
12	C23	R1	7.31288295528436
12	C17	R1	7.49185309632967
12	C12	R1	7.49185309632967
12	C10	R1	7.4594316186373
12	C3	R1	7.40087943628218
12	C14	R1	7.14974711950468
12	C5	R1	7.10852445677817
12	C9	R1	7.20945336562895
12	C24	R1	7.33091687811462
12	C6	R1	7.25738784269265
12	C21	R1	7.39231742277876
12	C19	R1	7.18982455888002
12	C1	R1	7.62935662007961
12	C22	R1	7.28540221886225
12	C4	R1	6.8073549220576
12	C13	R1	7.01122725542325
12	C18	R1	7.24792751344359
12	C15	R1	7.11894107272351
12	C11	R1	6.94251450533924
12	C16	R1	7.2667865406949
12	C8	R1	7.12928301694497
12	C7	R1	7.21916852046216
13	C23	R1	6.94251450533924
13	C12	R1	7.49984588708321
13	C10	R1	7.4093909361377
13	C3	R1	7.43462822763672
13	C14	R1	7.23840473932508
13	C5	R1	7.28540221886225
13	C9	R1	7.44294349584873
13	C24	R1	7.4262647547021
13	C6	R1	7.19967234483636
13	C19	R1	7.14974711950468
13	C1	R1	7.48381577726426
13	C22	R1	7.13955135239879
13	C4	R1	7.53138146051631
13	C13	R1	7.33985000288462
13	C18	R1	7.17990909001493
13	C15	R1	7.3037807481771
13	C11	R1	7.32192809488736
13	C16	R1	7.06608919045777
13	C8	R1	7.12928301694497
13	C20	R1	7.33985000288462
13	C7	R1	7.31288295528436
14	C23	R1	7.18982455888002
14	C17	R1	7.4594316186373
14	C12	R1	7.07681559705083
14	C10	R1	7.32192809488736
14	C3	R1	7.19967234483636
14	C14	R1	7.16992500144231
14	C5	R1	7.21916852046216
14	C9	R1	7.51569983828404
14	C24	R1	7.56224242422107
14	C6	R1	7.45121111183233
14	C21	R1	7.56985560833095
14	C19	R1	7.37503943134692
14	C1	R1	7.29462074889163
14	C22	R1	7.4178525148859
14	C4	R1	7.32192809488736
14	C13	R1	7.23840473932508
14	C18	R1	7.11894107272351
14	C15	R1	7.23840473932508
14	C11	R1	7.18982455888002
14	C16	R1	6.97727992349992
14	C8	R1	7.3037807481771
14	C20	R1	7.18982455888002
15	C23	R1	7.06608919045777
15	C17	R1	7.02236781302845
15	C12	R1	7.37503943134692
15	C10	R1	7.62935662007961
15	C3	R1	7.65821148275179
15	C14	R1	7.52356195605701
15	C5	R1	7.4594316186373
15	C9	R1	7.21916852046216
15	C24	R1	7.4093909361377
15	C6	R1	7.4757334309664
15	C19	R1	7.45121111183233
15	C1	R1	7.15987133677839
15	C22	R1	7.4093909361377
15	C4	R1	7.05528243550119
15	C13	R1	7.51569983828404
15	C15	R1	7.33985000288462
15	C11	R1	7.01122725542325
15	C16	R1	7.16992500144231
15	C8	R1	7.09803208296053
15	C20	R1	7.08746284125034
15	C7	R1	7.15987133677839
16	C23	R1	7.35755200461808
16	C12	R1	7.38370429247405
16	C10	R1	7.43462822763672
16	C3	R1	7.43462822763672
16	C14	R1	7.36632221424582
16	C5	R1	7.27612440527424
16	C9	R1	7.36632221424582
16	C24	R1	7.28540221886225
16	C6	R1	7.32192809488736
16	C19	R1	7.16992500144231
16	C1	R1	7.25738784269265
16	C22	R1	7.53138146051631
16	C4	R1	7.15987133677839
16	C13	R1	7.21916852046216
16	C18	R1	7.19967234483636
16	C15	R1	7.15987133677839
16	C16	R1	7.32192809488736
16	C8	R1	7.28540221886225
16	C20	R1	7.21916852046216
16	C7	R1	7.25738784269265
17	C23	R1	7.44294349584873
17	C17	R1	7.21916852046216
17	C12	R1	7.33985000288462
17	C10	R1	7.29462074889163
17	C3	R1	7.55458885167764
17	C14	R1	7.40087943628218
17	C5	R1	7.19967234483636
17	C9	R1	7.38370429247405
17	C24	R1	7.06608919045777
17	C6	R1	7.19967234483636
17	C19	R1	7.32192809488736
17	C1	R1	7.39231742277876
17	C22	R1	7.11894107272351
17	C4	R1	7.4757334309664
17	C13	R1	7.13955135239879
17	C15	R1	7.08746284125034
17	C11	R1	7.54689445988764
17	C8	R1	7.28540221886225
17	C20	R1	7.24792751344359
17	C7	R1	7.53915881110803
18	C23	R1	7.17990909001493
18	C17	R1	7.27612440527424
18	C12	R1	7.3037807481771
18	C10	R1	7.4757334309664
18	C3	R1	7.04439411935845
18	C14	R1	7.08746284125034
18	C5	R1	7.25738784269265
18	C9	R1	7.4178525148859
18	C24	R1	7.28540221886225
18	C6	R1	6.82017896241519
18	C21	R1	7.12928301694497
18	C19	R1	7.56224242422107
18	C22	R1	7.22881869049588
18	C13	R1	7.57742882803575
18	C18	R1	7.16992500144231
18	C15	R1	7.07681559705083
18	C11	R1	7.2667865406949
18	C16	R1	7.24792751344359
18	C8	R1	7.25738784269265
18	C20	R1	7.23840473932508
18	C7	R1	7.33091687811462
19	C23	R1	7.3037807481771
19	C17	R1	7.33985000288462
19	C10	R1	7.44294349584873
19	C3	R1	7.11894107272351
19	C14	R1	7.55458885167764
19	C5	R1	7.05528243550119
19	C9	R1	7.31288295528436
19	C24	R1	7.31288295528436
19	C6	R1	7.04439411935845
19	C21	R1	7.4093909361377
19	C4	R1	7.52356195605701
19	C13	R1	7.44294349584873
19	C18	R1	6.88264304936184
19	C15	R1	7.4594316186373
19	C11	R1	7.38370429247405
19	C16	R1	7.17990909001493
19	C8	R1	7.33985000288462
19	C20	R1	7.24792751344359
19	C7	R1	7.36632221424582
20	C23	R1	7.32192809488736
20	C17	R1	7.03342300153745
20	C10	R1	7.29462074889163
20	C3	R1	7.11894107272351
20	C14	R1	7.12928301694497
20	C5	R1	7.31288295528436
20	C9	R1	7.2667865406949
20	C24	R1	7.12928301694497
20	C21	R1	7.18982455888002
20	C1	R1	7.13955135239879
20	C22	R1	6.88264304936184
20	C4	R1	7.36632221424582
20	C13	R1	7.25738784269265
20	C18	R1	7.16992500144231
20	C15	R1	7.01122725542325
20	C11	R1	7.13955135239879
20	C8	R1	7.31288295528436
20	C20	R1	7.55458885167764
20	C7	R1	7.25738784269265
21	C23	R1	7.43462822763672
21	C12	R1	7.48381577726426
21	C10	R1	7.21916852046216
21	C3	R1	7.3037807481771
21	C14	R1	7.05528243550119
21	C5	R1	7.33091687811462
21	C9	R1	7.33091687811462
21	C24	R1	7.38370429247405
21	C6	R1	7.13955135239879
21	C21	R1	7.48381577726426
21	C19	R1	7.09803208296053
21	C4	R1	7.19967234483636
21	C13	R1	7.48381577726426
21	C18	R1	7
21	C15	R1	7.18982455888002
21	C11	R1	7.37503943134692
21	C16	R1	7.2667865406949
21	C8	R1	7.28540221886225
21	C20	R1	7.08746284125034
21	C7	R1	7.05528243550119
22	C23	R1	7.4757334309664
22	C17	R1	7.12928301694497
22	C12	R1	7.33985000288462
22	C10	R1	7.34872815423108
22	C3	R1	7.37503943134692
22	C14	R1	7.24792751344359
22	C5	R1	7.38370429247405
22	C9	R1	7.49984588708321
22	C24	R1	7.31288295528436
22	C6	R1	7.23840473932508
22	C21	R1	7.3037807481771
22	C1	R1	7.60733031374961
22	C22	R1	7.14974711950468
22	C4	R1	7.4757334309664
22	C13	R1	7.31288295528436
22	C18	R1	7.04439411935845
22	C15	R1	7.16992500144231
22	C11	R1	7.05528243550119
22	C16	R1	7.18982455888002
22	C8	R1	7.53915881110803
22	C20	R1	7.62935662007961
22	C7	R1	7.35755200461808
23	C23	R1	7.09803208296053
23	C17	R1	7.4757334309664
23	C12	R1	7.23840473932508
23	C10	R1	7.17990909001493
23	C3	R1	7.45121111183233
23	C14	R1	7.40087943628218
23	C9	R1	7.27612440527424
23	C24	R1	7.76155123244448
23	C6	R1	7.4178525148859
23	C21	R1	7.33985000288462
23	C19	R1	7.56224242422107
23	C1	R1	7.37503943134692
23	C22	R1	7.13955135239879
23	C4	R1	7.4757334309664
23	C13	R1	7.22881869049588
23	C18	R1	6.75488750216347
23	C15	R1	7.49984588708321
23	C11	R1	7.03342300153745
23	C16	R1	7.13955135239879
23	C8	R1	7.12928301694497
23	C20	R1	6.95419631038687
23	C7	R1	7.32192809488736
24	C23	R1	7.18982455888002
24	C17	R1	7.15987133677839
24	C12	R1	7.53915881110803
24	C10	R1	7.467605550083
24	C3	R1	7.5077946401987
24	C14	R1	7.38370429247405
24	C5	R1	7.13955135239879
24	C9	R1	7.18982455888002
24	C24	R1	7.29462074889163
24	C6	R1	7.13955135239879
24	C21	R1	6.95419631038687
24	C19	R1	7.49984588708321
24	C1	R1	7.32192809488736
24	C22	R1	7.70735913208088
24	C4	R1	7.22881869049588
24	C13	R1	7.23840473932508
24	C15	R1	7.12928301694497
24	C11	R1	7.19967234483636
24	C16	R1	7.22881869049588
24	C8	R1	7.37503943134692
24	C20	R1	7.13955135239879
24	C7	R1	7.19967234483636
25	C17	R1	7.07681559705083
25	C10	R1	7.48381577726426
25	C3	R1	7.33091687811462
25	C14	R1	7.40087943628218
25	C5	R1	7.12928301694497
25	C24	R1	7.29462074889163
25	C6	R1	7.21916852046216
25	C21	R1	7.18982455888002
25	C19	R1	7.52356195605701
25	C1	R1	7.5077946401987
25	C22	R1	7.40087943628218
25	C4	R1	6.89481776330794
25	C18	R1	7.08746284125034
25	C15	R1	7.2667865406949
25	C11	R1	7.31288295528436
25	C16	R1	7.4093909361377
25	C8	R1	7.48381577726426
25	C7	R1	7.4093909361377
26	C23	R1	7.39231742277876
26	C17	R1	7.11894107272351
26	C12	R1	7.17990909001493
26	C10	R1	7.31288295528436
26	C14	R1	7.25738784269265
26	C5	R1	7.48381577726426
26	C9	R1	7.29462074889163
26	C24	R1	7.34872815423108
26	C6	R1	7.34872815423108
26	C21	R1	7.53915881110803
26	C19	R1	7.38370429247405
26	C22	R1	7.32192809488736
26	C4	R1	7.56224242422107
26	C13	R1	7.09803208296053
26	C18	R1	7.10852445677817
26	C15	R1	7.11894107272351
26	C11	R1	7.01122725542325
26	C16	R1	7.02236781302845
26	C8	R1	7.10852445677817
26	C20	R1	7.23840473932508
27	C23	R1	7.17990909001493
27	C17	R1	7.2667865406949
27	C12	R1	7.08746284125034
27	C10	R1	7.04439411935845
27	C3	R1	7.13955135239879
27	C14	R1	7.44294349584873
27	C5	R1	7.56985560833095
27	C9	R1	7.25738784269265
27	C24	R1	7.48381577726426
27	C6	R1	7.2667865406949
27	C21	R1	7.12928301694497
27	C19	R1	7.58496250072116
27	C1	R1	7.11894107272351
27	C22	R1	7.55458885167764
27	C4	R1	7.13955135239879
27	C13	R1	7.39231742277876
27	C18	R1	7.14974711950468
27	C15	R1	7.27612440527424
27	C11	R1	7.11894107272351
27	C16	R1	7.37503943134692
27	C8	R1	7.24792751344359
27	C20	R1	7.19967234483636
27	C7	R1	7.14974711950468
28	C23	R1	7.27612440527424
28	C17	R1	7.35755200461808
28	C12	R1	7.04439411935845
28	C10	R1	7.61470984411521
28	C3	R1	7.11894107272351
28	C14	R1	7.36632221424582
28	C5	R1	7.58496250072116
28	C9	R1	7.14974711950468
28	C24	R1	7.02236781302845
28	C6	R1	7.18982455888002
28	C21	R1	7.15987133677839
28	C19	R1	7.14974711950468
28	C1	R1	7.27612440527424
28	C22	R1	7.21916852046216
28	C4	R1	7.25738784269265
28	C13	R1	7.3037807481771
28	C18	R1	7.10852445677817
28	C15	R1	7.20945336562895
28	C11	R1	7.16992500144231
28	C16	R1	6.91886323727459
28	C8	R1	7.14974711950468
28	C20	R1	7.48381577726426
28	C7	R1	7.36632221424582
29	C23	R1	7.49984588708321
29	C17	R1	7.34872815423108
29	C12	R1	7.40087943628218
29	C10	R1	7.28540221886225
29	C3	R1	7.36632221424582
29	C5	R1	7.34872815423108
29	C9	R1	7.24792751344359
29	C24	R1	7.39231742277876
29	C6	R1	7.04439411935845
29	C21	R1	7.23840473932508
29	C19	R1	7.05528243550119
29	C1	R1	7.39231742277876
29	C22	R1	7.39231742277876
29	C4	R1	7.28540221886225
29	C13	R1	7.39231742277876
29	C18	R1	7.49984588708321
29	C15	R1	7.02236781302845
29	C11	R1	6.93073733756289
29	C16	R1	6.97727992349992
29	C8	R1	7.12928301694497
29	C20	R1	7.4262647547021
29	C7	R1	7.05528243550119
30	C23	R1	7.54689445988764
30	C17	R1	7.28540221886225
30	C12	R1	7.20945336562895
30	C10	R1	6.91886323727459
30	C14	R1	7.27612440527424
30	C5	R1	7.4093909361377
30	C9	R1	7.11894107272351
30	C24	R1	7.58496250072116
30	C6	R1	7.49185309632967
30	C19	R1	7.21916852046216
30	C1	R1	7.02236781302845
30	C22	R1	7.13955135239879
30	C4	R1	7.27612440527424
30	C13	R1	7.39231742277876
30	C18	R1	6.65821148275179
30	C15	R1	7.38370429247405
30	C11	R1	7.12928301694497
30	C16	R1	7.04439411935845
30	C8	R1	6.95419631038687
30	C20	R1	7.37503943134692
30	C7	R1	7.23840473932508
31	C23	R1	7.14974711950468
31	C12	R1	7.10852445677817
31	C10	R1	7.11894107272351
31	C14	R1	7.59245703726808
31	C5	R1	7.25738784269265
31	C24	R1	7.25738784269265
31	C6	R1	7.28540221886225
31	C21	R1	7.22881869049588
31	C19	R1	7.36632221424582
31	C1	R1	7.56224242422107
31	C22	R1	7.12928301694497
31	C4	R1	7.43462822763672
31	C13	R1	7.2667865406949
31	C18	R1	7.16992500144231
31	C11	R1	6.76818432477693
31	C16	R1	7.16992500144231
31	C7	R1	7.56224242422107
32	C23	R1	7.21916852046216
32	C17	R1	7.03342300153745
32	C12	R1	7.24792751344359
32	C10	R1	7.13955135239879
32	C3	R1	7.49185309632967
32	C14	R1	7.23840473932508
32	C5	R1	7.43462822763672
32	C9	R1	7.55458885167764
32	C24	R1	7.16992500144231
32	C6	R1	7.29462074889163
32	C21	R1	7.65105169117893
32	C19	R1	7.51569983828404
32	C1	R1	7.25738784269265
32	C22	R1	7.467605550083
32	C4	R1	7.56224242422107
32	C13	R1	7.3037807481771
32	C18	R1	7.04439411935845
32	C15	R1	7.22881869049588
32	C11	R1	7.28540221886225
32	C16	R1	6.71424551766612
32	C8	R1	7.21916852046216
32	C20	R1	7.19967234483636
32	C7	R1	7.17990909001493
33	C17	R1	7.36632221424582
33	C12	R1	7.39231742277876
33	C10	R1	7.4093909361377
33	C3	R1	7.19967234483636
33	C14	R1	7.31288295528436
33	C5	R1	7.54689445988764
33	C9	R1	7.5077946401987
33	C24	R1	7.4093909361377
33	C6	R1	7.13955135239879
33	C21	R1	7.18982455888002
33	C19	R1	7.25738784269265
33	C1	R1	6.97727992349992
33	C22	R1	7.12928301694497
33	C4	R1	7.35755200461808
33	C13	R1	7.65105169117893
33	C18	R1	6.95419631038687
33	C15	R1	7.13955135239879
33	C11	R1	7.07681559705083
33	C16	R1	7.01122725542325
33	C8	R1	7.09803208296053
33	C20	R1	7.43462822763672
33	C7	R1	7.15987133677839
34	C23	R1	7.5077946401987
34	C17	R1	7.31288295528436
34	C12	R1	7.03342300153745
34	C10	R1	7.4262647547021
34	C3	R1	7.19967234483636
34	C14	R1	7.18982455888002
34	C5	R1	7.43462822763672
34	C24	R1	7.4093909361377
34	C6	R1	7.48381577726426
34	C19	R1	7.24792751344359
34	C1	R1	7.12928301694497
34	C4	R1	7.32192809488736
34	C13	R1	7.22881869049588
34	C18	R1	6.88264304936184
34	C15	R1	7.19967234483636
34	C11	R1	7.16992500144231
34	C16	R1	7.17990909001493
34	C8	R1	7.25738784269265
34	C20	R1	7.53915881110803
34	C7	R1	7.56224242422107
35	C23	R1	7.4178525148859
35	C3	R1	7.24792751344359
35	C14	R1	7.51569983828404
35	C9	R1	7.51569983828404
35	C24	R1	7.2667865406949
35	C6	R1	7.13955135239879
35	C21	R1	7.23840473932508
35	C1	R1	7.31288295528436
35	C22	R1	7.43462822763672
35	C4	R1	7.15987133677839
35	C13	R1	7.29462074889163
35	C18	R1	6.7279204545632
35	C15	R1	7.15987133677839
35	C11	R1	7.10852445677817
35	C20	R1	7.2667865406949
35	C7	R1	6.97727992349992
36	C17	R1	7.06608919045777
36	C12	R1	7.70735913208088
36	C10	R1	7.18982455888002
36	C14	R1	7.19967234483636
36	C5	R1	7.15987133677839
36	C9	R1	7.3037807481771
36	C24	R1	7.39231742277876
36	C6	R1	7.37503943134692
36	C21	R1	7.17990909001493
36	C19	R1	7
36	C1	R1	7.51569983828404
36	C22	R1	7.13955135239879
36	C4	R1	7.11894107272351
36	C13	R1	7.44294349584873
36	C18	R1	7.11894107272351
36	C15	R1	7.21916852046216
36	C11	R1	7.33985000288462
36	C8	R1	7.15987133677839
36	C20	R1	7.39231742277876
36	C7	R1	7.15987133677839
37	C23	R1	7.09803208296053
37	C17	R1	7.4093909361377
37	C12	R1	7.36632221424582
37	C10	R1	7.3037807481771
37	C3	R1	6.98868468677217
37	C14	R1	7.3037807481771
37	C5	R1	7.05528243550119
37	C9	R1	7.27612440527424
37	C24	R1	7.63662462054365
37	C6	R1	7.03342300153745
37	C21	R1	7.43462822763672
37	C19	R1	6.95419631038687
37	C1	R1	7.4178525148859
37	C22	R1	7.64385618977472
37	C13	R1	7.51569983828404
37	C18	R1	7.07681559705083
37	C15	R1	7.07681559705083
37	C11	R1	7.29462074889163
37	C16	R1	7.13955135239879
37	C8	R1	7.27612440527424
37	C20	R1	7.43462822763672
37	C7	R1	7.28540221886225
38	C23	R1	7.43462822763672
38	C17	R1	7.24792751344359
38	C10	R1	7.4262647547021
38	C3	R1	7.21916852046216
38	C14	R1	7.22881869049588
38	C5	R1	7.17990909001493
38	C9	R1	7.38370429247405
38	C24	R1	7.13955135239879
38	C6	R1	7
38	C21	R1	7.31288295528436
38	C19	R1	7.57742882803575
38	C1	R1	6.82017896241519
38	C22	R1	7.09803208296053
38	C4	R1	7.4262647547021
38	C18	R1	7.35755200461808
38	C15	R1	7.34872815423108
38	C11	R1	6.93073733756289
38	C16	R1	7.17990909001493
38	C8	R1	7.05528243550119
38	C20	R1	7.3037807481771
38	C7	R1	7.4594316186373
39	C23	R1	7.31288295528436
39	C17	R1	7.24792751344359
39	C12	R1	7.06608919045777
39	C10	R1	7.25738784269265
39	C3	R1	7.09803208296053
39	C14	R1	7.18982455888002
39	C5	R1	6.94251450533924
39	C9	R1	7.29462074889163
39	C6	R1	7.13955135239879
39	C21	R1	7.33091687811462
39	C19	R1	7.03342300153745
39	C1	R1	7.43462822763672
39	C22	R1	7.36632221424582
39	C4	R1	7.40087943628218
39	C13	R1	7.13955135239879
39	C18	R1	7.34872815423108
39	C15	R1	6.94251450533924
39	C11	R1	7.15987133677839
39	C16	R1	7.06608919045777
39	C20	R1	7.25738784269265
39	C7	R1	7.2667865406949
40	C23	R1	7.4178525148859
40	C17	R1	7.40087943628218
40	C12	R1	7.34872815423108
40	C10	R1	7
40	C3	R1	7.2667865406949
40	C14	R1	7.467605550083
40	C5	R1	7.4093909361377
40	C9	R1	7.29462074889163
40	C6	R1	7.467605550083
40	C21	R1	7.12928301694497
40	C19	R1	7.19967234483636
40	C1	R1	7.28540221886225
40	C22	R1	7.4178525148859
40	C4	R1	7.21916852046216
40	C13	R1	7.48381577726426
40	C18	R1	6.98868468677217
40	C15	R1	7.16992500144231
40	C11	R1	6.93073733756289
40	C16	R1	7.467605550083
40	C8	R1	7.12928301694497
41	C23	R1	7.14974711950468
41	C17	R1	7.4093909361377
41	C12	R1	7.06608919045777
41	C10	R1	6.94251450533924
41	C3	R1	7.27612440527424
41	C14	R1	7.31288295528436
41	C5	R1	7.11894107272351
41	C9	R1	7.25738784269265
41	C24	R1	7.14974711950468
41	C6	R1	7.74146698640115
41	C19	R1	7.44294349584873
41	C1	R1	7.4262647547021
41	C22	R1	7.467605550083
41	C4	R1	7.13955135239879
41	C13	R1	7.21916852046216
41	C18	R1	7.15987133677839
41	C15	R1	7.32192809488736
41	C20	R1	7.49185309632967
41	C7	R1	7.34872815423108
42	C23	R1	7.55458885167764
42	C17	R1	7.34872815423108
42	C12	R1	7.4262647547021
42	C10	R1	7.18982455888002
42	C3	R1	7.28540221886225
42	C14	R1	7.62935662007961
42	C5	R1	7
42	C9	R1	7.52356195605701
42	C24	R1	7.60733031374961
42	C6	R1	6.95419631038687
42	C21	R1	7.45121111183233
42	C19	R1	7.59991284218713
42	C1	R1	7.23840473932508
42	C22	R1	6.95419631038687
42	C4	R1	7.5077946401987
42	C13	R1	7.35755200461808
42	C18	R1	7.05528243550119
42	C15	R1	7.4757334309664
42	C11	R1	7.04439411935845
42	C16	R1	7.01122725542325
42	C8	R1	7.39231742277876
42	C20	R1	7.49185309632967
42	C7	R1	7.29462074889163
43	C23	R1	7.03342300153745
43	C17	R1	7.25738784269265
43	C12	R1	7.34872815423108
43	C10	R1	7.11894107272351
43	C3	R1	7.02236781302845
43	C14	R1	7.3037807481771
43	C5	R1	7.28540221886225
43	C9	R1	7.18982455888002
43	C24	R1	7.22881869049588
43	C6	R1	7.36632221424582
43	C21	R1	7.43462822763672
43	C19	R1	7.23840473932508
43	C1	R1	7.24792751344359
43	C4	R1	7.60733031374961
43	C13	R1	7.33985000288462
43	C18	R1	7.10852445677817
43	C15	R1	7.2667865406949
43	C11	R1	7.33091687811462
43	C16	R1	7.03342300153745
43	C8	R1	6.93073733756289
43	C20	R1	7.38370429247405
44	C23	R1	7.55458885167764
44	C17	R1	7.43462822763672
44	C12	R1	7.4757334309664
44	C3	R1	7.57742882803575
44	C14	R1	7.15987133677839
44	C5	R1	7.63662462054365
44	C9	R1	7.25738784269265
44	C24	R1	7.31288295528436
44	C6	R1	7.37503943134692
44	C21	R1	7.23840473932508
44	C19	R1	7.06608919045777
44	C1	R1	7.33091687811462
44	C22	R1	7.4093909361377
44	C4	R1	7.45121111183233
44	C13	R1	7.09803208296053
44	C18	R1	7.21916852046216
44	C15	R1	7.01122725542325
44	C16	R1	7.19967234483636
44	C8	R1	7.38370429247405
44	C20	R1	7.38370429247405
44	C7	R1	7.33985000288462
45	C23	R1	7.22881869049588
45	C17	R1	7.39231742277876
45	C12	R1	7.19967234483636
45	C10	R1	7.27612440527424
45	C3	R1	7.14974711950468
45	C14	R1	6.84549005094437
45	C5	R1	7.29462074889163
45	C9	R1	7.2667865406949
45	C24	R1	7.08746284125034
45	C6	R1	7.05528243550119
45	C21	R1	7.18982455888002
45	C19	R1	7.17990909001493
45	C1	R1	7.4262647547021
45	C4	R1	7.04439411935845
45	C18	R1	7.32192809488736
45	C15	R1	7.19967234483636
45	C11	R1	7.38370429247405
45	C16	R1	7.12928301694497
45	C8	R1	7.01122725542325
45	C20	R1	7.40087943628218
45	C7	R1	7.58496250072116
46	C23	R1	7.28540221886225
46	C10	R1	7.17990909001493
46	C3	R1	7.43462822763672
46	C14	R1	7.68650052718322
46	C5	R1	7.19967234483636
46	C9	R1	7.28540221886225
46	C24	R1	7.03342300153745
46	C6	R1	7.33985000288462
46	C21	R1	7.10852445677817
46	C19	R1	7.01122725542325
46	C1	R1	7.19967234483636
46	C22	R1	7.33985000288462
46	C4	R1	7.36632221424582
46	C13	R1	7.25738784269265
46	C15	R1	7.17990909001493
46	C11	R1	7.18982455888002
46	C16	R1	7.03342300153745
46	C8	R1	7.4093909361377
46	C20	R1	7.65821148275179
46	C7	R1	7.31288295528436
47	C23	R1	7.29462074889163
47	C17	R1	7.33091687811462
47	C12	R1	7.4178525148859
47	C10	R1	7.2667865406949
47	C3	R1	7.13955135239879
47	C14	R1	7.25738784269265
47	C5	R1	7.22881869049588
47	C9	R1	7.29462074889163
47	C24	R1	7.39231742277876
47	C6	R1	7.33985000288462
47	C21	R1	7.37503943134692
47	C19	R1	7.20945336562895
47	C1	R1	7.06608919045777
47	C22	R1	7.19967234483636
47	C4	R1	7.72109918870719
47	C13	R1	7.49984588708321
47	C18	R1	7
47	C11	R1	7.18982455888002
47	C16	R1	7.06608919045777
47	C8	R1	7.32192809488736
47	C7	R1	7.06608919045777
48	C23	R1	7.16992500144231
48	C17	R1	6.93073733756289
48	C12	R1	7.51569983828404
48	C10	R1	7.22881869049588
48	C14	R1	7.467605550083
48	C5	R1	7.51569983828404
48	C9	R1	7.4178525148859
48	C24	R1	7.4262647547021
48	C6	R1	7.36632221424582
48	C21	R1	7.29462074889163
48	C19	R1	7.18982455888002
48	C1	R1	7.49984588708321
48	C22	R1	7.59991284218713
48	C4	R1	7.5077946401987
48	C13	R1	7.33985000288462
48	C18	R1	7.23840473932508
48	C15	R1	7.38370429247405
48	C16	R1	6.94251450533924
48	C8	R1	7.56985560833095
48	C20	R1	7.22881869049588
48	C7	R1	7.29462074889163
49	C17	R1	6.96578428466209
49	C12	R1	7.36632221424582
49	C10	R1	7.60733031374961
49	C3	R1	7.20945336562895
49	C14	R1	7.06608919045777
49	C5	R1	7.52356195605701
49	C9	R1	7.21916852046216
49	C24	R1	7.17990909001493
49	C6	R1	7.19967234483636
49	C19	R1	7.4093909361377
49	C1	R1	7.40087943628218
49	C22	R1	6.91886323727459
49	C4	R1	7.19967234483636
49	C13	R1	7.3037807481771
49	C18	R1	7.23840473932508
49	C15	R1	7.19967234483636
49	C16	R1	7.20945336562895
49	C8	R1	7.18982455888002
49	C20	R1	7.17990909001493
49	C7	R1	7.61470984411521
50	C23	R1	7.27612440527424
50	C17	R1	7.28540221886225
50	C10	R1	7.12928301694497
50	C3	R1	7.25738784269265
50	C14	R1	7.39231742277876
50	C9	R1	7.19967234483636
50	C24	R1	7.22881869049588
50	C6	R1	7.51569983828404
50	C21	R1	7.43462822763672
50	C19	R1	7.31288295528436
50	C22	R1	7.2667865406949
50	C13	R1	7.36632221424582
50	C18	R1	7.33091687811462
50	C15	R1	7.11894107272351
50	C11	R1	7.32192809488736
50	C16	R1	7.15987133677839
50	C8	R1	7.31288295528436
50	C20	R1	6.95419631038687
50	C7	R1	7.37503943134692
51	C17	R1	7.25738784269265
51	C12	R1	7.57742882803575
51	C10	R1	7.38370429247405
51	C14	R1	7.74146698640115
51	C5	R1	7.16992500144231
51	C9	R1	7.65821148275179
51	C24	R1	7.2667865406949
51	C6	R1	7.29462074889163
51	C21	R1	7.4262647547021
51	C19	R1	7.31288295528436
51	C1	R1	7.34872815423108
51	C22	R1	7.08746284125034
51	C4	R1	7.34872815423108
51	C13	R1	7.22881869049588
51	C18	R1	6.82017896241519
51	C15	R1	7.4178525148859
51	C11	R1	7.21916852046216
51	C16	R1	7.3037807481771
51	C8	R1	7.33091687811462
51	C20	R1	7.37503943134692
51	C7	R1	7.09803208296053
52	C23	R1	7.31288295528436
52	C17	R1	7.45121111183233
52	C12	R1	7.53138146051631
52	C10	R1	7.20945336562895
52	C3	R1	6.93073733756289
52	C5	R1	7.4262647547021
52	C9	R1	7.53138146051631
52	C24	R1	7.32192809488736
52	C6	R1	7.24792751344359
52	C21	R1	7.15987133677839
52	C19	R1	7.43462822763672
52	C1	R1	7.15987133677839
52	C22	R1	7.53915881110803
52	C4	R1	7.08746284125034
52	C13	R1	7.4757334309664
52	C18	R1	7.23840473932508
52	C15	R1	7.15987133677839
52	C11	R1	7.11894107272351
52	C16	R1	7.04439411935845
52	C8	R1	7.4262647547021
52	C20	R1	7.28540221886225
52	C7	R1	7.15987133677839
53	C23	R1	7.25738784269265
53	C17	R1	7.15987133677839
53	C12	R1	7.33985000288462
53	C3	R1	7.4262647547021
53	C14	R1	7.36632221424582
53	C5	R1	7.20945336562895
53	C9	R1	7.33985000288462
53	C24	R1	7.09803208296053
53	C6	R1	7.03342300153745
53	C21	R1	7.18982455888002
53	C19	R1	7.28540221886225
53	C1	R1	7.28540221886225
53	C22	R1	7.63662462054365
53	C4	R1	7.14974711950468
53	C13	R1	7.35755200461808
53	C18	R1	7.08746284125034
53	C15	R1	7.19967234483636
53	C11	R1	6.93073733756289
53	C16	R1	7.02236781302845
53	C8	R1	7.58496250072116
53	C20	R1	7.34872815423108
53	C7	R1	7.3037807481771
54	C23	R1	7.18982455888002
54	C17	R1	7.4178525148859
54	C10	R1	7.20945336562895
54	C3	R1	7.24792751344359
54	C5	R1	7.4262647547021
54	C9	R1	7.37503943134692
54	C24	R1	7.04439411935845
54	C6	R1	7.03342300153745
54	C21	R1	7.2667865406949
54	C19	R1	7.4262647547021
54	C1	R1	7.22881869049588
54	C22	R1	7.35755200461808
54	C4	R1	7.51569983828404
54	C18	R1	7.18982455888002
54	C15	R1	7.38370429247405
54	C11	R1	7.08746284125034
54	C16	R1	7.17990909001493
54	C8	R1	7.12928301694497
54	C20	R1	6.98868468677217
54	C7	R1	7.27612440527424
55	C23	R1	7.13955135239879
55	C12	R1	7.70043971814109
55	C10	R1	7.59245703726808
55	C3	R1	7.32192809488736
55	C14	R1	7.62205181945638
55	C5	R1	7.35755200461808
55	C9	R1	7.21916852046216
55	C24	R1	7.4262647547021
55	C6	R1	7.36632221424582
55	C21	R1	7.19967234483636
55	C19	R1	7.48381577726426
55	C22	R1	7.32192809488736
55	C4	R1	7.25738784269265
55	C18	R1	7.4178525148859
55	C15	R1	7.10852445677817
55	C11	R1	7.25738784269265
55	C16	R1	7.05528243550119
55	C8	R1	6.94251450533924
55	C20	R1	7.33091687811462
55	C7	R1	7.29462074889163
56	C23	R1	7.22881869049588
56	C17	R1	7.23840473932508
56	C12	R1	7.16992500144231
56	C10	R1	7.10852445677817
56	C3	R1	7.4757334309664
56	C14	R1	7.3037807481771
56	C9	R1	7.70043971814109
56	C24	R1	7.49984588708321
56	C6	R1	7.19967234483636
56	C21	R1	7.4093909361377
56	C1	R1	7.12928301694497
56	C22	R1	7.4178525148859
56	C4	R1	7.56224242422107
56	C13	R1	7.22881869049588
56	C18	R1	6.94251450533924
56	C15	R1	7.31288295528436
56	C11	R1	7.13955135239879
56	C16	R1	7.02236781302845
56	C8	R1	7.3037807481771
56	C20	R1	7.21916852046216
56	C7	R1	7.13955135239879
57	C23	R1	7.53915881110803
57	C17	R1	7.07681559705083
57	C12	R1	7.54689445988764
57	C10	R1	7.33985000288462
57	C3	R1	7.49185309632967
57	C14	R1	7.37503943134692
57	C5	R1	7.10852445677817
57	C9	R1	7.17990909001493
57	C24	R1	7.08746284125034
57	C6	R1	7.12928301694497
57	C21	R1	7.45121111183233
57	C19	R1	7.13955135239879
57	C1	R1	7.4262647547021
57	C22	R1	7.3037807481771
57	C13	R1	7.3037807481771
57	C18	R1	7.21916852046216
57	C15	R1	7.20945336562895
57	C11	R1	6.96578428466209
57	C16	R1	7.19967234483636
57	C7	R1	7.467605550083
58	C12	R1	6.8703647195834
58	C10	R1	7.44294349584873
58	C3	R1	7.53915881110803
58	C14	R1	7.33985000288462
58	C5	R1	7.17990909001493
58	C9	R1	7.10852445677817
58	C24	R1	7.49185309632967
58	C6	R1	7.21916852046216
58	C21	R1	7.4594316186373
58	C1	R1	7.56224242422107
58	C22	R1	7.09803208296053
58	C4	R1	7.17990909001493
58	C13	R1	7.25738784269265
58	C18	R1	7.39231742277876
58	C15	R1	6.97727992349992
58	C11	R1	7.25738784269265
58	C16	R1	7.38370429247405
58	C20	R1	7.43462822763672
58	C7	R1	7.60733031374961
59	C23	R1	7.467605550083
59	C17	R1	7.09803208296053
59	C12	R1	7.49185309632967
59	C10	R1	7.20945336562895
59	C14	R1	6.88264304936184
59	C9	R1	7.32192809488736
59	C24	R1	7.43462822763672
59	C6	R1	7
59	C21	R1	7.52356195605701
59	C19	R1	7.24792751344359
59	C22	R1	7.43462822763672
59	C4	R1	7.24792751344359
59	C18	R1	7.11894107272351
59	C15	R1	7.27612440527424
59	C11	R1	7.02236781302845
59	C8	R1	7.16992500144231
59	C7	R1	7.25738784269265
60	C23	R1	7.20945336562895
60	C12	R1	7.07681559705083
60	C10	R1	7.31288295528436
60	C3	R1	7.22881869049588
60	C14	R1	7.19967234483636
60	C5	R1	7.17990909001493
60	C9	R1	7.32192809488736
60	C24	R1	7.14974711950468
60	C6	R1	7.49185309632967
60	C19	R1	7.49185309632967
60	C1	R1	7.52356195605701
60	C22	R1	7.4262647547021
60	C4	R1	7.14974711950468
60	C13	R1	7.32192809488736
60	C18	R1	7.23840473932508
60	C11	R1	7.05528243550119
60	C8	R1	7.37503943134692
60	C20	R1	7.15987133677839
60	C7	R1	7.2667865406949
61	C23	R1	7.31288295528436
61	C17	R1	7.3037807481771
61	C12	R1	7.13955135239879
61	C10	R1	7.49185309632967
61	C3	R1	7.12928301694497
61	C14	R1	7.08746284125034
61	C5	R1	7.37503943134692
61	C9	R1	7.17990909001493
61	C6	R1	6.85798099512757
61	C21	R1	7.12928301694497
61	C19	R1	7.18982455888002
61	C1	R1	7.44294349584873
61	C22	R1	7.81378119121704
61	C4	R1	7.25738784269265
61	C13	R1	7.21916852046216
61	C18	R1	7.15987133677839
61	C15	R1	7.01122725542325
61	C11	R1	6.95419631038687
61	C16	R1	7.06608919045777
61	C8	R1	7.25738784269265
61	C20	R1	7.05528243550119
61	C7	R1	7.5077946401987
62	C23	R1	7.3037807481771
62	C17	R1	7.4093909361377
62	C10	R1	7.39231742277876
62	C3	R1	7.03342300153745
62	C5	R1	7.3037807481771
62	C9	R1	7.28540221886225
62	C24	R1	7.36632221424582
62	C6	R1	7.39231742277876
62	C21	R1	7.25738784269265
62	C19	R1	6.85798099512757
62	C1	R1	7.28540221886225
62	C22	R1	7.3037807481771
62	C4	R1	7.2667865406949
62	C13	R1	7.18982455888002
62	C18	R1	7.08746284125034
62	C15	R1	7.21916852046216
62	C11	R1	7.15987133677839
62	C16	R1	6.96578428466209
62	C8	R1	7.467605550083
62	C20	R1	6.95419631038687
62	C7	R1	7.18982455888002
63	C23	R1	7.45121111183233
63	C17	R1	7.24792751344359
63	C3	R1	7.44294349584873
63	C14	R1	7.24792751344359
63	C5	R1	6.98868468677217
63	C9	R1	7.15987133677839
63	C24	R1	7.21916852046216
63	C6	R1	7.14974711950468
63	C21	R1	7.38370429247405
63	C19	R1	6.91886323727459
63	C1	R1	7.45121111183233
63	C22	R1	7.08746284125034
63	C4	R1	7.07681559705083
63	C18	R1	7.11894107272351
63	C15	R1	7.45121111183233
63	C11	R1	7.4594316186373
63	C16	R1	7.12928301694497
63	C8	R1	7
63	C20	R1	7.55458885167764
63	C7	R1	7.14974711950468
64	C23	R1	7.10852445677817
64	C17	R1	7.52356195605701
64	C12	R1	7.38370429247405
64	C10	R1	7.61470984411521
64	C3	R1	7.45121111183233
64	C14	R1	7.56985560833095
64	C5	R1	7.22881869049588
64	C9	R1	7.3037807481771
64	C24	R1	6.84549005094437
64	C6	R1	7.5077946401987
64	C21	R1	7.10852445677817
64	C19	R1	7.22881869049588
64	C1	R1	7.28540221886225
64	C22	R1	7.33985000288462
64	C4	R1	7.33091687811462
64	C18	R1	7.27612440527424
64	C15	R1	7.16992500144231
64	C16	R1	7
64	C8	R1	7.09803208296053
64	C20	R1	7.17990909001493
64	C7	R1	7.24792751344359
65	C23	R1	7.4262647547021
65	C17	R1	7.44294349584873
65	C10	R1	7.33091687811462
65	C14	R1	7.27612440527424
65	C5	R1	7.25738784269265
65	C9	R1	7.32192809488736
65	C24	R1	7.35755200461808
65	C6	R1	7.33091687811462
65	C19	R1	7.4178525148859
65	C1	R1	7.38370429247405
65	C22	R1	7.23840473932508
65	C4	R1	7.27612440527424
65	C13	R1	7.17990909001493
65	C18	R1	6.85798099512757
65	C15	R1	6.97727992349992
65	C11	R1	7.32192809488736
65	C16	R1	7.16992500144231
65	C8	R1	7.65821148275179
65	C20	R1	7.37503943134692
65	C7	R1	7.45121111183233
66	C23	R1	7.25738784269265
66	C17	R1	7.34872815423108
66	C12	R1	7.31288295528436
66	C10	R1	7.29462074889163
66	C3	R1	7.43462822763672
66	C14	R1	7.24792751344359
66	C5	R1	7.13955135239879
66	C9	R1	7.15987133677839
66	C24	R1	7.22881869049588
66	C6	R1	7.02236781302845
66	C21	R1	7.4178525148859
66	C19	R1	7.07681559705083
66	C22	R1	7.4262647547021
66	C4	R1	7.22881869049588
66	C18	R1	7.17990909001493
66	C15	R1	7.07681559705083
66	C11	R1	7.09803208296053
66	C16	R1	7.20945336562895
66	C8	R1	7.22881869049588
66	C20	R1	7.57742882803575
66	C7	R1	7.28540221886225
67	C23	R1	7.05528243550119
67	C17	R1	7.39231742277876
67	C10	R1	7.29462074889163
67	C3	R1	7.08746284125034
67	C14	R1	6.98868468677217
67	C5	R1	7.51569983828404
67	C9	R1	7.17990909001493
67	C24	R1	7.62935662007961
67	C1	R1	7.4262647547021
67	C22	R1	7.23840473932508
67	C4	R1	7.40087943628218
67	C18	R1	7.44294349584873
67	C15	R1	7.09803208296053
67	C11	R1	7.20945336562895
67	C8	R1	7.25738784269265
67	C20	R1	7.49984588708321
67	C7	R1	7.11894107272351
68	C23	R1	7.28540221886225
68	C17	R1	7.4262647547021
68	C12	R1	7.08746284125034
68	C3	R1	7.35755200461808
68	C14	R1	7.56985560833095
68	C9	R1	7.53138146051631
68	C24	R1	7.35755200461808
68	C6	R1	7.19967234483636
68	C21	R1	7.36632221424582
68	C19	R1	7.4262647547021
68	C22	R1	7.467605550083
68	C13	R1	7.32192809488736
68	C18	R1	7.16992500144231
68	C15	R1	7.10852445677817
68	C11	R1	7.14974711950468
68	C16	R1	7.22881869049588
68	C8	R1	7.4757334309664
68	C20	R1	7.44294349584873
68	C7	R1	7.52356195605701
69	C23	R1	7.34872815423108
69	C17	R1	7.45121111183233
69	C3	R1	7.43462822763672
69	C14	R1	7.56985560833095
69	C5	R1	7.4757334309664
69	C9	R1	7.28540221886225
69	C24	R1	7.6724253419715
69	C6	R1	7.33985000288462
69	C21	R1	7.35755200461808
69	C19	R1	7.27612440527424
69	C1	R1	7.08746284125034
69	C22	R1	6.97727992349992
69	C4	R1	7.59245703726808
69	C18	R1	7.09803208296053
69	C15	R1	7.07681559705083
69	C11	R1	7.33985000288462
69	C16	R1	7.17990909001493
69	C8	R1	7.15987133677839
69	C20	R1	7.4178525148859
69	C7	R1	7.49185309632967
70	C12	R1	7.20945336562895
70	C10	R1	7.25738784269265
70	C3	R1	7.33091687811462
70	C14	R1	7.4594316186373
70	C5	R1	7.18982455888002
70	C9	R1	7.04439411935845
70	C6	R1	7.09803208296053
70	C19	R1	7.15987133677839
70	C22	R1	6.74146698640115
70	C4	R1	7.06608919045777
70	C13	R1	7.45121111183233
70	C18	R1	7.06608919045777
70	C15	R1	6.91886323727459
70	C16	R1	7.10852445677817
70	C8	R1	7.63662462054365
70	C20	R1	7.2667865406949
70	C7	R1	7.33091687811462
71	C23	R1	7.13955135239879
71	C12	R1	7.467605550083
71	C10	R1	7.03342300153745
71	C3	R1	7.19967234483636
71	C14	R1	7.43462822763672
71	C5	R1	7.36632221424582
71	C9	R1	7.13955135239879
71	C24	R1	7.55458885167764
71	C6	R1	7.25738784269265
71	C21	R1	7.21916852046216
71	C19	R1	7.19967234483636
71	C1	R1	7.19967234483636
71	C22	R1	7.28540221886225
71	C13	R1	7.31288295528436
71	C18	R1	7
71	C11	R1	7.55458885167764
71	C16	R1	7.09803208296053
71	C8	R1	7
71	C20	R1	7.18982455888002
71	C7	R1	7.49185309632967
72	C23	R1	7.36632221424582
72	C17	R1	7.37503943134692
72	C10	R1	7.10852445677817
72	C3	R1	7.18982455888002
72	C14	R1	7.04439411935845
72	C5	R1	7.32192809488736
72	C9	R1	7.2667865406949
72	C24	R1	7.14974711950468
72	C6	R1	7.36632221424582
72	C21	R1	7.33985000288462
72	C19	R1	7.48381577726426
72	C1	R1	7.29462074889163
72	C22	R1	7.51569983828404
72	C4	R1	7.53915881110803
72	C13	R1	7.48381577726426
72	C18	R1	7.16992500144231
72	C15	R1	7.08746284125034
72	C11	R1	7.20945336562895
72	C16	R1	7.31288295528436
72	C8	R1	7.56224242422107
72	C20	R1	7.2667865406949
72	C7	R1	7.14974711950468
73	C23	R1	7.44294349584873
73	C17	R1	7.4093909361377
73	C12	R1	7.4262647547021
73	C10	R1	7.3037807481771
73	C14	R1	7.76155123244448
73	C5	R1	7.4757334309664
73	C9	R1	7.40087943628218
73	C24	R1	7.69348695749933
73	C6	R1	7.4178525148859
73	C21	R1	7.16992500144231
73	C19	R1	7.34872815423108
73	C1	R1	7.467605550083
73	C22	R1	7.33091687811462
73	C4	R1	7.4757334309664
73	C13	R1	7.49185309632967
73	C18	R1	7.01122725542325
73	C15	R1	7.15987133677839
73	C11	R1	7.08746284125034
73	C16	R1	6.58496250072116
73	C8	R1	7.20945336562895
73	C20	R1	7.31288295528436
73	C7	R1	7.15987133677839
74	C23	R1	7.2667865406949
74	C17	R1	7.39231742277876
74	C12	R1	7.38370429247405
74	C10	R1	7.34872815423108
74	C3	R1	7.27612440527424
74	C14	R1	7.33091687811462
74	C5	R1	7.4594316186373
74	C9	R1	7.49185309632967
74	C24	R1	7.53915881110803
74	C6	R1	7.3037807481771
74	C21	R1	7.4262647547021
74	C19	R1	7.13955135239879
74	C1	R1	7.17990909001493
74	C22	R1	6.89481776330794
74	C4	R1	7.4178525148859
74	C13	R1	7.62935662007961
74	C18	R1	7.06608919045777
74	C11	R1	7.18982455888002
74	C16	R1	7.21916852046216
74	C20	R1	7.39231742277876
74	C7	R1	7.33091687811462
75	C23	R1	7.07681559705083
75	C17	R1	7.29462074889163
75	C12	R1	7.32192809488736
75	C10	R1	7.59245703726808
75	C3	R1	7.18982455888002
75	C14	R1	7.20945336562895
75	C5	R1	7.4262647547021
75	C9	R1	7.4757334309664
75	C24	R1	7.10852445677817
75	C6	R1	7.17990909001493
75	C21	R1	7.16992500144231
75	C19	R1	7.32192809488736
75	C1	R1	7.25738784269265
75	C22	R1	6.89481776330794
75	C4	R1	7.29462074889163
75	C13	R1	7.33091687811462
75	C18	R1	7.02236781302845
75	C15	R1	7.29462074889163
75	C11	R1	7.15987133677839
75	C16	R1	7.13955135239879
75	C8	R1	7.13955135239879
75	C7	R1	7.18982455888002
76	C23	R1	7.19967234483636
76	C17	R1	7.25738784269265
76	C10	R1	7.27612440527424
76	C3	R1	7.03342300153745
76	C14	R1	7.36632221424582
76	C9	R1	7.4262647547021
76	C24	R1	7.11894107272351
76	C6	R1	6.98868468677217
76	C21	R1	7.18982455888002
76	C19	R1	7.56224242422107
76	C1	R1	7.31288295528436
76	C22	R1	7.5077946401987
76	C4	R1	7.15987133677839
76	C13	R1	7.37503943134692
76	C18	R1	7.25738784269265
76	C15	R1	7.14974711950468
76	C11	R1	6.79441586635011
76	C16	R1	7.14974711950468
76	C8	R1	7.3037807481771
76	C20	R1	7.36632221424582
76	C7	R1	7.11894107272351
77	C23	R1	7.19967234483636
77	C17	R1	7.17990909001493
77	C12	R1	7.3037807481771
77	C10	R1	7.4262647547021
77	C14	R1	7.22881869049588
77	C5	R1	7.51569983828404
77	C9	R1	7.03342300153745
77	C24	R1	7.31288295528436
77	C6	R1	7.31288295528436
77	C21	R1	7.56985560833095
77	C19	R1	7.23840473932508
77	C1	R1	7.40087943628218
77	C22	R1	7.04439411935845
77	C4	R1	7.33985000288462
77	C13	R1	7.31288295528436
77	C18	R1	7.33985000288462
77	C15	R1	7.2667865406949
77	C16	R1	7.14974711950468
77	C8	R1	7.08746284125034
77	C20	R1	7.18982455888002
77	C7	R1	7.48381577726426
78	C23	R1	7.22881869049588
78	C17	R1	7.2667865406949
78	C12	R1	7.38370429247405
78	C10	R1	7.35755200461808
78	C3	R1	7.29462074889163
78	C14	R1	7.12928301694497
78	C5	R1	7.4594316186373
78	C9	R1	7
78	C24	R1	7.14974711950468
78	C6	R1	7.34872815423108
78	C21	R1	7.27612440527424
78	C19	R1	7.34872815423108
78	C1	R1	7.33091687811462
78	C4	R1	7.29462074889163
78	C13	R1	7.4594316186373
78	C18	R1	7.20945336562895
78	C15	R1	7.02236781302845
78	C11	R1	6.90689059560852
78	C16	R1	6.97727992349992
78	C20	R1	7.11894107272351
78	C7	R1	7.16992500144231
79	C23	R1	7.18982455888002
79	C17	R1	7.5077946401987
79	C12	R1	7.15987133677839
79	C10	R1	7.467605550083
79	C3	R1	7.35755200461808
79	C5	R1	7.43462822763672
79	C9	R1	7.17990909001493
79	C24	R1	7.24792751344359
79	C6	R1	7.25738784269265
79	C21	R1	7.44294349584873
79	C19	R1	7.08746284125034
79	C1	R1	7.36632221424582
79	C22	R1	7.14974711950468
79	C4	R1	6.8073549220576
79	C13	R1	7.24792751344359
79	C18	R1	7.27612440527424
79	C15	R1	7.07681559705083
79	C11	R1	7.06608919045777
79	C16	R1	7.11894107272351
79	C8	R1	7.31288295528436
79	C7	R1	7.11894107272351
80	C23	R1	7.21916852046216
80	C17	R1	7.35755200461808
80	C12	R1	7.4178525148859
80	C10	R1	7.53138146051631
80	C3	R1	7.23840473932508
80	C14	R1	7.29462074889163
80	C5	R1	7.15987133677839
80	C9	R1	7.60733031374961
80	C24	R1	7.37503943134692
80	C6	R1	7.43462822763672
80	C21	R1	6.90689059560852
80	C19	R1	6.96578428466209
80	C1	R1	6.88264304936184
80	C22	R1	7.31288295528436
80	C4	R1	7.29462074889163
80	C18	R1	7.4594316186373
80	C15	R1	7.04439411935845
80	C11	R1	6.8703647195834
80	C16	R1	7.32192809488736
80	C8	R1	7.43462822763672
80	C20	R1	7.33091687811462
80	C7	R1	7.10852445677817
81	C23	R1	7.45121111183233
81	C17	R1	7.4178525148859
81	C12	R1	7.10852445677817
81	C10	R1	7.35755200461808
81	C3	R1	7.28540221886225
81	C14	R1	7.28540221886225
81	C5	R1	7.21916852046216
81	C24	R1	7.31288295528436
81	C6	R1	7.4757334309664
81	C21	R1	7.4262647547021
81	C19	R1	7.43462822763672
81	C1	R1	7.32192809488736
81	C22	R1	7
81	C4	R1	7.14974711950468
81	C13	R1	7.62935662007961
81	C18	R1	7.06608919045777
81	C11	R1	7.20945336562895
81	C16	R1	6.96578428466209
81	C8	R1	7.38370429247405
81	C20	R1	7.34872815423108
81	C7	R1	7.4757334309664
82	C23	R1	7.31288295528436
82	C17	R1	7.06608919045777
82	C12	R1	7.33985000288462
82	C10	R1	7.23840473932508
82	C14	R1	7.24792751344359
82	C5	R1	7.64385618977472
82	C9	R1	7.03342300153745
82	C24	R1	7.28540221886225
82	C6	R1	7.24792751344359
82	C21	R1	7.4093909361377
82	C19	R1	7.10852445677817
82	C1	R1	7.10852445677817
82	C22	R1	7.12928301694497
82	C4	R1	7.04439411935845
82	C13	R1	7.28540221886225
82	C18	R1	6.85798099512757
82	C15	R1	6.96578428466209
82	C11	R1	7.38370429247405
82	C16	R1	7.13955135239879
82	C8	R1	7.43462822763672
82	C20	R1	7.39231742277876
82	C7	R1	7.40087943628218
83	C17	R1	7.31288295528436
83	C12	R1	7.20945336562895
83	C10	R1	7.23840473932508
83	C3	R1	7.32192809488736
83	C14	R1	7.23840473932508
83	C5	R1	7.39231742277876
83	C9	R1	7.36632221424582
83	C24	R1	7.33985000288462
83	C6	R1	7.44294349584873
83	C21	R1	7.12928301694497
83	C19	R1	7.11894107272351
83	C1	R1	7.44294349584873
83	C22	R1	7.56224242422107
83	C4	R1	7.18982455888002
83	C13	R1	7.45121111183233
83	C18	R1	7.10852445677817
83	C16	R1	7.3037807481771
83	C8	R1	7.53138146051631
83	C20	R1	7.4262647547021
84	C23	R1	7.21916852046216
84	C17	R1	7.12928301694497
84	C12	R1	7.07681559705083
84	C10	R1	7.31288295528436
84	C3	R1	7.36632221424582
84	C14	R1	7.40087943628218
84	C5	R1	7.38370429247405
84	C9	R1	7.45121111183233
84	C24	R1	7.11894107272351
84	C6	R1	7.34872815423108
84	C21	R1	7.28540221886225
84	C19	R1	7.27612440527424
84	C1	R1	7.54689445988764
84	C22	R1	7.2667865406949
84	C4	R1	7.19967234483636
84	C13	R1	7.31288295528436
84	C18	R1	6.90689059560852
84	C15	R1	7.25738784269265
84	C11	R1	6.79441586635011
84	C16	R1	6.94251450533924
84	C8	R1	7.56985560833095
84	C20	R1	7.56985560833095
85	C23	R1	7.60733031374961
85	C17	R1	7
85	C12	R1	7.25738784269265
85	C10	R1	7.33985000288462
85	C3	R1	7.38370429247405
85	C14	R1	7.01122725542325
85	C5	R1	7.32192809488736
85	C9	R1	7.3037807481771
85	C24	R1	7.09803208296053
85	C21	R1	7.11894107272351
85	C1	R1	7.49185309632967
85	C22	R1	7.33091687811462
85	C4	R1	7.25738784269265
85	C13	R1	7.4757334309664
85	C18	R1	7.04439411935845
85	C15	R1	6.97727992349992
85	C11	R1	7.31288295528436
85	C16	R1	7.12928301694497
85	C8	R1	7.44294349584873
85	C20	R1	7.39231742277876
86	C23	R1	7.36632221424582
86	C17	R1	6.76818432477693
86	C12	R1	7.31288295528436
86	C10	R1	7.33091687811462
86	C3	R1	7.43462822763672
86	C14	R1	7.36632221424582
86	C5	R1	7.51569983828404
86	C9	R1	7.12928301694497
86	C24	R1	7.467605550083
86	C6	R1	6.94251450533924
86	C21	R1	7.57742882803575
86	C19	R1	7.35755200461808
86	C1	R1	7.57742882803575
86	C22	R1	7.12928301694497
86	C4	R1	7.4262647547021
86	C13	R1	7.28540221886225
86	C18	R1	6.97727992349992
86	C15	R1	7.3037807481771
86	C11	R1	6.83289001416474
86	C16	R1	7.21916852046216
86	C8	R1	7.24792751344359
86	C20	R1	7.24792751344359
86	C7	R1	7.31288295528436
87	C23	R1	7.05528243550119
87	C17	R1	7.31288295528436
87	C12	R1	7.3037807481771
87	C10	R1	7.22881869049588
87	C3	R1	7.08746284125034
87	C14	R1	7.36632221424582
87	C5	R1	7.61470984411521
87	C9	R1	7.07681559705083
87	C24	R1	7.3037807481771
87	C6	R1	7.40087943628218
87	C19	R1	7.27612440527424
87	C1	R1	7.59245703726808
87	C22	R1	7.07681559705083
87	C4	R1	7.39231742277876
87	C13	R1	7.09803208296053
87	C18	R1	7.09803208296053
87	C15	R1	7.14974711950468
87	C11	R1	7.10852445677817
87	C16	R1	6.82017896241519
87	C8	R1	7.13955135239879
87	C20	R1	7.08746284125034
87	C7	R1	7.31288295528436
88	C23	R1	7.43462822763672
88	C17	R1	7.08746284125034
88	C12	R1	7.51569983828404
88	C10	R1	7.36632221424582
88	C14	R1	7.20945336562895
88	C5	R1	7.44294349584873
88	C9	R1	7.12928301694497
88	C24	R1	7.18982455888002
88	C6	R1	7.45121111183233
88	C21	R1	7.35755200461808
88	C19	R1	7.15987133677839
88	C1	R1	7.3037807481771
88	C22	R1	7.59245703726808
88	C4	R1	7.44294349584873
88	C13	R1	7.16992500144231
88	C18	R1	7.21916852046216
88	C11	R1	7.35755200461808
88	C16	R1	7.35755200461808
88	C8	R1	7.16992500144231
88	C20	R1	7.25738784269265
88	C7	R1	7.29462074889163
89	C23	R1	7.29462074889163
89	C17	R1	7.20945336562895
89	C12	R1	7.04439411935845
89	C10	R1	7.17990909001493
89	C3	R1	7.33091687811462
89	C14	R1	7.10852445677817
89	C5	R1	7.31288295528436
89	C9	R1	6.96578428466209
89	C24	R1	7.56985560833095
89	C21	R1	7.20945336562895
89	C19	R1	7.48381577726426
89	C1	R1	7.28540221886225
89	C22	R1	7.37503943134692
89	C4	R1	7.35755200461808
89	C13	R1	7
89	C18	R1	7.38370429247405
89	C15	R1	7.25738784269265
89	C11	R1	7.33091687811462
89	C16	R1	7.10852445677817
89	C8	R1	7.21916852046216
89	C20	R1	7.4093909361377
90	C17	R1	7.32192809488736
90	C10	R1	7.48381577726426
90	C14	R1	7.08746284125034
90	C5	R1	7.33091687811462
90	C9	R1	6.8073549220576
90	C24	R1	7.34872815423108
90	C6	R1	7.23840473932508
90	C19	R1	7.4262647547021
90	C1	R1	7.21916852046216
90	C22	R1	7.39231742277876
90	C4	R1	7.4178525148859
90	C13	R1	7.03342300153745
90	C18	R1	7.24792751344359
90	C15	R1	7.11894107272351
90	C11	R1	7.12928301694497
90	C16	R1	7.11894107272351
90	C8	R1	7.37503943134692
90	C20	R1	7.19967234483636
90	C7	R1	7.15987133677839
91	C23	R1	7.32192809488736
91	C12	R1	7.32192809488736
91	C10	R1	7.5077946401987
91	C3	R1	7.29462074889163
91	C14	R1	7.27612440527424
91	C5	R1	7.17990909001493
91	C24	R1	7.45121111183233
91	C6	R1	7.32192809488736
91	C21	R1	7.21916852046216
91	C19	R1	7.15987133677839
91	C1	R1	7.4093909361377
91	C22	R1	7.28540221886225
91	C4	R1	7.53915881110803
91	C13	R1	7.40087943628218
91	C18	R1	6.96578428466209
91	C15	R1	7.19967234483636
91	C11	R1	7.20945336562895
91	C16	R1	7.33091687811462
91	C8	R1	7.32192809488736
91	C20	R1	7.13955135239879
91	C7	R1	7.15987133677839
92	C23	R1	7.36632221424582
92	C17	R1	7.45121111183233
92	C12	R1	7.55458885167764
92	C10	R1	7.33985000288462
92	C3	R1	7.467605550083
92	C14	R1	7.21916852046216
92	C9	R1	7.4757334309664
92	C24	R1	7.33985000288462
92	C6	R1	7.13955135239879
92	C21	R1	6.95419631038687
92	C19	R1	7.31288295528436
92	C1	R1	7.33091687811462
92	C22	R1	7.16992500144231
92	C4	R1	7.31288295528436
92	C13	R1	7.03342300153745
92	C18	R1	7.22881869049588
92	C15	R1	7.08746284125034
92	C11	R1	7.49984588708321
92	C16	R1	7.09803208296053
92	C8	R1	7.06608919045777
92	C20	R1	7.39231742277876
92	C7	R1	7.16992500144231
93	C23	R1	7.40087943628218
93	C17	R1	7.14974711950468
93	C12	R1	7.32192809488736
93	C10	R1	7.27612440527424
93	C3	R1	7.4178525148859
93	C14	R1	7.2667865406949
93	C5	R1	6.98868468677217
93	C24	R1	7.37503943134692
93	C6	R1	7.33985000288462
93	C21	R1	7.4757334309664
93	C19	R1	7.20945336562895
93	C1	R1	7.19967234483636
93	C22	R1	7.05528243550119
93	C4	R1	7.39231742277876
93	C13	R1	7.19967234483636
93	C18	R1	6.82017896241519
93	C15	R1	7.3037807481771
93	C11	R1	7.17990909001493
93	C16	R1	7.23840473932508
93	C8	R1	7.18982455888002
93	C20	R1	7.13955135239879
93	C7	R1	7.06608919045777
94	C23	R1	7.09803208296053
94	C17	R1	7.18982455888002
94	C12	R1	7.36632221424582
94	C10	R1	7.10852445677817
94	C3	R1	7.11894107272351
94	C14	R1	7.02236781302845
94	C5	R1	7.25738784269265
94	C9	R1	7.05528243550119
94	C24	R1	7.18982455888002
94	C6	R1	7.11894107272351
94	C21	R1	7.63662462054365
94	C19	R1	7.13955135239879
94	C1	R1	7.44294349584873
94	C22	R1	7.63662462054365
94	C4	R1	7.32192809488736
94	C18	R1	7.3037807481771
94	C15	R1	7.28540221886225
94	C11	R1	7.14974711950468
94	C16	R1	7.18982455888002
94	C8	R1	7.37503943134692
94	C20	R1	7.43462822763672
94	C7	R1	7.08746284125034
95	C23	R1	7.52356195605701
95	C17	R1	7.09803208296053
95	C12	R1	7.31288295528436
95	C10	R1	7.33985000288462
95	C3	R1	7.14974711950468
95	C14	R1	7.37503943134692
95	C5	R1	7.4093909361377
95	C9	R1	7.4178525148859
95	C24	R1	7.4594316186373
95	C21	R1	7.14974711950468
95	C19	R1	7.02236781302845
95	C1	R1	7.12928301694497
95	C22	R1	7.28540221886225
95	C4	R1	7.5077946401987
95	C13	R1	7.54689445988764
95	C18	R1	7.10852445677817
95	C11	R1	7.03342300153745
95	C16	R1	7.07681559705083
95	C8	R1	7.25738784269265
95	C7	R1	7.53915881110803
96	C23	R1	7.22881869049588
96	C17	R1	7.53138146051631
96	C12	R1	7.09803208296053
96	C10	R1	7.34872815423108
96	C14	R1	7.33985000288462
96	C5	R1	7.23840473932508
96	C9	R1	7.34872815423108
96	C24	R1	7.16992500144231
96	C6	R1	7.27612440527424
96	C21	R1	7.4093909361377
96	C19	R1	7.43462822763672
96	C1	R1	7.467605550083
96	C22	R1	7.29462074889163
96	C4	R1	7.22881869049588
96	C13	R1	7.06608919045777
96	C18	R1	7.18982455888002
96	C15	R1	7.35755200461808
96	C11	R1	7.38370429247405
96	C16	R1	6.93073733756289
96	C8	R1	7.31288295528436
96	C20	R1	7.19967234483636
96	C7	R1	7.40087943628218
97	C23	R1	7.17990909001493
97	C17	R1	7.32192809488736
97	C12	R1	7.03342300153745
97	C10	R1	7.20945336562895
97	C3	R1	7.64385618977472
97	C14	R1	7.49185309632967
97	C5	R1	7.36632221424582
97	C9	R1	7.33091687811462
97	C24	R1	7.31288295528436
97	C21	R1	7.48381577726426
97	C19	R1	7.32192809488736
97	C1	R1	7.53915881110803
97	C22	R1	7.3037807481771
97	C4	R1	7.21916852046216
97	C13	R1	7.33091687811462
97	C18	R1	7.17990909001493
97	C16	R1	7.04439411935845
[truncated: 14,507 more rows]
